# Supplementary material for: Detection of Circulating Parasite-Derived MicroRNAs in Filarial Infections
Source: PLoS Negl Trop Dis. 2014 Jul 17;8(7):e2971. doi: 10.1371/journal.pntd.0002971 (PMC4102413; doi:10.1371/journal.pntd.0002971)
Supplement: Table S1 — Dog miRNA candidate sequences identified by deep-sequencing. (XLSX) [file pntd.0002971.s001.xlsx]

## Sheet: S1_dog miRNAs
Table S1: Dog miRNA candidate sequences identified by deep-sequencing
Definition of miRNA_name:
miRNA_name
The miR_name is composed of the 1st known miR name in a cluster, a underscore, and a matching annotation: such as
L-n means the miRNA_seq (detected) is n base less than known rep_miRSeq in the left side;
R-n means the miRNA_seq (detected) is n base less than known rep_miRSeq in the right side;
L+n means the miRNA_seq (detected) is n base more than known rep_miRSeq in the left side;
R+n means the miRNA_seq (detected) is n base more than known rep_miRSeq in the right side;
2ss5TC13TA means 2 substitution (ss), which are T->C at position 5 and T->A at position 13
if there is no matching annotation, the miRNA_seq (detected) is exactly same as known rep_miRSeq.
the miRNA_name in gp4 is composed of 3 parts, PC, 5p or 3p, readID. PC means 'Predicted Candidate'.
Definition cluster groups:
gp1a: Reads map to C. lupus familiaris miRNAs/pre-miRNAs in miRbase and the pre-miRNAs further map to the genome & EST.
gp1b: Reads map to mammalia (without C. lupus familiaris) miRNAs/pre-miRNAs in miRbase and the pre-miRNAs further map to the genome & EST.
gp1c: Reads in gp1a or gp1b map to the genome & EST (but different from the locations in gp1a & gp1b) and the extended genome sequences from genome form hairpins.
gp2a: Reads map to mammalia miRNAs/pre-miRNAs in miRbase. The mapped pre-miRNAs do not map to the genome, but the reads (and of course the miRNAs of the pre-miRNAs) map to genome. The extended genome sequences from the genome loci may form hairpins.
gp2b: Reads map to mammalia miRNAs/pre-miRNAs in miRbase. The mapped pre-miRNAs do not map to the genome, but the reads (and of course the miRNAs of the pre-miRNAs) map to genome. The extended genome sequences from the genome loci may not form hairpins.
gp3a: Reads map to mammalia miRNAs/pre-miRNAs in miRbase. The mapped pre-miRNAs do not map to the genome, and the reads do not map to the genome.
gp3b: Reads map to mammalia miRNAs/pre-miRNAs in miRbase, but cannot be classified into gp3a.
gp4a: Reads do not map to mammalia pre-miRNAs in miRbase. But the reads map to genome & the extended genome sequences from genome may form hairpins.
gp4b: Reads do not map to mammalia pre-miRNAs in miRbase. But the reads map to genome & the extended genome sequences from genome may not form hairpins.
Index	miR_name	miR_seq	length	#copy of the miRNA	group	genomeID	strand	start	end	genome_seq	mirIDs,
1	cfa-miR-99a_R+3_1ss16TA	AACCCGTAGATCCGAACTTGTGTT	24	31485	gp1a	357579626	+	12047354	12047436	aggcctgttgccacaAACCCGTAGATCCGATCTTGTGGTgatagtccacaCAAGCTTGTGTCTATAGGTATGtgtctgttagg	cfa-mir-99a-2,hsa-mir-100,mml-mir-100,age-mir-100,sla-mir-100,mmu-mir-100,rno-mir-100,cgr-mir-100,bta-mir-100,eca-mir-100,oan-mir-100,ssc-mir-100,mdo-mir-100,
2	cfa-miR-191_R+1	CAACGGAATCCCAAAAGCAGCTG	23	28306	gp1a	357579611	+	40144119	40144227	acggctggacagcgggCAACGGAATCCCAAAAGCAGCTGttgtctccagagcattccagCTGCGCTTGGATTTCGTTCCCtgctctcctgccagagcagcgtcctggcc	cfa-mir-191,hsa-mir-191,ptr-mir-191,ggo-mir-191,mmu-mir-191,rno-mir-191a,cgr-mir-191,bta-mir-191,eca-mir-191,ssc-mir-191,mdo-mir-191,
3	cfa-miR-26a	TTCAAGTAATCCAGGATAGGCT	22	20948	gp1a	357579608	+	7747058	7747147	aaggccgtggcctcgTTCAAGTAATCCAGGATAGGCTgtgcaggtcccaatgggCCTATTCTTGGTTACTTGCACGcggacgcgggcctg	cfa-mir-26a-1,hsa-mir-26a-1,mne-mir-26a,mmu-mir-26a-1,rno-mir-26a,bta-mir-26a-1,eca-mir-26a-2,
		TTCAAGTAATCCAGGATAGGCT		20948	gp1a	357579621	-	1880502	1880585	ggctgtggctggaTTCAAGTAATCCAGGATAGGCTgtttccgtctgtgaggCCTATTCTTGATTACTTGTTTCtggaggcagct	cfa-mir-26a-2,hsa-mir-26a-2,ptr-mir-26a-2,mmu-mir-26a-2,cgr-mir-26a,oar-mir-26a,mdo-mir-26-1,
4	cfa-let-7a	TGAGGTAGTAGGTTGTATAGTT	22	16975	gp1a	357579621	-	20034301	20034401	acggccctttggggTGAGGTAGTAGGTTGTATAGTTtggggctctgccctgctctgggtaaCTATACAATCTACTGTCTTTCCtgaagtggctgtaatatc	cfa-let-7a-1,hsa-let-7a-3,ptr-let-7a-3,ggo-let-7a,mmu-let-7c-2,eca-let-7a-2,mdo-let-7a-3,
		TGAGGTAGTAGGTTGTATAGTT		16975	gp1a	357579626	+	12052772	12052910	tccagccattgtgactgcatgttcccaggtTGAGGTAGTAGGTTGTATAGTTtagaattacatcaagggagataACTGTACAGCCTCCTAGCTTTCcttgggtcttgcacaaagcaacatgccgagaacgatcatgatt	cfa-let-7a-2,hsa-let-7a-2,ptr-let-7a-2,mml-let-7a-2,mmu-let-7a-2,rno-let-7a-2,ssc-let-7a-1,mdo-let-7a-2,sha-let-7a,
5	cfa-miR-16	TAGCAGCACGTAAATATTGGCG	22	13369	gp1a	357579597	+	26460793	26460881	tacttgttccgctcTAGCAGCACGTAAATATTGGCGtagtgaaataaaaattaaacACCAATATTATTGTGCTGCTTtagcgtgacagg	cfa-mir-16-2,hsa-mir-16-2,ptr-mir-16-2,mml-mir-16-2,mmu-mir-16-2,rno-mir-16,bta-mir-16b,oar-mir-16b,eca-mir-16-1,ssc-mir-16-1,mdo-mir-16-2,
		TAGCAGCACGTAAATATTGGCG		13369	gp1a	357579609	+	1847005	1847096	atgtcagcagtgcctTAGCAGCACGTAAATATTGGCGttaagattctaaaattatctccagtattaactgtgctgctgaagtaaggttggcc	cfa-mir-16-1,hsa-mir-16-1,lla-mir-16,lca-mir-16,mmu-mir-16-1,cgr-mir-16,bta-mir-16a,eca-mir-16-2,ssc-mir-16-2,mdo-mir-16-1,
6	cfa-miR-24_1ss23GT	TGGCTCAGTTCAGCAGGAACAGT	23	11840	gp1a	357579611	+	48620674	48620754	ctctgcctcccGTGCCTACTGAGCTGAAACACAGTtgatttgtgcagacTGGCTCAGTTCAGCAGGAACAGGagtcgagcc	cfa-mir-24-2,hsa-mir-24-2,mml-mir-24-2,cgr-mir-24,bta-mir-24-2,eca-mir-24-1,oan-mir-24-2,ssc-mir-24-1,mdo-mir-24-2,
		TGGCTCAGTTCAGCAGGAACAGT		11840	gp1a	357579630	-	71677602	71677681	gacccgccctccggtgcctactgagctgatatcagttctcattgtacacacTGGCTCAGTTCAGCAGGAACAGGagtcga	cfa-mir-24-1,hsa-mir-24-1,ptr-mir-24-1,mmu-mir-24-1,ssc-mir-24-2,mdo-mir-24-1,
7	cfa-let-7g	TGAGGTAGTAGTTTGTACAGTT	22	11378	gp1a	357579611	+	37501054	37501160	ccttttgcctgattccaggcTGAGGTAGTAGTTTGTACAGTTtgagggtctatgataccacccggtacaggagataactgtacaggccactgccttgccaggaacag	cfa-let-7g,hsa-let-7g,ptr-let-7g,ggo-let-7g,mmu-let-7g,cgr-let-7g,oan-let-7g,ssc-let-7g,
8	cfa-miR-423a	TGAGGGGCAGAGAGCGAGACTTT	23	10781	gp1a	357579622	+	44155885	44156002	acttgtgaggaaataaaggaagttaggcTGAGGGGCAGAGAGCGAGACTTTtctattttccaaaAGCTCGGTCTGAGGCCCCTCAGTcttgcttcctaccccgcgcttgagtttctcc	cfa-mir-423a,hsa-mir-423,ptr-mir-423,ppy-mir-423,ggo-mir-423,mml-mir-423,mmu-mir-423,rno-mir-423,cgr-mir-423,eca-mir-423,ssc-mir-423,
9	cfa-miR-92a	TATTGCACTTGTCCCGGCCTGT	22	10561	gp1a	357579592	-	104895817	104895901	tgcccattcatccgcgggtggggatttgtggcattacttgtgttccatataaagTATTGCACTTGTCCCGGCCTGTggaagaaag	cfa-mir-92a-2,hsa-mir-92a-2,lca-mir-92-2,mmu-mir-92a-2,bta-mir-92a-2,eca-mir-92a-2,ssc-mir-92a-2,
		TATTGCACTTGTCCCGGCCTGT		10561	gp1a	357579609	+	42478690	42478788	ggaaaatcaaacccctttctacacAGGTTGGGATCGGTTGCAATGCTgtgtttctgtatggTATTGCACTTGTCCCGGCCTGTtgagtttggtggggat	cfa-mir-92a-1,hsa-mir-92a-1,mmu-mir-92a-1,rno-mir-92a-1,cgr-mir-92a,eca-mir-92a,oan-mir-92a-2,ssc-mir-92a-1,mdo-mir-92a-1,
10	cfa-let-7f	TGAGGTAGTAGATTGTATAGTT	22	9722	gp1a	357579630	-	97903919	97904028	aaaagattgctctatcagagTGAGGTAGTAGATTGTATAGTTgtggggtagtgattttaccctgttcaggagataaCTATACAATCTATTGCCTTCCCtgaggagtagac	cfa-let-7f,hsa-let-7f-1,ptr-let-7f-1,ggo-let-7f,mmu-let-7f-1,cgr-let-7f,eca-let-7f,ssc-let-7f-2,
11	hsa-miR-30e-5p_R+2	TGTAAACATCCTTGACTGGAAGCT	24	9656	gp1a	357579616	-	2283289	2283389	ttctgggcagtctttgctacTGTAAACATCCTTGACTGGAAGCTgtaaggtgctcagaggggCTTTCAGTCGGATGTTTACAGCggcaggctgccacggtc	cfa-mir-30e,hsa-mir-30e,ptr-mir-30e,ggo-mir-30e,mml-mir-30e,mmu-mir-30e,cgr-mir-30e,bta-mir-30e,oan-mir-30e,ssc-mir-30e,mdo-mir-30d,
12	cfa-miR-26b	TTCAAGTAATTCAGGATAGGTT	22	9605	gp1a	357579594	+	25054474	25054577	tgcccgggacccagTTCAAGTAATTCAGGATAGGTTgtgtgctgtccagCCTGTTCTCCATTACTTGGCTCgggggccggcgccctgcagccttggggcgaggg	cfa-mir-26b,hsa-mir-26b,ptr-mir-26b,ggo-mir-26b,mmu-mir-26b,rno-mir-26b,cgr-mir-26b,bta-mir-26b,
13	cfa-miR-23a_R+2	ATCACATTGCCAGGGATTTCC	21	9448	gp1a	357579611	+	48620323	48620397	tggccggctGGGGTTCCTGGGGATGGGATTTgctgcctgtcacaaATCACATTGCCAGGGATTTCCaaccgaccc	cfa-mir-23a,hsa-mir-23a,age-mir-23a,lca-mir-23a,mmu-mir-23a,rno-mir-23a,cgr-mir-23a,bta-mir-23a,eca-mir-23a,ssc-mir-23a,mdo-mir-23a,
14	cfa-miR-221_R+1	AGCTACATTGTCTGCTGGGTTTC	23	7741	gp1a	357579592	-	39523866	39523973	aacatccaggtctggggcatgaACCTGGCATACAATGTAGATTTCTGTgtttgttgggcaacAGCTACATTGTCTGCTGGGTTTCaggctacctggaaacacattctt	cfa-mir-221,hsa-mir-221,ptr-mir-221,mmu-mir-221,rno-mir-221,cgr-mir-221,bta-mir-221,eca-mir-221,oan-mir-221,ssc-mir-221,mdo-mir-221,
15	cfa-miR-27b	TTCACAGTGGCTAAGTTCTGC	21	6561	gp1a	357579630	-	71678100	71678198	gacctctctgccgaggtgcagagcttagctgattggtgaacagtgactggtttccgctttgTTCACAGTGGCTAAGTTCTGCacctgaagagaaggtga	cfa-mir-27b,hsa-mir-27b,ptr-mir-27b,ggo-mir-27b,mmu-mir-27b,cgr-mir-27b,bta-mir-27b,eca-mir-27b,ssc-mir-27b,mdo-mir-27b,
16	cfa-let-7b	TGAGGTAGTAGGTTGTGTGGTT	22	6232	gp1a	357579621	-	20033379	20033483	ccgggcaccggcggggTGAGGTAGTAGGTTGTGTGGTTtcagggcagtgatgttgccccctcggaagataaCTATACAACCTACTGCCTTCCCcgaggagcccag	cfa-let-7b,hsa-let-7b,ptr-let-7b,ppy-let-7b,ggo-let-7b,mmu-let-7b,rno-let-7b,cgr-let-7b,bta-let-7b,oar-let-7b,oan-let-7b,mdo-let-7b,
17	cfa-miR-30d	TGTAAACATCCCCGACTGGAAGCT	24	6177	gp1a	357579618	-	30910301	30910372	ctgtggtTGTAAACATCCCCGACTGGAAGCTggaagacagcaaagCTTTCAGTCAGATGTTTGCTGCtaccg	cfa-mir-30d,hsa-mir-30d,mml-mir-30d,bta-mir-30d,eca-mir-30d,ssc-mir-30d,
18	cfa-miR-222_R+4	AGCTACATCTGGCTACTGGGTCTCT	25	6151	gp1a	357579592	-	39524519	39524631	agctgctggaatgtgtataggtaccctcaatggCTCAGTAGCCAGTGTAGATCCtgtcttttgtaatcagtAGCTACATCTGGCTACTGGGTCTCTgatggcatcttctagct	cfa-mir-222,hsa-mir-222,ptr-mir-222,mml-mir-222,age-mir-222,mmu-mir-222,rno-mir-222,cgr-mir-222,bta-mir-222,eca-mir-222,ssc-mir-222,
19	cfa-miR-451_R-1	AAACCGTTACCATTACTGAGT	21	5891	gp1a	357579622	-	43030863	43030932	cttggggatggcgaggAAACCGTTACCATTACTGAGTTTAGTAATGGTAATGGTTCTcttgctgtaccca	cfa-mir-451,hsa-mir-451a,ptr-mir-451,mml-mir-451,mmu-mir-451a,rno-mir-451,bta-mir-451,ssc-mir-451,
20	cfa-miR-21_R+1	TAGCTTATCAGACTGATGTTGAC	23	5823	gp1a	357579622	+	34340533	34340624	tgtaccaccttgtcgggTAGCTTATCAGACTGATGTTGACtgttgaatctcatggCAACAGCAGTCGATGGGCTGTctgacattttggtatc	cfa-mir-21,hsa-mir-21,mmu-mir-21a,rno-mir-21,bta-mir-21,aja-mir-21,mdo-mir-21,
21	cfa-miR-142_R+1	CCCATAAAGTAGAAAGCACTAC	22	5714	gp1a	357579622	-	32977371	32977476	gacagacagacagtgcagtcaCCCATAAAGTAGAAAGCACTACtaacagcactggagggTGTAGTGTTTCCTACTTTATGGatgagtgtactgtgggcttcggaga	cfa-mir-142,hsa-mir-142,ptr-mir-142,ggo-mir-142,mmu-mir-142,cgr-mir-142,oan-mir-142,ssc-mir-142,mdo-mir-142,
22	hsa-miR-423-3p	AGCTCGGTCTGAGGCCCCTCAGT	23	5454	gp1a	357579622	+	44155885	44156002	acttgtgaggaaataaaggaagttaggcTGAGGGGCAGAGAGCGAGACTTTtctattttccaaaAGCTCGGTCTGAGGCCCCTCAGTcttgcttcctaccccgcgcttgagtttctcc	cfa-mir-423a,hsa-mir-423,ptr-mir-423,ppy-mir-423,ggo-mir-423,mml-mir-423,mmu-mir-423,rno-mir-423,cgr-mir-423,eca-mir-423,ssc-mir-423,
23	cfa-miR-10b_L+2R-2	TACCCTGTAGAACCGAATTTGT	22	4883	gp1a	357579595	+	19958907	19959013	gaggtagtaacgttgtctatataTACCCTGTAGAACCGAATTTGTgtggtatccacatagtcaCAGATTCGATTCTAGGGGAATatatggtcgatgcaaaaacttca	cfa-mir-10b,hsa-mir-10b,ptr-mir-10b,ppy-mir-10b,ggo-mir-10b,mne-mir-10b,mmu-mir-10b,rno-mir-10b,cgr-mir-10b,bta-mir-10b,oar-mir-10b,eca-mir-10b,oan-mir-10b,ssc-mir-10b,mdo-mir-10b,
24	cfa-miR-10a	TACCCTGTAGATCCGAATTTGT	22	4596	gp1a	357579622	-	24842139	24842259	aagaagatctatctgtcttctgtataTACCCTGTAGATCCGAATTTGTgtaaggaattttgtggtcaCAAATTCGTATCTAGGGGAATatgtagttgacataaacactccgctcatttttt	cfa-mir-10a,hsa-mir-10a,ptr-mir-10a,ppy-mir-10a,ppa-mir-10a,mml-mir-10a,age-mir-10a,mmu-mir-10a,cgr-mir-10a,bta-mir-10a,eca-mir-10a,oan-mir-10a,ssc-mir-10a,mdo-mir-10a,
25	cfa-miR-27a_R+1	TTCACAGTGGCTAAGTTCCGC	21	3997	gp1a	357579611	+	48620542	48620624	tggcctggggagcAGGGCTTAGCTGCTTGTGAGCAgagtccacaccaagtcgtgTTCACAGTGGCTAAGTTCCGCcccccggg	cfa-mir-27a,hsa-mir-27a,ppy-mir-27a,mne-mir-27a,age-mir-27a,lca-mir-27a,mmu-mir-27a,rno-mir-27a,cgr-mir-27a,bta-mir-27a,oar-mir-27a,eca-mir-27a,ssc-mir-27a,
26	hsa-miR-126-3p	TCGTACCGTGAGTAATAATGCG	22	3862	gp1a	357579622	-	48879428	48879509	gctggcgacgggaCATTATTACTTTTGGTACGCGctgtgacacttcaaacTCGTACCGTGAGTAATAATGCGctgtcggcag	cfa-mir-126,hsa-mir-126,ptr-mir-126,ppy-mir-126,mml-mir-126,mmu-mir-126a,rno-mir-126a,cgr-mir-126,bta-mir-126,eca-mir-126,ssc-mir-126,mdo-mir-126,
27	cfa-miR-181a_R+1	AACATTCAACGCTGTCGGTGAGT	23	3806	gp1a	357579622	-	58302535	58302644	tgccacggccagaacccagccttcagaggactccaaggAACATTCAACGCTGTCGGTGAGTttgggatttgaaaaaACCACCGACCGTTGACTGTACCTtggggtcctta	cfa-mir-181a-2,hsa-mir-181a-2,ggo-mir-181a-2,mml-mir-181a-2,mne-mir-181a-2,bta-mir-181a-2,oar-mir-181a-2,eca-mir-181a,oan-mir-181a-2,oan-mir-181a-3,ssc-mir-181a-2,
		AACATTCAACGCTGTCGGTGAGT		3806	gp1a	357579624	+	4055442	4055548	tgagtttagaggttgcttcagtgAACATTCAACGCTGTCGGTGAGTttggaattaaaatcaaaACCATCGACCGTTGATTGTACCctatagctaaccatcatctact	cfa-mir-181a-1,hsa-mir-181a-1,ggo-mir-181a-1,mmu-mir-181a-1,rno-mir-181a-1,cgr-mir-181a,bta-mir-181a-1,oar-mir-181a-1,ssc-mir-181a-1,mdo-mir-181a-1,sha-mir-181a-1,
28	cfa-miR-22	AAGCTGCCAGTTGAAGAACTGT	22	2995	gp1a	357579622	-	45852515	45852625	cctcccacaccctcatctggctgagccgcagtAGTTCTTCAGTGGCAAGCTTTatgtcctgacccagctaAAGCTGCCAGTTGAAGAACTGTtgccctctgcccctggctt	cfa-mir-22,hsa-mir-22,ggo-mir-22,sla-mir-22,mmu-mir-22,rno-mir-22,cgr-mir-22,ssc-mir-22,
29	cfa-miR-383	AGATCAGAAGGTGATTGTGGCT	22	2868	gp1a	357579615	-	38173693	38173803	ctccacgtcacctgctcctcAGATCAGAAGGTGATTGTGGCTttgggtggatattaatcagCCACAGCACTGCCTGGTCAGAaagagcaagtgtcctagccttttacctca	cfa-mir-383,hsa-mir-383,ptr-mir-383,ggo-mir-383,mmu-mir-383,rno-mir-383,bta-mir-383,ssc-mir-383,mdo-mir-383,
30	cfa-miR-186	CAAAGAATTCTCCTTTTGGGCT	22	2780	gp1a	357579625	+	74881601	74881686	tgcttataactttcCAAAGAATTCTCCTTTTGGGCTttctgattttattttaagcccaaaggtgaaTTTTTTGGGAAGTTTgagct	cfa-mir-186,hsa-mir-186,mml-mir-186,mmu-mir-186,rno-mir-186,cgr-mir-186,bta-mir-186,eca-mir-186,oan-mir-186,ssc-mir-186,mdo-mir-186,
31	cfa-miR-20a	TAAAGTGCTTATAGTGCAGGTAG	23	2694	gp1a	357579609	+	42478443	42478542	gtgacagcttctgtagcacTAAAGTGCTTATAGTGCAGGTAGtgtttcgttatctACTGCATTATGAGCACTTAAAGTactgctagctgtagaactccag	cfa-mir-20a,hsa-mir-20a,lca-mir-20,mmu-mir-20a,rno-mir-20a,oan-mir-20a-2,mdo-mir-20a,
32	hsa-miR-151a-3p_1ss10AG	CTAGACTGAGGCTCCTTGAGG	21	2495	gp1a	357579618	-	35353666	35353776	ggggcaagaggactacagcacctttcctgcccTCGAGGAGCTCACAGTCTAGTatgtctcagccctaCTAGACTGAGGCTCCTTGAGGgcagggatcgtcatactcgcctc	cfa-mir-151,hsa-mir-151a,ptr-mir-151,ggo-mir-151a,mmu-mir-151,rno-mir-151,cgr-mir-151,bta-mir-151,eca-mir-151,ssc-mir-151,
33	cfa-miR-146a	TGAGAACTGAATTCCATGGGTT	22	1916	gp1a	357579627	-	50248575	50248670	tgtgtatcctcagcttTGAGAACTGAATTCCATGGGTTgtgtcagtgtcaGACCTGTGAAGTTCAGTTCTTCagctgggatatctctgtcgtcgtg	cfa-mir-146a,hsa-mir-146a,ptr-mir-146a,ppy-mir-146a,ggo-mir-146a,mml-mir-146a,rno-mir-146a,cgr-mir-146a,bta-mir-146a,eca-mir-146a,ssc-mir-146a,mdo-mir-146a,
34	cfa-miR-25	CATTGCACTTGTCTCGGTCTGA	22	1870	gp1a	357579625	+	9498973	9499063	cgggactggccagcgttgagAGGCGGAGACTTGGGCAATTGCTggacgctgcccgcgCATTGCACTTGTCTCGGTCTGAcagtgccggccc	cfa-mir-25,hsa-mir-25,ptr-mir-25,rno-mir-25,cgr-mir-25,bta-mir-25,mdo-mir-25,
35	cfa-miR-28_R-4	CACTAGATTGTGAGCTCC	18	1837	gp1a	357579597	+	20971504	20971589	ggtccttgccctcAAGGAGCTCACAGTCTATTGAGttgcctttctgactttccCACTAGATTGTGAGCTCCtggagggcaggcact	cfa-mir-28,hsa-mir-28,ppy-mir-28,mml-mir-28,mne-mir-28,age-mir-28,sla-mir-28,mmu-mir-28a,rno-mir-28,cgr-mir-28,bta-mir-28,ssc-mir-28,
36	cfa-miR-93	CAAAGTGCTGTTCGTGCAGGTAG	23	1625	gp1a	357579625	+	9498772	9498851	gggggctcCAAAGTGCTGTTCGTGCAGGTAGtgtgattacctgacctACTGCTGAGCTAGCACTTCCCGAgccccaggga	cfa-mir-93,hsa-mir-93,ptr-mir-93,mml-mir-93,age-mir-93,lla-mir-93,mmu-mir-93,rno-mir-93,cgr-mir-93,bta-mir-93,eca-mir-93,mdo-mir-93,
37	cfa-miR-148a	TCAGTGCACTACAGAACTTTGT	22	1553	gp1a	357579617	-	39301830	39301938	ggaggaagacagcctgtctggtcttttgaggcAAAGTTCTGAGACACTCCGACTctgaatatgatagaagTCAGTGCACTACAGAACTTTGTctctggagactgtggtc	cfa-mir-148a,hsa-mir-148a,ptr-mir-148a,ggo-mir-148a,mmu-mir-148a,bta-mir-148a,oan-mir-148,mdo-mir-148,
38	cfa-miR-151	TCGAGGAGCTCACAGTCTAGT	21	1514	gp1a	357579618	-	35353666	35353776	ggggcaagaggactacagcacctttcctgcccTCGAGGAGCTCACAGTCTAGTatgtctcagccctaCTAGACTGAGGCTCCTTGAGGgcagggatcgtcatactcgcctc	cfa-mir-151,hsa-mir-151a,ptr-mir-151,ggo-mir-151a,mmu-mir-151,rno-mir-151,cgr-mir-151,bta-mir-151,eca-mir-151,ssc-mir-151,
39	cfa-miR-502_R+2	AATGCACCTGGGCAAGGATTCAGT	24	1345	gp1a	357579592	+	42785586	42785678	ctgctccccctctctAATCCTTGCTATCTGGGTGCTAGTgctgtctcaatgcAATGCACCTGGGCAAGGATTCAGAgagggtgggctcaactg	cfa-mir-502,hsa-mir-502,ptr-mir-502,ppy-mir-502,ppy-mir-501,ggo-mir-502a,mml-mir-502,mmu-mir-500,rno-mir-500,cgr-mir-500,bta-mir-502a-1,eca-mir-502,
40	cfa-miR-126	CATTATTACTTTTGGTACGCG	21	1326	gp1a	357579622	-	48879428	48879509	gctggcgacgggaCATTATTACTTTTGGTACGCGctgtgacacttcaaacTCGTACCGTGAGTAATAATGCGctgtcggcag	cfa-mir-126,hsa-mir-126,ptr-mir-126,ppy-mir-126,mml-mir-126,mmu-mir-126a,rno-mir-126a,cgr-mir-126,bta-mir-126,eca-mir-126,ssc-mir-126,mdo-mir-126,
41	cfa-miR-99a	AACCCGTAGATCCGATCTTGT	21	1325	gp1a	357579600	+	13258770	13258850	cccattggcataAACCCGTAGATCCGATCTTGTggtgaagtggacggcaCAAGCTCGCTTCTATGGGTCTGTgtcagtgtg	cfa-mir-99a-1,hsa-mir-99a,ppy-mir-99a,mmu-mir-99a,rno-mir-99a,cgr-mir-99a,eca-mir-99a-2,ssc-mir-99a,
42	cfa-miR-320_R+2	AAAAGCTGGGTTGAGAGGGCGAAT	24	1314	gp1a	357579606	+	35016639	35016743	gccacagtatttatccggcggcgcctcgctcccctccgccttctcttcccggttcttcccggagtcgggAAAAGCTGGGTTGAGAGGGCGAAAaaggaagagggg	cfa-mir-320,hsa-mir-320a,ptr-mir-320a,ggo-mir-320a,mml-mir-320a,mmu-mir-320,rno-mir-320,cgr-mir-320a,bta-mir-320a-1,bta-mir-320a-2,ssc-mir-320,
43	cfa-miR-30c	TGTAAACATCCTACACTCTCAGCT	24	1292	gp1a	357579616	-	2280031	2280128	taaccatgccgtagtgtgTGTAAACATCCTACACTCTCAGCTgtgagctcaaggtggCTGGGAGAGGGTTGTTTACTCCttctgccatggaaaacgtc	cfa-mir-30c-1,hsa-mir-30c-1,ptr-mir-30c-1,mmu-mir-30c-1,bta-mir-30c,oan-mir-30c-1,ssc-mir-30c-1,mdo-mir-30c-2,
		TGTAAACATCCTACACTCTCAGCT		1292	gp1a	357579619	-	33757870	33757975	ctgagtgacagatacTGTAAACATCCTACACTCTCAGCTgtggaaagtaagaaagCTGGGAGAAGGCTGTTTACTCTctctgccttggaaatcaactacagagaaa	cfa-mir-30c-2,hsa-mir-30c-2,ggo-mir-30c,mml-mir-30c-2,mmu-mir-30c-2,rno-mir-30c-2,cgr-mir-30c,bta-mir-30f,eca-mir-30c-2,ssc-mir-30c-2,mdo-mir-30c-1,
44	cfa-miR-500_R+2	ATGCACCTGGGCAAGGATTCTGA	23	1247	gp1a	357579592	+	42779861	42779942	tccccctctcTAATCCTTGCTACCTGGGTGAGAGTgctttctgaatgcaATGCACCTGGGCAAGGATTCTGAgagtgagagc	cfa-mir-500,hsa-mir-500a,hsa-mir-500b,ptr-mir-500-1,ptr-mir-500-2,mml-mir-500a,mml-mir-500b,eca-mir-500-2,eca-mir-500-1,ssc-mir-500,
45	cfa-miR-103	AGCAGCATTGTACAGGGCTATGA	23	1149	gp1a	357579607	-	17468349	17468434	gtctttgtgctttcAGCTTCTTTACAGTGCTGCCTTGTAgcattcaggtcaAGCAGCATTGTACAGGGCTATGAaagaaccgagaa	cfa-mir-103-2,hsa-mir-103a-2,ptr-mir-103-2,mmu-mir-103-2,cgr-mir-103,bta-mir-103-2,eca-mir-103,ssc-mir-103-2,mdo-mir-103-2,
		AGCAGCATTGTACAGGGCTATGA		1149	gp1a	357579627	+	43182864	43182949	ttcttattgccttcggcttctttacagtgctgccttgttgcatatggatcaAGCAGCATTGTACAGGGCTATGAaggcattgagac	cfa-mir-103-1,hsa-mir-103a-1,mmu-mir-103-1,bta-mir-103-1,oar-mir-103,eca-mir-107a,ssc-mir-103-1,mdo-mir-103-1,
46	cfa-miR-122_R-1	TGGAGTGTGACAATGGTGTTT	21	1096	gp1a	357579630	-	17593837	17593932	tttccttagcagagctgTGGAGTGTGACAATGGTGTTTgtgtccaaactatcaaacgccattatcacactaaatagctactgttaggcaatccttc	cfa-mir-122,hsa-mir-122,ptr-mir-122,ggo-mir-122,mml-mir-122a,mmu-mir-122,rno-mir-122,cgr-mir-122,bta-mir-122,eca-mir-122,mdo-mir-122,
47	cfa-let-7c	TGAGGTAGTAGGTTGTATGGTT	22	1085	gp1a	357579600	+	13259502	13259609	gaagctgtgtgcatccgggtTGAGGTAGTAGGTTGTATGGTTtagagttacaccctgggagttaactgtacaaccttctagctttccttggagcacacttgagccatc	cfa-let-7c,hsa-let-7c,ptr-let-7c,ggo-let-7c,mmu-let-7c-1,cgr-let-7c,eca-let-7c,oan-let-7c-1,ssc-let-7c,
48	cfa-miR-532	CATGCCTTGAGTGTAGGACCGT	22	1005	gp1a	357579592	+	42774662	42774750	gacttgctttctctcttaCATGCCTTGAGTGTAGGACCGTtggtatcttaattacCCTCCCACACCCAAGGCTTGCAggagggcaagcc	cfa-mir-532,hsa-mir-532,ptr-mir-532,ppy-mir-532,mml-mir-532,mmu-mir-532,rno-mir-532,bta-mir-532,eca-mir-532,ssc-mir-532,
49	hsa-miR-221-5p_R+4	ACCTGGCATACAATGTAGATTTCTGT	26	924	gp1a	357579592	-	39523866	39523973	aacatccaggtctggggcatgaACCTGGCATACAATGTAGATTTCTGTgtttgttgggcaacAGCTACATTGTCTGCTGGGTTTCaggctacctggaaacacattctt	cfa-mir-221,hsa-mir-221,ptr-mir-221,mmu-mir-221,rno-mir-221,cgr-mir-221,bta-mir-221,eca-mir-221,oan-mir-221,ssc-mir-221,mdo-mir-221,
50	cfa-miR-140_R+2	ACCACAGGGTAGAACCACGGACT	23	878	gp1a	357579626	-	79814229	79814342	tgtgtgtctgtctctctgtgtcctgcCAGTGGTTTTACCCTATGGTAGgttacgtcatgctgttctACCACAGGGTAGAACCACGGACAggataccgaggcaccctctgcatcg	cfa-mir-140,hsa-mir-140,ggo-mir-140,mne-mir-140,mmu-mir-140,rno-mir-140,cgr-mir-140,bta-mir-140,eca-mir-140,oan-mir-140,
51	cfa-miR-106a_L+1	CAAAGTGCTTACAGTGCAGGTAG	23	853	gp1a	357579592	-	104896512	104896587	ccttggccgtgtAAAAGTGCTTACAGTGCAGGTAGcattctgcgatctactgcaatgcaagcacttcttacattac	cfa-mir-106a,hsa-mir-106a,ptr-mir-106a,eca-mir-106a,ssc-mir-106a,
		CAAAGTGCTTACAGTGCAGGTAG		853	gp1a	357579609	+	42478000	42478083	gtcagaataatgtCAAAGTGCTTACAGTGCAGGTAGtgatatgtgcatctaCTGCAGTGAAGGCACTTGTAGCAttatggtgac	cfa-mir-17,hsa-mir-17,ppy-mir-17,mmu-mir-17,rno-mir-17-1,cgr-mir-17,oar-mir-17,eca-mir-17,oan-mir-17,ssc-mir-17,mdo-mir-17,
52	cfa-miR-98	TGAGGTAGTAAGTTGTATTGTT	22	800	gp1a	357579592	-	45253676	45253793	aggattctgctcatgccggggTGAGGTAGTAAGTTGTATTGTTgtggggtagggattttaggccccaattagaagataaCTATACAACTTACTACTTTCCCtggtgttggcatattca	cfa-mir-98,hsa-mir-98,ppy-mir-98,mmu-mir-98,rno-mir-98,cgr-mir-98,bta-mir-98,eca-mir-98,ssc-mir-98,
53	cfa-miR-192_L-1R+3	TGACCTATGAATTGACAGCCAGT	23	770	gp1a	357579613	+	52281106	52281220	gctgagatcgagtgcacagggctcTGACCTATGAATTGACAGCCAGTgctctcatctctcctctggCTGCCAATTCCATAGGTCACaggtatgttcgcctcaatgccagccacca	cfa-mir-192,hsa-mir-192,ptr-mir-192,ggo-mir-192,mml-mir-192,mmu-mir-192,rno-mir-192,cgr-mir-192,bta-mir-192,eca-mir-192,oan-mir-192,ssc-mir-192,
54	cfa-miR-1271_R+2	CTTGGCACCTAGTAAGCACTCA	22	727	gp1a	357579627	-	36950992	36951098	ccccagcacccagatcagtgCTTGGCACCTAGTAAGCACTCAgtaaatacttgttgagtgcctgctatgtgccaggcattgtgctgagggctttggggggatccaga	cfa-mir-1271,hsa-mir-1271,ptr-mir-1271,ppy-mir-1271,ggo-mir-1271,mml-mir-1271,bta-mir-1271,ssc-mir-1271,
55	cfa-miR-193a	TGGGTCTTTGCGGGCGAGATGA	22	633	gp1a	357579622	-	41316470	41316551	gcgggagccgagggcTGGGTCTTTGCGGGCGAGATGAgggtgtcggttcAACTGGCCTACAAAGTCCCAGTcctcggccccc	cfa-mir-193a,hsa-mir-193a,ptr-mir-193a,ppy-mir-193a,mml-mir-193a,mmu-mir-193a,rno-mir-193,bta-mir-193a,eca-mir-193a,ssc-mir-193a,mdo-mir-193a,
56	cfa-miR-378	ACTGGACTTGGAGTCAGAAGGC	22	609	gp1a	357579627	-	59276327	59276436	gcagccagcgggtgacagagccacccagggCTCCTGACTCCAGGTCCTGTGTgttacctcgaaatagcACTGGACTTGGAGTCAGAAGGCctgagtggagtcgccttccc	cfa-mir-378,hsa-mir-378a,ptr-mir-378a,ppy-mir-378a,ggo-mir-378a,mml-mir-378a,rno-mir-378a,cgr-mir-378,ssc-mir-378-1,
57	cfa-miR-30b	TGTAAACATCCTACACTCAGCT	22	594	gp1a	357579618	-	30906026	30906115	aagccaagttgcagttcaTGTAAACATCCTACACTCAGCTgtagtacatggattggCTGGGAGGTGGATGTTTACTTCagctgacttgga	cfa-mir-30b,hsa-mir-30b,ggo-mir-30b,age-mir-30b,mmu-mir-30b,rno-mir-30b,cgr-mir-30b,bta-mir-30b,oar-mir-30b,eca-mir-30b,ssc-mir-30b,mdo-mir-30b,
58	cfa-miR-425_R+2	AATGACACGATCACTCCCGTTGAGT	25	569	gp1a	357579611	+	40144600	40144686	gaaagagctttggAATGACACGATCACTCCCGTTGAGTgggcacccaagaagcCATCGGGAATGTCGTGTCCGCCcagtgctctttc	cfa-mir-425,hsa-mir-425,ptr-mir-425,mml-mir-425,mmu-mir-425,rno-mir-425,cgr-mir-425,bta-mir-425,ssc-mir-425,mdo-mir-425,
59	cfa-miR-181c	AACATTCAACCTGTCGGTGAGTT	23	560	gp1a	357579611	-	48593321	48593428	ggagaagttgccaagggtttgggggAACATTCAACCTGTCGGTGAGTTtgggcagctcaggcaaACCATCGACCGTTGAGTGGACCccgaggcctggaactgccatcc	cfa-mir-181c,hsa-mir-181c,ppy-mir-181c,mml-mir-181c,mmu-mir-181c,rno-mir-181c,cgr-mir-181c,bta-mir-181c,ssc-mir-181c,mdo-mir-181a-3,
60	cfa-miR-185	TGGAGAGAAAGGCAGTTCCTGA	22	532	gp1a	357579605	-	29295981	29296082	gggggtgagggatTGGAGAGAAAGGCAGTTCCTGAtggtcccctccccAGGGGCTGGCTTTCCTCTGGTCcttccctcccaatgaccacgtcttcatcgagg	cfa-mir-185,hsa-mir-185,ptr-mir-185,ggo-mir-185,mml-mir-185,mmu-mir-185,rno-mir-185,cgr-mir-185,bta-mir-185,ssc-mir-185,
61	cfa-miR-362_R+2	AATCCTTGGAACCTAGGTGTGAGTGC	26	522	gp1a	357579592	+	42780343	42780444	agccttcttatctgctccccctctcgAATCCTTGGAACCTAGGTGTGAGTGCtatttcggtgcAACACACCTATTCAAGGATTCaaagaggctgagccttgt	cfa-mir-362,hsa-mir-362,ptr-mir-362,ppy-mir-362,ggo-mir-362,mml-mir-362,mmu-mir-362,cgr-mir-362,bta-mir-362,oar-mir-362,eca-mir-362,ssc-mir-362,
62	cfa-miR-30a_R+1	TGTAAACATCCTCGACTGGAAGCT	24	516	gp1a	357579619	-	33783885	33783966	agtgagcgacTGTAAACATCCTCGACTGGAAGCTgtgaagccacagatgggCTTTCAGTCGGATGTTTGCAGCtgcctactg	cfa-mir-30a,hsa-mir-30a,mml-mir-30a,mmu-mir-30a,rno-mir-30a,cgr-mir-30a,bta-mir-30a,mdo-mir-30a,
63	cfa-miR-148b	TCAGTGCATCACAGAACTTTGT	22	472	gp1a	357579604	-	975129	975236	tcattcccaggcacaattagcatttgaggtGAAGTTCTGTTATACACTCAGGCTgtggctctctgaaagTCAGTGCATCACAGAACTTTGTctcgaaagctttctagc	cfa-mir-148b,hsa-mir-148b,ptr-mir-148b,ggo-mir-148b,mmu-mir-148b,rno-mir-148b,cgr-mir-148b,bta-mir-148b,eca-mir-148b,ssc-mir-148b,
64	cfa-miR-153_R+2	TTGCATAGTCACAAAAGTGATG	22	447	gp1a	357579615	-	19932378	19932457	agcggtggccagtgtcatttttgtgatgttgcagctagtaatatgagcccagTTGCATAGTCACAAAAGTGATCattgga	cfa-mir-153,hsa-mir-153-2,ptr-mir-153,mmu-mir-153,eca-mir-153-1,eca-mir-153-2,oan-mir-153-2,mdo-mir-153-2,
65	cfa-miR-15b_R+2	TAGCAGCACATCATGGTTTACA	22	412	gp1a	357579597	+	26460645	26460741	tgaggccttaaagtactgTAGCAGCACATCATGGTTTACAtactacagtcaagatgCGAATCATTATTTGCTGCTCTagaaatttaaggaaattcat	cfa-mir-15b,hsa-mir-15b,mml-mir-15b,mmu-mir-15b,rno-mir-15b,cgr-mir-15b,bta-mir-15b,ssc-mir-15b,
66	cfa-miR-340	TTATAAAGCAATGAGACTGATT	22	410	gp1a	357579620	+	1704582	1704673	ttgtacctgatgcgaTTATAAAGCAATGAGACTGATTgtcatgtgtcggttgtgggaTCCGTCTCAGTTACTTTATAGCCgtgcctggtacc	cfa-mir-340,hsa-mir-340,ptr-mir-340,ppy-mir-340,mml-mir-340,mmu-mir-340,cgr-mir-340,bta-mir-340,eca-mir-340,ssc-mir-340-2,ssc-mir-340-1,
67	cfa-miR-141_L+1R-1	TAACACTGTCTGGTAAAGATG	21	397	gp1a	357579604	-	38081662	38081753	gccggctctgggtcCATCTTCCAGTACAGTGTTGGAtggtctagtcacgaagctccTAACACTGTCTGGTAAAGATGgcccccgggccggtt	cfa-mir-141,hsa-mir-141,ptr-mir-141-2,ppy-mir-141,ppa-mir-141,ggo-mir-141,mml-mir-141,mmu-mir-141,cgr-mir-141,bta-mir-141,eca-mir-141,
68	cfa-miR-9	TCTTTGGTTATCTAGCTGTATGA	23	382	gp1a	357579624	+	41509389	41509477	cggggttggttgttaTCTTTGGTTATCTAGCTGTATGAgtggtgtggagtcttcATAAAGCTAGATAACCGAAAGTaaaaataacccca	cfa-mir-9-1,hsa-mir-9-1,ptr-mir-9-1,eca-mir-9a,mdo-mir-9a-3,
		TCTTTGGTTATCTAGCTGTATGA		382	gp1a	357579628	+	19997682	19997768	ggaagtgagttgttaTCTTTGGTTATCTAGCTGTATGAgtgtattggtcttcATAAAGCTAGATAACCGAAAGTaaaaactccttca	cfa-mir-9-2,hsa-mir-9-2,ppy-mir-9-2,mmu-mir-9-2,cgr-mir-9,eca-mir-9a-2,oan-mir-9-2,
		TCTTTGGTTATCTAGCTGTATGA		382	gp1a	357579628	+	52410825	52410914	ggaggcccgtttctcTCTTTGGTTATCTAGCTGTATGAgtgccacagagccgtcATAAAGCTAGATAACCGAAAGTagaaatgactctca	cfa-mir-9-3,hsa-mir-9-3,ppy-mir-9-3,mml-mir-9-3,rno-mir-9a-3,ssc-mir-9-3,mdo-mir-9a-1,
69	cfa-miR-23b_R+5	ATCACATTGCCAGGGATTACCACT	24	373	gp1a	357579630	-	71678336	71678423	gtgctctggctgcttgggttcctggcatgctgatttgtgacttaagattaaaATCACATTGCCAGGGATTACCACGcatccatgacct	cfa-mir-23b,hsa-mir-23b,mmu-mir-23b,rno-mir-23b,cgr-mir-23b,bta-mir-23b,eca-mir-23b,ssc-mir-23b,mdo-mir-23b,
70	cfa-miR-144_R-3	TACAGTATAGATGATGTAC	19	366	gp1a	357579622	-	43031010	43031106	ggggccctggctaGGATATCATCATATACTGTAAGTttgcgacaagatacTACAGTATAGATGATGTACtagtccgggtccccacagctctggagcc	cfa-mir-144,hsa-mir-144,ptr-mir-144,ppy-mir-144,ppa-mir-144,ggo-mir-144,mml-mir-144,mmu-mir-144,rno-mir-144,cgr-mir-144,bta-mir-144,eca-mir-144,aja-mir-144,ssc-mir-144,
71	cfa-miR-125a	TCCCTGAGACCCTTTAACCTGT	22	353	gp1a	357579630	-	105400262	105400346	tgccggcctctgggTCCCTGAGACCCTTTAACCTGTgaggacatccagggtcACAGGTGAGGTTCTTGGGAGCCtggcgtctggc	cfa-mir-125a,hsa-mir-125a,ptr-mir-125a,mml-mir-125a,mmu-mir-125a,rno-mir-125a,cgr-mir-125a,bta-mir-125a,eca-mir-125a,ssc-mir-125a,
72	cfa-miR-7_R+1	TGGAAGACTAGTGATTTTGTTGTT	24	349	gp1a	357579611	-	54993191	54993293	agactggagtggttgtggtctagtgctgtgTGGAAGACTAGTGATTTTGTTGTTctgatgtactatgacaacaagtcacagcttcctcatagcgtggactccc	cfa-mir-7-3,hsa-mir-7-3,ppy-mir-7-3,mml-mir-7-3,bta-mir-7-3,eca-mir-7-2,
		TGGAAGACTAGTGATTTTGTTGTT		349	gp1a	357579628	+	51802446	51802527	gccccatcTGGAAGACTAGTGATTTTGTTGTTgtctcactgcatccaacaacaagtcccagtctgccacatggtgctggcca	cfa-mir-7-2,eca-mir-7-1,ssc-mir-7-1,
		TGGAAGACTAGTGATTTTGTTGTT		349	gp1a	357579630	+	75509708	75509854	ttatacagagcctgtagaaaatatagaagattcagtggatgttggtctagttctgtgTGGAAGACTAGTGATTTTGTTGTTtttagataactaaatcgaCAACAAATCACAGTCTGCCATAtggcacaggccatgcctctacaggac	cfa-mir-7-1,hsa-mir-7-1,ptr-mir-7-1,mml-mir-7-1,sla-mir-7,mmu-mir-7a-1,rno-mir-7a-1,bta-mir-7-2,eca-mir-7-3,aja-mir-7,oan-mir-7-1,mdo-mir-7,sha-mir-7,
73	cfa-miR-223_R+1	TGTCAGTTTGTCAAATACCCCA	22	319	gp1a	357579592	+	50838131	50838236	cctggcctcctgcagtgccacactcCGTGTATTTGACAAGCTGAGTTagacactccatgtggaagagTGTCAGTTTGTCAAATACCCCAagtgcggcacatgccta	cfa-mir-223,hsa-mir-223,ppy-mir-223,mml-mir-223,sla-mir-223,mmu-mir-223,rno-mir-223,bta-mir-223,eca-mir-223,
74	cfa-miR-19b_R+1	TGTGCAAATCCATGCAAAACTGA	23	306	gp1a	357579609	+	42478582	42478668	cactgttctatggttAGTTTTGCAGGTTTGCATCCAGCtgtgtgatattctgcTGTGCAAATCCATGCAAAACTGActgtggtagtg	cfa-mir-19b-1,hsa-mir-19b-1,lca-mir-19b-1,mmu-mir-19b-1,cgr-mir-19b,eca-mir-19b,oan-mir-19b-2,ssc-mir-19b-1,mdo-mir-19b-1,
75	cfa-miR-29a_R-3	TAGCACCATCTGAAATCGG	19	290	gp1a	357579617	+	6184821	6184917	ctcctgtgaccccttagaggatgACTGATTTCTTTTGGTGTTCAGAgtcaatataattttcTAGCACCATCTGAAATCGGttataatgattggggaa	cfa-mir-29a,hsa-mir-29a,mmu-mir-29a,cgr-mir-29a,eca-mir-29a,oan-mir-29a-1,ssc-mir-29a,mdo-mir-29a-1,
76	cfa-miR-181d	AACATTCATTGTTGTCGGTGGGT	23	282	gp1a	357579611	-	48593126	48593251	ctccattaggccacagcgaaggtcacaatcAACATTCATTGTTGTCGGTGGGTtgtgaggacggaggccagacccaccgagggatgaatgtcactgtggctgggccagacatagcctgaggggaat	cfa-mir-181d,ptr-mir-181d,ggo-mir-181d,mmu-mir-181d,rno-mir-181d,cgr-mir-181d,bta-mir-181d,ssc-mir-181d,
77	cfa-miR-92b	TATTGCACTCGTCCCGGCCTCC	22	264	gp1a	357579624	-	42338455	42338571	agcgggatcccgggccccgggtgggcgggAGGGACGGGACGCGGTGCAGTGTTGttctctcccccgccaaTATTGCACTCGTCCCGGCCTCCggcccccccggccccccggcctccc	cfa-mir-92b,hsa-mir-92b,ptr-mir-92b,ppy-mir-92b,ggo-mir-92b,mml-mir-92b,mmu-mir-92b,rno-mir-92b,cgr-mir-92b,bta-mir-92b,eca-mir-92b,ssc-mir-92b,mdo-mir-92b,
78	cfa-miR-128	TCACAGTGAACCGGTCTCTTT	21	262	gp1a	357579608	+	5826449	5826532	tgtgcagtgggaaggggggccgatacactgtacgagagtgagtagcaggtcTCACAGTGAACCGGTCTCTTTccctactgtgtc	cfa-mir-128-2,hsa-mir-128-2,ptr-mir-128-2,mmu-mir-128-2,rno-mir-128-2,bta-mir-128-2,eca-mir-128-1,ssc-mir-128-2,mdo-mir-128a,
		TCACAGTGAACCGGTCTCTTT		262	gp1a	357579612	+	38435909	38436040	tgtttaatattttgcaataattggccttgttcctgagctgttggattCGGGGCCGTAGCACTGTCTGAGAggtttacatttcTCACAGTGAACCGGTCTCTTTttcagctgcttcctggcttctttttactc	cfa-mir-128-1,hsa-mir-128-1,ggo-mir-128,mmu-mir-128-1,cgr-mir-128,oan-mir-128-1,sha-mir-128,
79	cfa-miR-31_R-2	AGGCAAGATGCTGGCATAGCT	21	247	gp1a	357579620	-	40904419	40904523	tgctcctgtaacttagaactggagaggAGGCAAGATGCTGGCATAGCTgttgaactgagaaccTGCTATGCCAACATATTGCCATCtttcttgtctgacagcagc	cfa-mir-31,hsa-mir-31,mmu-mir-31,rno-mir-31a,cgr-mir-31,bta-mir-31,eca-mir-31,ssc-mir-31,mdo-mir-31,
80	cfa-miR-99b	CACCCGTAGAACCGACCTTGCG	22	244	gp1a	357579630	-	105400921	105400990	ggcaccCACCCGTAGAACCGACCTTGCGgggccttcgccgcacacaagctcgagtctgtgggtctgtgtc	cfa-mir-99b,hsa-mir-99b,ptr-mir-99b,
81	hsa-miR-500b-5p_L+1R+6	TAATCCTTGCTACCTGGGTGAGAGT	25	243	gp1a	357579592	+	42779861	42779942	tccccctctcTAATCCTTGCTACCTGGGTGAGAGTgctttctgaatgcaATGCACCTGGGCAAGGATTCTGAgagtgagagc	cfa-mir-500,hsa-mir-500a,hsa-mir-500b,ptr-mir-500-1,ptr-mir-500-2,mml-mir-500a,mml-mir-500b,eca-mir-500-2,eca-mir-500-1,ssc-mir-500,
82	cfa-miR-155	TTAATGCTAATCGTGATAGGGGT	23	225	gp1a	357579600	+	21078748	21078856	ttgctgtaggctgtatgctgTTAATGCTAATCGTGATAGGGGTtTTTACCTCCGACTGACTCCTACATGTTAGCATTAACAgggtatgatgcctgttactagcattcac	cfa-mir-155,hsa-mir-155,ptr-mir-155,ppy-mir-155,ggo-mir-155,cgr-mir-155,bta-mir-155,eca-mir-155,
83	cfa-miR-374b_R+1	ATATAATACAACCTGCTAAGTGT	23	208	gp1a	357579592	-	57550177	57550289	gaagaaatcctactcggatggATATAATACAACCTGCTAAGTGTcctagcaCTTATCAGGTTGTATTATCATTgtccgtggctatggctctcgtctaccagactctaaattcc	cfa-mir-374b,hsa-mir-374b,ptr-mir-374b,ggo-mir-374b,rno-mir-374,cgr-mir-374,bta-mir-374b,eca-mir-374b,ssc-mir-374b,
84	hsa-miR-199a-5p	CCCAGTGTTCAGACTACCTGTTC	23	202	gp1a	357579611	+	50410914	50410993	ccccgccaaCCCAGTGTTCAGACTACCTGTTCagggggctctgaatgtgtACAGTAGTCTGCACATTGGTTaggctgggc	cfa-mir-199-1,hsa-mir-199a-1,ptr-mir-199a-1,mml-mir-199a-2,mmu-mir-199a-1,cgr-mir-199a,bta-mir-199a-2,ssc-mir-199a-2,
		CCCAGTGTTCAGACTACCTGTTC		202	gp1a	357579624	+	26812735	26812844	tggaagcttctggagatcctgctccgtcgcCCCAGTGTTCAGACTACCTGTTCaggacaatgccgttgtACAGTAGTCTGCACATTGGTTagactgggcaagggacagca	cfa-mir-199-2,hsa-mir-199a-2,lla-mir-199a,mmu-mir-199a-2,rno-mir-199a,bta-mir-199a-1,eca-mir-199a,oan-mir-199,ssc-mir-199a-1,mdo-mir-199b-2,mdo-mir-199b-3,
85	cfa-miR-125b	TCCCTGAGACCCTAACTTGTGA	22	200	gp1a	357579600	+	13304964	13305052	accagacttttcctagTCCCTGAGACCCTAACTTGTGAggtattttagtaacatcACAAGTCAGGCTCTTGGGACCTaggcggagggga	cfa-mir-125b-2,hsa-mir-125b-2,mmu-mir-125b-2,rno-mir-125b-2,cgr-mir-125b,bta-mir-125b-2,eca-mir-125b-2,mdo-mir-125b-1,
		TCCCTGAGACCCTAACTTGTGA		200	gp1a	357579626	+	12097658	12097747	tgcgctcctctcaaTCCCTGAGACCCTAACTTGTGAtgtttaccgtttaaatccACGGGTTAGGCTCTTGGGAGCTgcgagtcgtgcctt	cfa-mir-125b-1,hsa-mir-125b-1,ppa-mir-125b,mmu-mir-125b-1,rno-mir-125b-1,bta-mir-125b-1,eca-mir-125b,oan-mir-125,ssc-mir-125b-1,mdo-mir-125b-2,
86	hsa-miR-21-3p	CAACACCAGTCGATGGGCTGT	21	199	gp1a	357579622	+	34340533	34340624	tgtaccaccttgtcgggTAGCTTATCAGACTGATGTTGACtgttgaatctcatggCAACAGCAGTCGATGGGCTGTctgacattttggtatc	cfa-mir-21,hsa-mir-21,mmu-mir-21a,rno-mir-21,bta-mir-21,aja-mir-21,mdo-mir-21,
87	cfa-miR-374a	TTATAATACAACCTGATAAGT	21	197	gp1a	357579592	-	57590375	57590485	ctggagcagcgccctctgggaagaaattttacatcggccaTTATAATACAACCTGATAAGTgttgtagcaCTTACCAGGTTGTATTGTAATTgtctgtgtatatgcctgtc	cfa-mir-374a,hsa-mir-374a,ptr-mir-374a,ppy-mir-374a,ggo-mir-374a,mml-mir-374a,bta-mir-374a,ssc-mir-374a,
88	cfa-miR-30e	CTTTCAGTCGGATGTTTACAGC	22	193	gp1a	357579616	-	2283289	2283389	ttctgggcagtctttgctacTGTAAACATCCTTGACTGGAAGCTgtaaggtgctcagaggggCTTTCAGTCGGATGTTTACAGCggcaggctgccacggtc	cfa-mir-30e,hsa-mir-30e,ptr-mir-30e,ggo-mir-30e,mml-mir-30e,mmu-mir-30e,cgr-mir-30e,bta-mir-30e,oan-mir-30e,ssc-mir-30e,mdo-mir-30d,
89	cfa-miR-660_R+1	TACCCATTGCATATCGGAGTTGT	23	188	gp1a	357579592	+	42783945	42784040	atgaactgctccttctcctaTACCCATTGCATATCGGAGTTGTgaattctcaaagcacctcctgtgtgcatggattacaggaggctgagccttgtc	cfa-mir-660,hsa-mir-660,ptr-mir-660,ggo-mir-660,mml-mir-660,eca-mir-660,
90	hsa-miR-374a-3p_2ss5TC9AG	CTTACCAGGTTGTATTGTAATT	22	187	gp1a	357579592	-	57590375	57590485	ctggagcagcgccctctgggaagaaattttacatcggccaTTATAATACAACCTGATAAGTgttgtagcaCTTACCAGGTTGTATTGTAATTgtctgtgtatatgcctgtc	cfa-mir-374a,hsa-mir-374a,ptr-mir-374a,ppy-mir-374a,ggo-mir-374a,mml-mir-374a,bta-mir-374a,ssc-mir-374a,
91	cfa-miR-107_R-3	AGCAGCATTGTACAGGGC	18	184	gp1a	357579603	-	4484638	4484724	ttctctctgctttcagcttctttacagtgttgccttgtggcatggagttcaAGCAGCATTGTACAGGGCtatcaaagcatagagagc	cfa-mir-107,hsa-mir-107,mmu-mir-107,rno-mir-107,cgr-mir-107,oan-mir-107,ssc-mir-107,mdo-mir-107,
92	hsa-miR-142-3p_R-1	TGTAGTGTTTCCTACTTTATGG	22	184	gp1a	357579622	-	32977371	32977476	gacagacagacagtgcagtcaCCCATAAAGTAGAAAGCACTACtaacagcactggagggTGTAGTGTTTCCTACTTTATGGatgagtgtactgtgggcttcggaga	cfa-mir-142,hsa-mir-142,ptr-mir-142,ggo-mir-142,mmu-mir-142,cgr-mir-142,oan-mir-142,ssc-mir-142,mdo-mir-142,
93	hsa-miR-24-2-5p_L+1R+1	GTGCCTACTGAGCTGAAACACAGT	24	183	gp1a	357579611	+	48620674	48620754	ctctgcctcccGTGCCTACTGAGCTGAAACACAGTtgatttgtgcagacTGGCTCAGTTCAGCAGGAACAGGagtcgagcc	cfa-mir-24-2,hsa-mir-24-2,mml-mir-24-2,cgr-mir-24,bta-mir-24-2,eca-mir-24-1,oan-mir-24-2,ssc-mir-24-1,mdo-mir-24-2,
94	cfa-miR-146b_R+2	TGAGAACTGAATTCCATAGGCTGT	24	182	gp1a	357579603	+	14940524	14940627	ctgagagaacgctggccacctggctcTGAGAACTGAATTCCATAGGCTGTgagcttgagcaaacAGCCTAGGGACTCAGTTCTGgtgcccggctgtgctctacc	cfa-mir-146b,hsa-mir-146b,ptr-mir-146b,ppy-mir-146b,mmu-mir-146b,rno-mir-146b,cgr-mir-146b,bta-mir-146b,eca-mir-146b,ssc-mir-146b,
95	cfa-miR-182	TTTGGCAATGGTAGAACTCACACT	24	176	gp1a	357579617	+	7072702	7072796	gccgcttgcctcccgccgttTTTGGCAATGGTAGAACTCACACTggtgaggtaatgggatccGGTGGTTCTAGACTTGCCAACTatggtgcgagg	cfa-mir-182,hsa-mir-182,ptr-mir-182,mmu-mir-182,bta-mir-182,eca-mir-182,ssc-mir-182,mdo-mir-182,
96	hsa-miR-28-5p	AAGGAGCTCACAGTCTATTGAG	22	173	gp1a	357579597	+	20971504	20971589	ggtccttgccctcAAGGAGCTCACAGTCTATTGAGttgcctttctgactttccCACTAGATTGTGAGCTCCtggagggcaggcact	cfa-mir-28,hsa-mir-28,ppy-mir-28,mml-mir-28,mne-mir-28,age-mir-28,sla-mir-28,mmu-mir-28a,rno-mir-28,cgr-mir-28,bta-mir-28,ssc-mir-28,
97	cfa-miR-150	TCTCCCAACCCTTGTACCAGTG	22	173	gp1a	357579630	+	106998736	106998835	cctctctcctctcggccctgTCTCCCAACCCTTGTACCAGTGctgtgcctcagtccctggtacaggcatggggggcagggacctggggacccccagcagc	cfa-mir-150,hsa-mir-150,ptr-mir-150,mmu-mir-150,rno-mir-150,bta-mir-150,oar-mir-150,eca-mir-150,
98	cfa-miR-361	TTATCAGAATCTCCAGGGGTAC	22	173	gp1a	357579592	-	66698686	66698769	cttgggagtTTATCAGAATCTCCAGGGGTACttaaaatttgaaaaagtCCCCCAGGTGTGATTCTGATTTGCtccctcttcctc	cfa-mir-361,hsa-mir-361,ptr-mir-361,mmu-mir-361,rno-mir-361,cgr-mir-361,bta-mir-361,ssc-mir-361,
99	cfa-miR-184	TGGACGGAGAACTGATAAGGGT	22	164	gp1a	357579628	-	57914440	57914521	ccagtcacatccccttatcacttttccagccagctttgtgactctaagtgtTGGACGGAGAACTGATAAGGGTaggtgactg	cfa-mir-184,hsa-mir-184,mml-mir-184,mmu-mir-184,rno-mir-184,bta-mir-184,eca-mir-184,ssc-mir-184,mdo-mir-184,
100	cfa-miR-342_R+1	TCTCACACAGAAATCGCACCCGTC	24	162	gp1a	357579623	+	68424631	68424734	cctgtgaaactgggcgcaaggtgAGGGGTGCTATCTGTGATTGAGGGACatggcaaatagaattgTCTCACACAGAAATCGCACCCGTCaccttggcccgccta	cfa-mir-342,hsa-mir-342,ptr-mir-342,ggo-mir-342,mmu-mir-342,cgr-mir-342,eca-mir-342,ssc-mir-342,
101	cfa-miR-199	ACAGTAGTCTGCACATTGGTT	21	149	gp1a	357579611	+	50410914	50410993	ccccgccaaCCCAGTGTTCAGACTACCTGTTCagggggctctgaatgtgtACAGTAGTCTGCACATTGGTTaggctgggc	cfa-mir-199-1,hsa-mir-199a-1,ptr-mir-199a-1,mml-mir-199a-2,mmu-mir-199a-1,cgr-mir-199a,bta-mir-199a-2,ssc-mir-199a-2,
		ACAGTAGTCTGCACATTGGTT		149	gp1a	357579622	+	55262328	55262437	ccagaggacacctccactccgtctaCCCAGTGTTTAGACTATCTGTTCaggactcccaaattgtACAGTAGTCTGCACATTGGTTaggctgggctgggttagaccctcgg	cfa-mir-199-3,hsa-mir-199b,ptr-mir-199b,mmu-mir-199b,bta-mir-199b,eca-mir-199b,ssc-mir-199b,mdo-mir-199b-1,
		ACAGTAGTCTGCACATTGGTT		149	gp1a	357579624	+	26812735	26812844	tggaagcttctggagatcctgctccgtcgcCCCAGTGTTCAGACTACCTGTTCaggacaatgccgttgtACAGTAGTCTGCACATTGGTTagactgggcaagggacagca	cfa-mir-199-2,hsa-mir-199a-2,lla-mir-199a,mmu-mir-199a-2,rno-mir-199a,bta-mir-199a-1,eca-mir-199a,oan-mir-199,ssc-mir-199a-1,mdo-mir-199b-2,mdo-mir-199b-3,
102	cfa-miR-197	TTCACCACCTTCTCCACCCAGC	22	146	gp1a	357579625	-	42271705	42271806	ctggaatctgtgctccgggggctgtgcCGGGTAGAGAGGGCAGTGGGAGgtaagagctcttcacccTTCACCACCTTCTCCACCCAGCatggccggcacact	cfa-mir-197,hsa-mir-197,ggo-mir-197,mne-mir-197,bta-mir-197,
103	hsa-miR-340-3p_R+1	TCCGTCTCAGTTACTTTATAGCC	23	144	gp1a	357579620	+	1704582	1704673	ttgtacctgatgcgaTTATAAAGCAATGAGACTGATTgtcatgtgtcggttgtgggaTCCGTCTCAGTTACTTTATAGCCgtgcctggtacc	cfa-mir-340,hsa-mir-340,ptr-mir-340,ppy-mir-340,mml-mir-340,mmu-mir-340,cgr-mir-340,bta-mir-340,eca-mir-340,ssc-mir-340-2,ssc-mir-340-1,
104	cfa-miR-499	TTAAGACTTGCAGTGATGTTT	21	143	gp1a	357579607	+	24029519	24029637	tctgtcccttgcaccctgggcgggcggccgTTAAGACTTGCAGTGATGTTTaactcctctccacgtGAACATCACAGCAAGTCTGTGCtgcttcccgtccccacgctgcctgggcaggg	cfa-mir-499,hsa-mir-499a,ptr-mir-499,ppy-mir-499,ggo-mir-499a,mml-mir-499,rno-mir-499,bta-mir-499,eca-mir-499,ssc-mir-499,
105	hsa-miR-330-3p_L-1R+3	CAAAGCACACGGCCTGCAGAGAGGT	25	143	gp1a	357579630	+	109922124	109922231	tcgtgctgtgtgatctttggcgatcactgccTCTCTGGGCCTGTGTCTTAGGCTctgcaagatcaaccgagCAAAGCACACGGCCTGCAGAGAGGCagcgctccgctc	cfa-mir-330,hsa-mir-330,ptr-mir-330,ggo-mir-330,mmu-mir-330,rno-mir-330,bta-mir-330,
106	hsa-miR-106b-3p	CCGCACTGTGGGTACTTGCTGC	22	139	gp1a	357579625	+	9498547	9498626	cctgccggtgcTAAAGTGCTGACAGTGCAGATagcggtcctccgtgctaCCGCACTGTGGGTACTTGCTGCtccggcagg	cfa-mir-106b,hsa-mir-106b,mml-mir-106b,lla-mir-106b,mmu-mir-106b,cgr-mir-106b,bta-mir-106b,oar-mir-106b,
107	cfa-miR-19b	TGTGCAAATCCATGCAAAACTG	22	128	gp1a	357579592	-	104895962	104896025	gttttgcaggtttgcatttcagcgtacttgtgcatatagggcTGTGCAAATCCATGCAAAACTG	cfa-mir-19b-2,
108	cfa-miR-143_R+1	TGAGATGAAGCACTGTAGCTCT	22	124	gp1a	357579627	-	59534510	59534610	gcgccctgtctcccagcctgaggtgcagtgctgcatctctggtcagttgggagtcTGAGATGAAGCACTGTAGCTCGggaagggagaagtttttctgcagc	cfa-mir-143,hsa-mir-143,ptr-mir-143,mml-mir-143,mmu-mir-143,rno-mir-143,cgr-mir-143,bta-mir-143,oar-mir-143,eca-mir-143,aja-mir-143,oan-mir-143,ssc-mir-143,mdo-mir-143,
109	cfa-miR-181b_R+3	AACATTCATTGCTGTCGGTGGGT	23	122	gp1a	357579622	-	58301300	58301388	ctgatggctgcactcAACATTCATTGCTGTCGGTGGGTttgagtctgaatcaactcactgatcaatgaatgcaaactgcggaccaaaca	cfa-mir-181b-2,hsa-mir-181b-2,ptr-mir-181b-2,ppy-mir-181b-2,mmu-mir-181b-2,rno-mir-181b-2,bta-mir-181b-2,oan-mir-181b-2,ssc-mir-181b-2,mdo-mir-181b-2,
		AACATTCATTGCTGTCGGTGGGT		122	gp1a	357579624	+	4055621	4055724	gcagagattattttttcaaaggtcacaatcAACATTCATTGCTGTCGGTGGGTtgaactgtgtggacaagCTCACTGAACAATGAATGCAActgtggcccgctt	cfa-mir-181b-1,hsa-mir-181b-1,ptr-mir-181b-1,ppy-mir-181b,mml-mir-181b-1,mmu-mir-181b-1,rno-mir-181b-1,cgr-mir-181b,bta-mir-181b-1,ssc-mir-181b-1,mdo-mir-181b-1,
110	cfa-miR-505_R+2	GGGAGCCAGGAAGTATTGATGTTT	24	119	gp1a	357579592	-	109866426	109866537	taaattgatgcgctcagtggGGGAGCCAGGAAGTATTGATGTTTctgccagtttagCGTCAACACTTGCTGGTTTCCTCTctggagcatcaccaagttcgtggattttcatt	cfa-mir-505,hsa-mir-505,ptr-mir-505,ggo-mir-505,mmu-mir-505,rno-mir-505,cgr-mir-505,bta-mir-505,ssc-mir-505,
111	cfa-miR-145_R-1	GTCCAGTTTTCCCAGGAATCCC	22	114	gp1a	357579627	-	59533121	59533213	ccgtgtcctcacgGTCCAGTTTTCCCAGGAATCCCttagatgctaagatggGGATTCCTGGAAATACTGTTCTtgaggtcatggtttagcagc	cfa-mir-145,hsa-mir-145,mml-mir-145,mmu-mir-145a,rno-mir-145,eca-mir-145,oan-mir-145,ssc-mir-145,mdo-mir-145,
112	hsa-miR-181c-3p_L-1R+1	ACCATCGACCGTTGAGTGGACC	22	113	gp1a	357579611	-	48593321	48593428	ggagaagttgccaagggtttgggggAACATTCAACCTGTCGGTGAGTTtgggcagctcaggcaaACCATCGACCGTTGAGTGGACCccgaggcctggaactgccatcc	cfa-mir-181c,hsa-mir-181c,ppy-mir-181c,mml-mir-181c,mmu-mir-181c,rno-mir-181c,cgr-mir-181c,bta-mir-181c,ssc-mir-181c,mdo-mir-181a-3,
113	cfa-miR-1307_R+1	ACTCGGCGTGGCGTCGGTCGTGG	23	111	gp1a	357579603	-	15765890	15766027	catcaagagccagctgagtcacagccactgcctaccaatcTCGACCGGACCTCGACCGGCTcgtctatgttgccaatcgACTCGGCGTGGCGTCGGTCGTGGtagataggcggtcatacatacgaattttcaagtgtt	cfa-mir-1307,hsa-mir-1307,ptr-mir-1307,bta-mir-1307,ssc-mir-1307,
114	cfa-miR-19a	TGTGCAAATCTATGCAAAACTGA	23	108	gp1a	357579609	+	42478285	42478366	gcagtcctctGTTAGTTTTGCATAGTTGCACTacaagaagaatgtagtTGTGCAAATCTATGCAAAACTGAtggtggcctgc	cfa-mir-19a,hsa-mir-19a,mne-mir-19a,age-mir-19a,mmu-mir-19a,rno-mir-19a,cgr-mir-19a,eca-mir-19a,mdo-mir-19a,
115	cfa-miR-101_L+1	GTACAGTACTGTGATAACTGA	21	104	gp1a	357579626	+	45184759	45184841	aggctgccctggcTCAGTTATCACAGTGCTGATGCtgtccattctaaagGTACAGTACTGTGATAACTGAaggatggcagcca	cfa-mir-101-1,hsa-mir-101-1,ptr-mir-101-1,mmu-mir-101a,eca-mir-101-1,oan-mir-101-1,mdo-mir-101-1,
		GTACAGTACTGTGATAACTGA		104	gp1a	357579630	+	93194309	93194399	gactgaactgtcctttttcggttatcatggtaccgatgctgtatatctgaaagGTACAGTACTGTGATAACTGAagaatggtggtgccatc	cfa-mir-101-2,hsa-mir-101-2,ptr-mir-101-2,cgr-mir-101b,eca-mir-101-2,oan-mir-101-2,ssc-mir-101-1,mdo-mir-101-2,
116	cfa-miR-301a	CAGTGCAATAGTATTGTCAAAGC	23	91	gp1a	357579622	-	33724572	33724655	ctgctaacgaatGCTCTGACTTTATTGCACTACTgtactttacagctagCAGTGCAATAGTATTGTCAAAGCatctgaaagcag	cfa-mir-301a,hsa-mir-301a,ptr-mir-301a,mmu-mir-301a,cgr-mir-301a,ssc-mir-301,
117	cfa-miR-652_1ss22CA	AATGGCGCCACTAGGGTTGTGA	22	89	gp1a	357579592	+	83271828	83271936	cagggctgccacgaatggctttgcactacACAACCCTAGGAGAGGGTGCCATTCAcatagactataattgAATGGCGCCACTAGGGTTGTGCagtgcacaacctacaca	cfa-mir-652,hsa-mir-652,ptr-mir-652,ppy-mir-652,ggo-mir-652,mml-mir-652,rno-mir-652,cgr-mir-652,bta-mir-652,ssc-mir-652,
118	hsa-miR-1307-5p	TCGACCGGACCTCGACCGGCT	21	88	gp1a	357579603	-	15765890	15766027	catcaagagccagctgagtcacagccactgcctaccaatcTCGACCGGACCTCGACCGGCTcgtctatgttgccaatcgACTCGGCGTGGCGTCGGTCGTGGtagataggcggtcatacatacgaattttcaagtgtt	cfa-mir-1307,hsa-mir-1307,ptr-mir-1307,bta-mir-1307,ssc-mir-1307,
119	cfa-miR-363	AATTGCACGGTATCCATCTGTAA	23	86	gp1a	357579592	-	104895644	104895742	atgacctgttttgctgttgtcgggtggatcacgatgcaattttgatgagtataataggagaaaAATTGCACGGTATCCATCTGTAAaccgcaggacctt	cfa-mir-363,hsa-mir-363,ppy-mir-363,ggo-mir-363,mmu-mir-363,rno-mir-363,bta-mir-363,eca-mir-363,oan-mir-363,ssc-mir-363-2,ssc-mir-363-1,mdo-mir-363,
120	cfa-miR-375	TTTGTTCGTTCGGCTCGCGTGA	22	82	gp1a	357579594	-	25568040	25568146	gccaggccccgggccctccgctcccgccccgcgacgagcccctcgcacaaaccggacctgagcgtTTTGTTCGTTCGGCTCGCGTGAggcaggggtggcctctcagc	cfa-mir-375,hsa-mir-375,ptr-mir-375,ggo-mir-375,rno-mir-375,mdo-mir-375,
121	cfa-miR-200c	TAATACTGCCGGGTAATGATGGA	23	82	gp1a	357579604	-	38082081	38082183	gtgggcaggctgggtgggggccccCGTCTTACCCAGCAGTGTTTGGGtgctggttgggagtctcTAATACTGCCGGGTAATGATGGAggcccctgcccctgtg	cfa-mir-200c,hsa-mir-200c,ptr-mir-200c,ggo-mir-200c,mmu-mir-200c,cgr-mir-200c,bta-mir-200c,eca-mir-200c,mdo-mir-200c,
122	cfa-let-7e	TGAGGTAGGAGGTTGTATAGTT	22	80	gp1a	357579630	-	105400718	105400826	acctgccgcgccccccgggcTGAGGTAGGAGGTTGTATAGTTgaggaggacacccacggagatcactatacggcctcctagctttccccaggctgcgccctgcacggga	cfa-let-7e,hsa-let-7e,ptr-let-7e,ggo-let-7e,mmu-let-7e,eca-let-7e,ssc-let-7e,
123	cfa-miR-204	TTCCCTTTGTCATCCTATGCCT	22	74	gp1a	357579630	+	86818441	86818582	agctcctgatcatgtacccatggctacagtcttttttcatgtgacttgtggacTTCCCTTTGTCATCCTATGCCTgagaatatatgaaggaggctgggaaggcaaagggacgttcaattgtcatcactggcatcttttttga	cfa-mir-204,hsa-mir-204,mmu-mir-204,rno-mir-204,cgr-mir-204,bta-mir-204,ssc-mir-204,sha-mir-204,
124	cfa-miR-183	TATGGCACTGGTAGAATTCACT	22	67	gp1a	357579617	+	7068519	7068625	gagagcgtgactcctgttctgtgTATGGCACTGGTAGAATTCACTgtgaacagtctcggtcagTGAATTACCGAAGGGCCATAAacagagcagagacagatccgcga	cfa-mir-183,hsa-mir-183,ppy-mir-183,mml-mir-183,sla-mir-183,mmu-mir-183,rno-mir-183,cgr-mir-183,bta-mir-183,eca-mir-183,mdo-mir-183,
125	cfa-miR-15a	TAGCAGCACATAATGGTTTGT	21	65	gp1a	357579609	+	1846866	1846960	accttggagtaaagTAGCAGCACATAATGGTTTGTggattttgaaaaggtgcaggccatattgtgctgcctcaaaaatacaaggatctgatcttc	cfa-mir-15a,hsa-mir-15a,mmu-mir-15a,cgr-mir-15a,eca-mir-15a,oan-mir-15a,ssc-mir-15a,mdo-mir-15a,
126	mmu-miR-200b-3p_R+1	TAATACTGCCTGGTAATGATGAC	23	64	gp1a	357579626	+	56368400	56368479	gccatcgccatcttactgggcagcattggatggtgtcaggtctcTAATACTGCCTGGTAATGATGACggcggggccctgc	cfa-mir-200b,mmu-mir-200b,bta-mir-200b,eca-mir-200b,mdo-mir-200b,
127	cfa-miR-29b	TAGCACCATTTGAAATCAGTGTT	23	60	gp1a	357579617	+	6184445	6184529	gcttcttcaggaaGCTGGTTTCATATGGTGGTTTAGATttaaatagtgattgtcTAGCACCATTTGAAATCAGTGTTcttggggg	cfa-mir-29b-1,hsa-mir-29b-1,mmu-mir-29b-1,rno-mir-29b-1,cgr-mir-29b,ssc-mir-29b-1,mdo-mir-29b-1,
		TAGCACCATTTGAAATCAGTGTT		60	gp1a	357579624	-	6651868	6651951	cttctggaagCTGGTTTCACATGGTGGCTTAGatttttccatctttgtatcTAGCACCATTTGAAATCAGTGTTttaggagtaa	cfa-mir-29b-2,hsa-mir-29b-2,bta-mir-29e,oan-mir-29b-2,ssc-mir-29b-2,mdo-mir-29b-2,
128	hsa-miR-148b-5p_L+1R+1	GAAGTTCTGTTATACACTCAGGCT	24	59	gp1a	357579604	-	975129	975236	tcattcccaggcacaattagcatttgaggtGAAGTTCTGTTATACACTCAGGCTgtggctctctgaaagTCAGTGCATCACAGAACTTTGTctcgaaagctttctagc	cfa-mir-148b,hsa-mir-148b,ptr-mir-148b,ggo-mir-148b,mmu-mir-148b,rno-mir-148b,cgr-mir-148b,bta-mir-148b,eca-mir-148b,ssc-mir-148b,
129	hsa-miR-505-3p_R+2	CGTCAACACTTGCTGGTTTCCTCT	24	57	gp1a	357579592	-	109866426	109866537	taaattgatgcgctcagtggGGGAGCCAGGAAGTATTGATGTTTctgccagtttagCGTCAACACTTGCTGGTTTCCTCTctggagcatcaccaagttcgtggattttcatt	cfa-mir-505,hsa-mir-505,ptr-mir-505,ggo-mir-505,mmu-mir-505,rno-mir-505,cgr-mir-505,bta-mir-505,ssc-mir-505,
130	cfa-miR-324	CGCATCCCCTAGGGCATTGGTGT	23	54	gp1a	357579626	-	32192273	32192343	cccCGCATCCCCTAGGGCATTGGTGTggagctggagacccACTGCCCCAGGTGCTGCTGGGggttgtagtc	cfa-mir-324,hsa-mir-324,ptr-mir-324,cgr-mir-324,ssc-mir-324,
131	hsa-miR-361-3p_L-1R+2	CCCCCAGGTGTGATTCTGATTTGC	24	52	gp1a	357579592	-	66698686	66698769	cttgggagtTTATCAGAATCTCCAGGGGTACttaaaatttgaaaaagtCCCCCAGGTGTGATTCTGATTTGCtccctcttcctc	cfa-mir-361,hsa-mir-361,ptr-mir-361,mmu-mir-361,rno-mir-361,cgr-mir-361,bta-mir-361,ssc-mir-361,
132	cfa-miR-106b	TAAAGTGCTGACAGTGCAGAT	21	51	gp1a	357579625	+	9498547	9498626	cctgccggtgcTAAAGTGCTGACAGTGCAGATagcggtcctccgtgctaCCGCACTGTGGGTACTTGCTGCtccggcagg	cfa-mir-106b,hsa-mir-106b,mml-mir-106b,lla-mir-106b,mmu-mir-106b,cgr-mir-106b,bta-mir-106b,oar-mir-106b,
133	hsa-miR-130b-5p_R+1	ACTCTTTCCCTGTTGCACTACT	22	50	gp1a	357579605	+	30924420	30924501	ggcctgcctgacACTCTTTCCCTGTTGCACTACTgtgggccgctgggaagCAGTGCAATGATGAAAGGGCATCggtcaggcc	cfa-mir-130b,hsa-mir-130b,ptr-mir-130b,ppy-mir-130b,mml-mir-130b,mmu-mir-130b,rno-mir-130b,cgr-mir-130b,bta-mir-130b,eca-mir-130b,ssc-mir-130b,
134	cfa-miR-124_R-1	TAAGGCACGCGGTGAATGCC	20	49	gp1a	357579602	+	14264366	14264472	atcaagatcagactctgccctccgtgttcacagcggaccttgatttaatgtcatacaatTAAGGCACGCGGTGAATGCCaagagcggagcctatggctgcacttgaa	cfa-mir-124-2,hsa-mir-124-2,ppy-mir-124a,mml-mir-124a-1,age-mir-124a,lla-mir-124a,mmu-mir-124-2,cgr-mir-124,bta-mir-124a-2,eca-mir-124-2,ssc-mir-124a-1,mdo-mir-124a-2,
		TAAGGCACGCGGTGAATGCC		49	gp1a	357579606	+	28188250	28188334	aggcctctctctccgtgttcacagcggaccttgatttaaatgtccatacaatTAAGGCACGCGGTGAATGCCaagaatggggctg	cfa-mir-124-1,hsa-mir-124-1,eca-mir-124-1,
		TAAGGCACGCGGTGAATGCC		49	gp1a	357579607	+	46916717	46916803	tgagggcccctctgcgtgttcacagcggaccttgatttaatgtccatacaatTAAGGCACGCGGTGAATGCCaagagaggcgcctcc	cfa-mir-124-3,hsa-mir-124-3,mmu-mir-124-3,
135	cfa-miR-421_R+1	ATCAACAGACATTAATTGGGCGC	23	48	gp1a	357579592	-	57550035	57550137	gtgcctaatcccgtgcacattgtaggcctcattaaatgtttgttgaatgaaaaaatgaatcATCAACAGACATTAATTGGGCGCctgctctgtgatctccatg	cfa-mir-421,hsa-mir-421,ptr-mir-421,ppy-mir-421,ggo-mir-421,mml-mir-421,mmu-mir-421,rno-mir-421,ssc-mir-421,
136	hsa-miR-223-5p	CGTGTATTTGACAAGCTGAGTT	22	46	gp1a	357579592	+	50838131	50838236	cctggcctcctgcagtgccacactcCGTGTATTTGACAAGCTGAGTTagacactccatgtggaagagTGTCAGTTTGTCAAATACCCCAagtgcggcacatgccta	cfa-mir-223,hsa-mir-223,ppy-mir-223,mml-mir-223,sla-mir-223,mmu-mir-223,rno-mir-223,bta-mir-223,eca-mir-223,
		CTATACAATCTACTGTCTTTCT		46	gp1b	357579630	-	97904299	97904398	ttcactgtgggaTGAGGTAGTAGGTTGTATAGTTTTagggtcacacccaccactgggagataaCTATACAATCTACTGTCTTTCCtaacgtgatagaaaa	hsa-let-7a-1,ptr-let-7a-1,mmu-let-7a-1,cgr-let-7a,oar-let-7a,ssc-let-7a-2,mdo-let-7a-1,
137	cfa-miR-1839_R+1	AAGGTAGATAGAACAGGTCTTGT	23	45	gp1a	357579628	+	54579688	54579767	cctaaaggaaAAGGTAGATAGAACAGGTCTTGTtagcaaaataaattcaAGACCTACTTAATCTACCAACAGCAattaca	cfa-mir-1839,mmu-mir-1839,rno-mir-1839,cgr-mir-1839,bta-mir-1839,ssc-mir-1839,
138	cfa-miR-18a_R+1	TAAGGTGCATCTAGTGCAGATAG	23	45	gp1a	357579609	+	42478132	42478229	tgctgagtgctttttgttcTAAGGTGCATCTAGTGCAGATAGtgaagtagattagcatctACTGCCCTAAGTGCTCCTTCTGGcataagaagttatgt	cfa-mir-18a,hsa-mir-18a,mmu-mir-18a,cgr-mir-18a,eca-mir-18a,mdo-mir-18a,
139	cfa-miR-130b_R+1	CAGTGCAATGATGAAAGGGCATT	23	44	gp1a	357579605	+	30924420	30924501	ggcctgcctgacACTCTTTCCCTGTTGCACTACTgtgggccgctgggaagCAGTGCAATGATGAAAGGGCATCggtcaggcc	cfa-mir-130b,hsa-mir-130b,ptr-mir-130b,ppy-mir-130b,mml-mir-130b,mmu-mir-130b,rno-mir-130b,cgr-mir-130b,bta-mir-130b,eca-mir-130b,ssc-mir-130b,
140	cfa-miR-326_R+1	CCTCTGGGCCCTTCCTCCAGT	21	42	gp1a	357579610	+	23240454	23240557	ggagcctcctctgtctgttgggctggaggcagggcctttgtgaaggcgggtggtgatcggatcgCCTCTGGGCCCTTCCTCCAGCccagaggcggattcaccac	cfa-mir-326,hsa-mir-326,ptr-mir-326,ggo-mir-326,mmu-mir-326,rno-mir-326,cgr-mir-326,bta-mir-326,eca-mir-326,ssc-mir-326,
141	hsa-miR-345-5p_R-1	GCTGACTCCTAGTCCAGGGCT	21	38	gp1a	357579623	+	68592429	68592532	gagacccaaacccaggtctGCTGACTCTTAGTCCAGTGCTcgtgatggctggtgggcCCTGAACTAGGGGTCTGGAGGcctgggtttgaatatcgtcagcctct	cfa-mir-345,hsa-mir-345,ptr-mir-345,ppy-mir-345,ggo-mir-345,cgr-mir-345,bta-mir-345,eca-mir-345,ssc-mir-345-1,ssc-mir-345-2,
142	cfa-miR-135a-5p	TATGGCTTTTTATTCCTATGTGA	23	36	gp1a	357579611	+	37461817	37461905	aggcctcgctgttctcTATGGCTTTTTATTCCTATGTGAttttactgctcactcATATAGGGATTGGAGCCGTGGCgtacggcgggggc	cfa-mir-135a-1,hsa-mir-135a-1,ptr-mir-135a-1,ppa-mir-135-1,mmu-mir-135a-1,bta-mir-135a-1,eca-mir-135a,oan-mir-135b-2,ssc-mir-135-1,
		TATGGCTTTTTATTCCTATGTGA		36	gp1a	357579616	+	37181396	37181529	caagataaattcactctagtgcttTATGGCTTTTTATTCCTATGTGAtagtaataaagtctcATGTAGGGATGGAAGCCATGAAAtacattgtgaaaaatcatcaactaagaaggggccatcaggatagaaaac	cfa-mir-135a-2,hsa-mir-135a-2,lla-mir-135-2,mmu-mir-135a-2,oan-mir-135a,mdo-mir-135a,sha-mir-135a,
143	cfa-miR-574	CACGCTCATGCACACACCCACA	22	34	gp1a	357579628	-	73494044	73494153	gcgcggcccagggccctgcgtgggtgcgggcgtgTGAGTGTGTGTGTGTGAGTGTgtgtcgctccgggtcCACGCTCATGCACACACCCACAcgcccgcgctcggggtct	cfa-mir-574,hsa-mir-574,ggo-mir-574,mmu-mir-574,ssc-mir-574,
144	hsa-miR-30a-3p	CTTTCAGTCGGATGTTTGCAGC	22	33	gp1a	357579619	-	33783885	33783966	agtgagcgacTGTAAACATCCTCGACTGGAAGCTgtgaagccacagatgggCTTTCAGTCGGATGTTTGCAGCtgcctactg	cfa-mir-30a,hsa-mir-30a,mml-mir-30a,mmu-mir-30a,rno-mir-30a,cgr-mir-30a,bta-mir-30a,mdo-mir-30a,
145	cfa-miR-130a	CAGTGCAATGTTAAAAGGGCAT	22	33	gp1a	357579613	-	38543607	38543693	tgctgcgggccggagctcttttcacattgtgctactgtctgcacctaccactagCAGTGCAATGTTAAAAGGGCATtggccgcgtag	cfa-mir-130a,hsa-mir-130a,ptr-mir-130a,mml-mir-130a,rno-mir-130a,cgr-mir-130a,bta-mir-130a,eca-mir-130a,ssc-mir-130a,
146	cfa-miR-210_L-1	CTGTGCGTGTGACAGCGGCTGA	22	32	gp1a	357579613	-	25675449	25675558	ccacccggggtccctccaggcgcagggcagccactgcccatcgcacactgcgctgctccggacccaCTGTGCGTGTGACAGCGGCTGAtctgtccctgggcagcgcgacc	cfa-mir-210,hsa-mir-210,ptr-mir-210,ggo-mir-210,mml-mir-210,mmu-mir-210,rno-mir-210,cgr-mir-210,bta-mir-210,ssc-mir-210,
147	hsa-miR-199b-5p	CCCAGTGTTTAGACTATCTGTTC	23	30	gp1a	357579622	+	55262328	55262437	ccagaggacacctccactccgtctaCCCAGTGTTTAGACTATCTGTTCaggactcccaaattgtACAGTAGTCTGCACATTGGTTaggctgggctgggttagaccctcgg	cfa-mir-199-3,hsa-mir-199b,ptr-mir-199b,mmu-mir-199b,bta-mir-199b,eca-mir-199b,ssc-mir-199b,mdo-mir-199b-1,
148	cfa-miR-1844_R+2	AGGACTACGGACGGGCTGAGCT	22	29	gp1a	357579622	+	32760904	32760963	AGGACTACGGACGGGCTGAGCTttcaggctccccacagCTCTGCCCGACTCTGGTTCGCa	cfa-mir-1844,
149	hsa-miR-140-5p	CAGTGGTTTTACCCTATGGTAG	22	28	gp1a	357579626	-	79814229	79814342	tgtgtgtctgtctctctgtgtcctgcCAGTGGTTTTACCCTATGGTAGgttacgtcatgctgttctACCACAGGGTAGAACCACGGACAggataccgaggcaccctctgcatcg	cfa-mir-140,hsa-mir-140,ggo-mir-140,mne-mir-140,mmu-mir-140,rno-mir-140,cgr-mir-140,bta-mir-140,eca-mir-140,oan-mir-140,
150	hsa-miR-502-5p_L+1R+2	AATCCTTGCTATCTGGGTGCTAGT	24	28	gp1a	357579592	+	42785586	42785678	ctgctccccctctctAATCCTTGCTATCTGGGTGCTAGTgctgtctcaatgcAATGCACCTGGGCAAGGATTCAGAgagggtgggctcaactg	cfa-mir-502,hsa-mir-502,ptr-mir-502,ppy-mir-502,ppy-mir-501,ggo-mir-502a,mml-mir-502,mmu-mir-500,rno-mir-500,cgr-mir-500,bta-mir-502a-1,eca-mir-502,
151	cfa-miR-34a_R+1	TGGCAGTGTCTTAGCTGGTTGTT	23	27	gp1a	357579626	-	62485808	62485918	ggccagctgtgagtgtttcttTGGCAGTGTCTTAGCTGGTTGTTgtgagtaatagtgaaggaagcAATCAGCAAGTATACTGCCCTAGaagtgctgcacgttgttgggccc	cfa-mir-34a,hsa-mir-34a,ppa-mir-34a,mml-mir-34a,age-mir-34a,lla-mir-34a,sla-mir-34a,mmu-mir-34a,rno-mir-34a,cgr-mir-34a,bta-mir-34a,eca-mir-34a,ssc-mir-34a,mdo-mir-34a,
152	cfa-miR-350_R+2	TTCACAAAGCCCATACACTTTTAC	24	26	gp1a	357579624	-	34314821	34314915	cctttgctcctacaagagtAAAGTGCACGCGCTTTGGGACagtgaagaaaataatgTTCACAAAGCCCATACACTTTTACcctttaggagagttg	cfa-mir-350,mmu-mir-350,rno-mir-350,eca-mir-350,
153	cfa-miR-301b	CAGTGCAATGATATTGTCAAAGC	23	26	gp1a	357579605	+	30924094	30924187	cctgctggccccaggtgctctgacgaggttgcactactgtgctctgagaagCAGTGCAATGATATTGTCAAAGCatcggggaccagccttgggg	cfa-mir-301b,hsa-mir-301b,ptr-mir-301b,bta-mir-301b,eca-mir-301b,
154	hsa-miR-193a-3p	AACTGGCCTACAAAGTCCCAGT	22	26	gp1a	357579622	-	41316470	41316551	gcgggagccgagggcTGGGTCTTTGCGGGCGAGATGAgggtgtcggttcAACTGGCCTACAAAGTCCCAGTcctcggccccc	cfa-mir-193a,hsa-mir-193a,ptr-mir-193a,ppy-mir-193a,mml-mir-193a,mmu-mir-193a,rno-mir-193,bta-mir-193a,eca-mir-193a,ssc-mir-193a,mdo-mir-193a,
155	hsa-miR-425-3p_L+1R-1	CATCGGGAATGTCGTGTCCGCC	22	25	gp1a	357579611	+	40144600	40144686	gaaagagctttggAATGACACGATCACTCCCGTTGAGTgggcacccaagaagcCATCGGGAATGTCGTGTCCGCCcagtgctctttc	cfa-mir-425,hsa-mir-425,ptr-mir-425,mml-mir-425,mmu-mir-425,rno-mir-425,cgr-mir-425,bta-mir-425,ssc-mir-425,mdo-mir-425,
156	hsa-miR-26b-3p	CCTGTTCTCCATTACTTGGCTC	22	24	gp1a	357579594	+	25054474	25054577	tgcccgggacccagTTCAAGTAATTCAGGATAGGTTgtgtgctgtccagCCTGTTCTCCATTACTTGGCTCgggggccggcgccctgcagccttggggcgaggg	cfa-mir-26b,hsa-mir-26b,ptr-mir-26b,ggo-mir-26b,mmu-mir-26b,rno-mir-26b,cgr-mir-26b,bta-mir-26b,
157	hsa-miR-191-3p_L-1_1ss19CT	CTGCGCTTGGATTTCGTTCCC	21	24	gp1a	357579611	+	40144119	40144227	acggctggacagcgggCAACGGAATCCCAAAAGCAGCTGttgtctccagagcattccagCTGCGCTTGGATTTCGTTCCCtgctctcctgccagagcagcgtcctggcc	cfa-mir-191,hsa-mir-191,ptr-mir-191,ggo-mir-191,mmu-mir-191,rno-mir-191a,cgr-mir-191,bta-mir-191,eca-mir-191,ssc-mir-191,mdo-mir-191,
158	cfa-miR-152	TCAGTGCATGACAGAACTTGG	21	23	gp1a	357579622	-	24335141	24335251	gaggaggctgggcgccgctgtccccccggcccAGGTTCTGTGATACACTCCGACTcgggctctggagcagTCAGTGCATGACAGAACTTGGgcccggacggaccttctgca	cfa-mir-152,hsa-mir-152,ptr-mir-152,ppy-mir-152,ggo-mir-152,mmu-mir-152,rno-mir-152,cgr-mir-152,bta-mir-152,oar-mir-152,ssc-mir-152,mdo-mir-152,
159	cfa-miR-194_R-1	TGTAACAGCAACTCCATGTGG	21	22	gp1a	357579593	-	14895382	14895473	atgggagtcatcaagTGTAACAGCAACTCCATGTGGattgtgtgccaatttccagtggagatgctgttacttttgatggttaccaactcact	cfa-mir-194,hsa-mir-194-1,ppy-mir-194,bta-mir-194-1,eca-mir-194-2,
160	cfa-miR-20b_R+3_1ss10CT	CAAAGTGCTTACAGTGCAGGTAGTT	25	22	gp1a	357579592	-	104896091	104896158	gtacCAAAGTGCTCACAGTGCAGGTAGTCtgggcttttctctACTGTAGTGTGGGCACTTCCGGTAAc	cfa-mir-20b,mml-mir-20b,bta-mir-20b,eca-mir-20b,
161	hsa-miR-31-3p_R+1	TGCTATGCCAACATATTGCCATC	23	21	gp1a	357579620	-	40904419	40904523	tgctcctgtaacttagaactggagaggAGGCAAGATGCTGGCATAGCTgttgaactgagaaccTGCTATGCCAACATATTGCCATCtttcttgtctgacagcagc	cfa-mir-31,hsa-mir-31,mmu-mir-31,rno-mir-31a,cgr-mir-31,bta-mir-31,eca-mir-31,ssc-mir-31,mdo-mir-31,
162	cfa-miR-330_R+1	TCTCTGGGCCTGTGTCTTAGGCT	23	21	gp1a	357579630	+	109922124	109922231	tcgtgctgtgtgatctttggcgatcactgccTCTCTGGGCCTGTGTCTTAGGCTctgcaagatcaaccgagCAAAGCACACGGCCTGCAGAGAGGCagcgctccgctc	cfa-mir-330,hsa-mir-330,ptr-mir-330,ggo-mir-330,mmu-mir-330,rno-mir-330,bta-mir-330,
163	cfa-miR-590	TAATTTTATGTATAAGCTAGT	21	20	gp1a	357579625	-	6186520	6186613	tagccaatcagaaatGAGCTTATTCATAAAAGTACAGTatgatccagtaaacctgTAATTTTATGTATAAGCTAGTctctgattgaaacatgca	cfa-mir-590,hsa-mir-590,ptr-mir-590,ppy-mir-590,mml-mir-590,mmu-mir-590,eca-mir-590,
164	hsa-miR-125b-1-3p	ACGGGTTAGGCTCTTGGGAGCT	22	20	gp1a	357579626	+	12097658	12097747	tgcgctcctctcaaTCCCTGAGACCCTAACTTGTGAtgtttaccgtttaaatccACGGGTTAGGCTCTTGGGAGCTgcgagtcgtgcctt	cfa-mir-125b-1,hsa-mir-125b-1,ppa-mir-125b,mmu-mir-125b-1,rno-mir-125b-1,bta-mir-125b-1,eca-mir-125b,oan-mir-125,ssc-mir-125b-1,mdo-mir-125b-2,
165	cfa-miR-195_R-1	TAGCAGCACAGAAATATTGGC	21	18	gp1a	357579626	-	32045437	32045530	acacccagctcccctggctcTAGCAGCACAGAAATATTGGCactgggaagagagtctgCCAATATTGGCTGTGCTGCTCtaggcagggtggtga	cfa-mir-195,hsa-mir-195,ptr-mir-195,ggo-mir-195,mml-mir-195,mmu-mir-195a,rno-mir-195,cgr-mir-195,bta-mir-195,eca-mir-195,ssc-mir-195,
166	hsa-miR-30d-3p	CTTTCAGTCAGATGTTTGCTGC	22	18	gp1a	357579618	-	30910301	30910372	ctgtggtTGTAAACATCCCCGACTGGAAGCTggaagacagcaaagCTTTCAGTCAGATGTTTGCTGCtaccg	cfa-mir-30d,hsa-mir-30d,mml-mir-30d,bta-mir-30d,eca-mir-30d,ssc-mir-30d,
167	bta-miR-664b_R+1	TATTCATTTATCTCCCAGCCTACA	24	17	gp1a	357579593	-	14977027	14977101	gaacattgaaatgggctaggaaaaatgattggataaaaaatattattcTATTCATTTATCTCCCAGCCTACAaaa	cfa-mir-664,bta-mir-664b,ssc-mir-664,
168	cfa-miR-345_1ss21GT	CCTGAACTAGGGGTCTGGAGT	21	16	gp1a	357579623	+	68592429	68592532	gagacccaaacccaggtctGCTGACTCTTAGTCCAGTGCTcgtgatggctggtgggcCCTGAACTAGGGGTCTGGAGGcctgggtttgaatatcgtcagcctct	cfa-mir-345,hsa-mir-345,ptr-mir-345,ppy-mir-345,ggo-mir-345,cgr-mir-345,bta-mir-345,eca-mir-345,ssc-mir-345-1,ssc-mir-345-2,
169	hsa-miR-141-5p	CATCTTCCAGTACAGTGTTGGA	22	16	gp1a	357579604	-	38081662	38081753	gccggctctgggtcCATCTTCCAGTACAGTGTTGGAtggtctagtcacgaagctccTAACACTGTCTGGTAAAGATGgcccccgggccggtt	cfa-mir-141,hsa-mir-141,ptr-mir-141-2,ppy-mir-141,ppa-mir-141,ggo-mir-141,mml-mir-141,mmu-mir-141,cgr-mir-141,bta-mir-141,eca-mir-141,
170	cfa-miR-96	TTTGGCACTAGCACATTTTTGCT	23	16	gp1a	357579617	+	7068754	7068842	ctgcttggccgatTTTGGCACTAGCACATTTTTGCTtgtgtctctccgctctgagcaatcatgtgcagtgccaatatgggaaaagcggg	cfa-mir-96,hsa-mir-96,sla-mir-96,mmu-mir-96,rno-mir-96,bta-mir-96,
171	cfa-miR-497_R+2	CAGCAGCACACTGTGGTTTGTAC	23	16	gp1a	357579626	-	32045736	32045848	ccaccccagtcctgctcccgcccCAGCAGCACACTGTGGTTTGTACggtactgtggccacgtccagaccacactgtggtgttagggtgagggtgggggaggcaccgctgaggc	cfa-mir-497,hsa-mir-497,ptr-mir-497,ppy-mir-497,ggo-mir-497,mmu-mir-497,cgr-mir-497,bta-mir-497,eca-mir-497,ssc-mir-497,
172	cfa-miR-450b	TTTTGCAATATGTTCCTGAAT	21	16	gp1a	357579592	-	105177253	105177355	tacaaaattatTTTTGCAATATGTTCCTGAATatgtaatataagtgtattgggaacattttgcatccatagttttgtatcaatatttagagaaaaggctagga	cfa-mir-450b,hsa-mir-450b,ptr-mir-450b,ggo-mir-450b,mml-mir-450b,bta-mir-450b,eca-mir-450b,ssc-mir-450b,
173	cfa-miR-671	TCCGGTTCTCAGGGCTCCACC	21	16	gp1a	357579615	+	15278767	15278884	ggtgaactggcaggccaggaagaggAGGAAGCCCTGGAGGGGCTGGAGGtgatggatgttttccTCCGGTTCTCAGGGCTCCACCtcttccgggccgtggagccagggctggtgcaga	cfa-mir-671,hsa-mir-671,ptr-mir-671,ggo-mir-671,mmu-mir-671,rno-mir-671,cgr-mir-671,bta-mir-671,eca-mir-671,aja-mir-671,ssc-mir-671,
174	cfa-miR-17_L-1R+2	CTGCAGTGAAGGCACTTGTAGCT	23	15	gp1a	357579609	+	42478000	42478083	gtcagaataatgtCAAAGTGCTTACAGTGCAGGTAGtgatatgtgcatctaCTGCAGTGAAGGCACTTGTAGCAttatggtgac	cfa-mir-17,hsa-mir-17,ppy-mir-17,mmu-mir-17,rno-mir-17-1,cgr-mir-17,oar-mir-17,eca-mir-17,oan-mir-17,ssc-mir-17,mdo-mir-17,
175	hsa-miR-144-5p_R+1	GGATATCATCATATACTGTAAGT	23	15	gp1a	357579622	-	43031010	43031106	ggggccctggctaGGATATCATCATATACTGTAAGTttgcgacaagatacTACAGTATAGATGATGTACtagtccgggtccccacagctctggagcc	cfa-mir-144,hsa-mir-144,ptr-mir-144,ppy-mir-144,ppa-mir-144,ggo-mir-144,mml-mir-144,mmu-mir-144,rno-mir-144,cgr-mir-144,bta-mir-144,eca-mir-144,aja-mir-144,ssc-mir-144,
176	cfa-miR-1838_R+1	CCACCAGCTGGCGTTCCCTGGC	22	15	gp1a	357579610	+	20592019	20592076	CCACCAGCTGGCGTTCCCTGGCgtgggaacgagaggCAGGGGCTGCTGGCTGGAGGGA	cfa-mir-1838,
177	mmu-miR-350-5p_R+2_1ss9TC	AAAGTGCACGCGCTTTGGGAC	21	15	gp1a	357579624	-	34314821	34314915	cctttgctcctacaagagtAAAGTGCACGCGCTTTGGGACagtgaagaaaataatgTTCACAAAGCCCATACACTTTTACcctttaggagagttg	cfa-mir-350,mmu-mir-350,rno-mir-350,eca-mir-350,
178	cfa-miR-203_L-1R+1	TGAAATGTTTAGGACCACTAGA	22	14	gp1a	357579623	+	71774247	71774346	cccggcgcgctgggtccagtggttcttaacagttcaacagttctgtagcgcaattgTGAAATGTTTAGGACCACTAGCcccggcgggcccggcggcggcg	cfa-mir-203,hsa-mir-203a,ppy-mir-203,mml-mir-203,mmu-mir-203,rno-mir-203a,
179	cfa-miR-371_R-1	ACTCAAAAAATGGCGGCACTT	21	14	gp1a	357579630	+	103406618	103406679	acACTCAAAAAATGGCGGCACTTtcctacctagaacagaaAGTGCCCCCACAGTTTGAGTGg	cfa-mir-371,hsa-mir-371b,
180	cfa-miR-328_R+1	CTGGCCCTCTCTGCCCTTCCGTT	23	13	gp1a	357579626	+	82166189	82166280	ctgtttcggagcctggagcaggggggcaggaagggctcagggagaaagtgtgtgcagcccCTGGCCCTCTCTGCCCTTCCGTCccccgttcc	cfa-mir-328,hsa-mir-328,ptr-mir-328,ppy-mir-328,mmu-mir-328,cgr-mir-328,bta-mir-328,eca-mir-328,ssc-mir-328,
181	cfa-miR-335_R-2	TCAAGAGCAATAACGAAAAAT	21	13	gp1a	357579617	-	6444829	6444933	tcttttgggcgggggTCAAGAGCAATAACGAAAAATgtttgtcataaaccgTTTTTCATTATTGCTCCTGACCtcctctcatttgctatactcaactaagtaagt	cfa-mir-335,hsa-mir-335,ptr-mir-335,ppy-mir-335,ggo-mir-335,mml-mir-335,mmu-mir-335,rno-mir-335,bta-mir-335,eca-mir-335,ssc-mir-335,
182	cfa-miR-454_R+3	TAGTGCAATATTGCTTATAGGGTTT	25	13	gp1a	357579622	-	33714167	33714282	ttctgtttatgaccagatcctagaACCCTATCGATATTGTCTCTGCtgtgtaaatagctctgagTAGTGCAATATTGCTTATAGGGTTTtggtgtttgggaagaacgatgggcagg	cfa-mir-454,hsa-mir-454,ptr-mir-454,ppy-mir-454,ggo-mir-454,mml-mir-454,bta-mir-454,eca-mir-454,oan-mir-454,
183	hsa-let-7a-3p_R+1	CTATACAATCTACTGTCTTTCC	22	13	gp1a	357579621	-	20034301	20034401	acggccctttggggTGAGGTAGTAGGTTGTATAGTTtggggctctgccctgctctgggtaaCTATACAATCTACTGTCTTTCCtgaagtggctgtaatatc	cfa-let-7a-1,hsa-let-7a-3,ptr-let-7a-3,ggo-let-7a,mmu-let-7c-2,eca-let-7a-2,mdo-let-7a-3,
184	hsa-miR-25-5p_R+2	AGGCGGAGACTTGGGCAATTGCT	23	13	gp1a	357579625	+	9498973	9499063	cgggactggccagcgttgagAGGCGGAGACTTGGGCAATTGCTggacgctgcccgcgCATTGCACTTGTCTCGGTCTGAcagtgccggccc	cfa-mir-25,hsa-mir-25,ptr-mir-25,rno-mir-25,cgr-mir-25,bta-mir-25,mdo-mir-25,
185	hsa-miR-532-3p	CCTCCCACACCCAAGGCTTGCA	22	12	gp1a	357579592	+	42774662	42774750	gacttgctttctctcttaCATGCCTTGAGTGTAGGACCGTtggtatcttaattacCCTCCCACACCCAAGGCTTGCAggagggcaagcc	cfa-mir-532,hsa-mir-532,ptr-mir-532,ppy-mir-532,mml-mir-532,mmu-mir-532,rno-mir-532,bta-mir-532,eca-mir-532,ssc-mir-532,
186	hsa-miR-93-3p_R+1	ACTGCTGAGCTAGCACTTCCCGA	23	12	gp1a	357579625	+	9498772	9498851	gggggctcCAAAGTGCTGTTCGTGCAGGTAGtgtgattacctgacctACTGCTGAGCTAGCACTTCCCGAgccccaggga	cfa-mir-93,hsa-mir-93,ptr-mir-93,mml-mir-93,age-mir-93,lla-mir-93,mmu-mir-93,rno-mir-93,cgr-mir-93,bta-mir-93,eca-mir-93,mdo-mir-93,
187	cfa-miR-196b_1ss23AT	TAGGTAGTTTCCTGTTGTTGGGT	23	12	gp1a	357579617	-	40343993	40344077	aactggtcggtgattTAGGTAGTTTCCTGTTGTTGGGAtccacctttctctcgacagcacgacactgccttcattacttcagttg	cfa-mir-196b,hsa-mir-196b,ptr-mir-196b,mml-mir-196b,mmu-mir-196b,cgr-mir-196b,eca-mir-196b,oan-mir-196b,ssc-mir-196b-1,ssc-mir-196b-2,mdo-mir-196b,
188	hsa-miR-125b-2-3p_L-2R+2	ACAAGTCAGGCTCTTGGGACCT	22	12	gp1a	357579600	+	13304964	13305052	accagacttttcctagTCCCTGAGACCCTAACTTGTGAggtattttagtaacatcACAAGTCAGGCTCTTGGGACCTaggcggagggga	cfa-mir-125b-2,hsa-mir-125b-2,mmu-mir-125b-2,rno-mir-125b-2,cgr-mir-125b,bta-mir-125b-2,eca-mir-125b-2,mdo-mir-125b-1,
189	hsa-miR-148a-5p	AAAGTTCTGAGACACTCCGACT	22	12	gp1a	357579617	-	39301830	39301938	ggaggaagacagcctgtctggtcttttgaggcAAAGTTCTGAGACACTCCGACTctgaatatgatagaagTCAGTGCACTACAGAACTTTGTctctggagactgtggtc	cfa-mir-148a,hsa-mir-148a,ptr-mir-148a,ggo-mir-148a,mmu-mir-148a,bta-mir-148a,oan-mir-148,mdo-mir-148,
190	cfa-miR-129_1ss21CT	CTTTTTGCGGTCTGGGCTTGT	21	11	gp1a	357579613	-	26154518	26154622	gccggcagactctgcccttcgcgaatCTTTTTGCGGTCTGGGCTTGCtgtacataactcgatagccGGAAGCCCTTACCCCAAAAAGcattcgcggagggcgcgc	cfa-mir-129-2,hsa-mir-129-2,ptr-mir-129-2,ggo-mir-129,mml-mir-129-2,mmu-mir-129-2,rno-mir-129-2,bta-mir-129-2,eca-mir-129b,ssc-mir-129a,
		CTTTTTGCGGTCTGGGCTTGT		11	gp1a	357579617	-	8165101	8165183	cctttggatCTTTTTGCGGTCTGGGCTTGCtgttcctctcaacagtagtcaggAAGCCCTTACCCCAAAAAGTATctgcggga	cfa-mir-129-1,hsa-mir-129-1,ptr-mir-129-1,mmu-mir-129-1,rno-mir-129-1,cgr-mir-129,bta-mir-129-1,eca-mir-129a,ssc-mir-129b,mdo-mir-129,
191	cfa-miR-32_R-2	TATTGCACATTACTAAGTTGC	21	11	gp1a	357579620	-	64197111	64197217	tcccattctgcttgctctggtggagaTATTGCACATTACTAAGTTGCatgttgtcacggcctcaatgCAATTTAGTGTGTGTGATATTtccacatgagtgcatgcac	cfa-mir-32,hsa-mir-32,rno-mir-32,cgr-mir-32,bta-mir-32,eca-mir-32,oan-mir-32,ssc-mir-32,mdo-mir-32,
192	hsa-miR-551b-5p_R+1_1ss10CT	GAAATCAAGTGTGGGTGAGACCT	23	11	gp1a	357579597	+	33292493	33292589	ccagatgtgctctcctggcccatGAAATCAAGTGTGGGTGAGACCTggtgcacagcgggaagGCGACCCATACTTGGTTTCAGaggctgcgagaata	cfa-mir-551b,hsa-mir-551b,ptr-mir-551b,ppy-mir-551b,ggo-mir-551b,mml-mir-551b,bta-mir-551b,eca-mir-551b,
193	hsa-miR-16-2-3p_L+1R-2_1ss11CT	ACCAATATTATTGTGCTGCTT	21	11	gp1a	357579597	+	26460793	26460881	tacttgttccgctcTAGCAGCACGTAAATATTGGCGtagtgaaataaaaattaaacACCAATATTATTGTGCTGCTTtagcgtgacagg	cfa-mir-16-2,hsa-mir-16-2,ptr-mir-16-2,mml-mir-16-2,mmu-mir-16-2,rno-mir-16,bta-mir-16b,oar-mir-16b,eca-mir-16-1,ssc-mir-16-1,mdo-mir-16-2,
194	cfa-miR-29c	TAGCACCATTTGAAATCGGTTA	22	11	gp1a	357579624	-	6587987	6588101	ggagcaccaccggacccatctcttacacaggctgACCGATTTCTCCTGGTGTTCAGAgtctgtttttgtcTAGCACCATTTGAAATCGGTTAtgatgtagggggaaaagcagcag	cfa-mir-29c-2,hsa-mir-29c,ptr-mir-29c,ggo-mir-29c,cgr-mir-29c,bta-mir-29d,eca-mir-29c-2,oan-mir-29a-2,mdo-mir-29a-2,
195	cfa-miR-127_R-1	TCGGATCCGTCTGAGCTTGGC	21	11	gp1a	357579623	+	69104906	69105031	gtaaaaggtctcgctgtgatcactgtctccagcctgctgaagctcagagggctctgattcagaaagatcaTCGGATCCGTCTGAGCTTGGCtggtcggaagtctcatcatctgcttccttcgggtt	cfa-mir-127,hsa-mir-127,ggo-mir-127,mml-mir-127,mmu-mir-127,rno-mir-127,bta-mir-127,oar-mir-127,ssc-mir-127,
196	cfa-mir-676-p3	CCGTCCTAAGGTTGGTGAGT	20	10	gp1a	357579592	+	54495387	54495443	ctcttcaatctcaggactcgcagaattaatggaatgCCGTCCTAAGGTTGGTGAGTt	cfa-mir-676,
197	hsa-miR-98-3p_1ss22CT	CTATACAACTTACTACTTTCCT	22	10	gp1a	357579592	-	45253676	45253793	aggattctgctcatgccggggTGAGGTAGTAAGTTGTATTGTTgtggggtagggattttaggccccaattagaagataaCTATACAACTTACTACTTTCCCtggtgttggcatattca	cfa-mir-98,hsa-mir-98,ppy-mir-98,mmu-mir-98,rno-mir-98,cgr-mir-98,bta-mir-98,eca-mir-98,ssc-mir-98,
198	cfa-miR-218_R+3	TTGTGCTTGATCTAACCATGTGGT	24	10	gp1a	357579627	+	43010751	43010860	gaccagtcgccgcggggctttcctTTGTGCTTGATCTAACCATGTGGTggaacgatggaaacggaacATGGTTCTGTCAAGCACCGCGgaaagcaccgcgctctcctgca	cfa-mir-218-2,hsa-mir-218-2,sla-mir-218-2,mmu-mir-218-2,cgr-mir-218a,bta-mir-218-2,eca-mir-218-2,oan-mir-218-2,ssc-mir-218b,mdo-mir-218-2,
		TTGTGCTTGATCTAACCATGTGGT		10	gp1a	357579628	-	89044685	89044796	gtgattatgtagcgagattttctgTTGTGCTTGATCTAACCATGTGGTtgccaggtatgagtaaaacatggttccgtcaagcaccatggaacgtcacgcagctttctacagc	cfa-mir-218-1,hsa-mir-218-1,mml-mir-218-1,mne-mir-218-1,lca-mir-218,mmu-mir-218-1,rno-mir-218a-1,bta-mir-218-1,eca-mir-218-1,oan-mir-218-1,ssc-mir-218-1,ssc-mir-218-2,mdo-mir-218-1,
199	hsa-miR-15b-3p_R-1	CGAATCATTATTTGCTGCTCT	21	10	gp1a	357579597	+	26460645	26460741	tgaggccttaaagtactgTAGCAGCACATCATGGTTTACAtactacagtcaagatgCGAATCATTATTTGCTGCTCTagaaatttaaggaaattcat	cfa-mir-15b,hsa-mir-15b,mml-mir-15b,mmu-mir-15b,rno-mir-15b,cgr-mir-15b,bta-mir-15b,ssc-mir-15b,
200	hsa-miR-181a-3p	ACCATCGACCGTTGATTGTACC	22	10	gp1a	357579624	+	4055442	4055548	tgagtttagaggttgcttcagtgAACATTCAACGCTGTCGGTGAGTttggaattaaaatcaaaACCATCGACCGTTGATTGTACCctatagctaaccatcatctact	cfa-mir-181a-1,hsa-mir-181a-1,ggo-mir-181a-1,mmu-mir-181a-1,rno-mir-181a-1,cgr-mir-181a,bta-mir-181a-1,oar-mir-181a-1,ssc-mir-181a-1,mdo-mir-181a-1,sha-mir-181a-1,
201	hsa-miR-193b-3p_R+1_1ss10TA	AACTGGCCCACAAAGTCCCGCTT	23	9	gp1a	357579625	-	28878017	28878128	ggaggctgtggtcccagaatCGGGGTTTTGAGGGCGAGATGagtttatgtttgatccAACTGGCCCACAAAGTCCCGCTTttggggtcattctaaacatcgagggattcagg	cfa-mir-193b,hsa-mir-193b,ptr-mir-193b,ggo-mir-193b,mmu-mir-193b,cgr-mir-193b,bta-mir-193b,eca-mir-193b,mdo-mir-193b,
202	hsa-miR-139-5p	TCTACAGTGCACGTGTCTCCAGT	23	9	gp1a	357579610	+	25597005	25597110	ggactgggctcaggtgtatTCTACAGTGCACGTGTCTCCAGTgtggctccgaggcTGGAGACGCGGCCCTGTtggaataacaactgaagccggagtctgcggaggg	cfa-mir-139,hsa-mir-139,ptr-mir-139,ggo-mir-139,cgr-mir-139,bta-mir-139,eca-mir-139,
203	cfa-miR-1841_R+2	AGAGGAAAGCTGGACGGCAAGCCT	24	9	gp1a	357579627	-	8702838	8702897	AGAGGAAAGCTGGACGGCAAGCCTgaagggaagaaggtggctccgtcctctttccaagcc	cfa-mir-1841,
204	cfa-miR-450a_L-1R+1	TTTTGCGATGTGTTCCTAATAT	22	9	gp1a	357579592	-	105177434	105177533	caaagaaagatgctgaactgtTTTTGCGATGTGTTCCTAATATgcagtatgaacatattgggagcattttgcatgcatggttttgtatcaatatacagat	cfa-mir-450a,hsa-mir-450a-1,ptr-mir-450a-1,bta-mir-450a-1,eca-mir-450a,ssc-mir-450a,
205	cfa-miR-1835	TGCACCCTGAGAGCTGGAGCAG	22	9	gp1a	357579621	+	27296054	27296114	TGCACCCTGAGAGCTGGAGCAGgtctcttacgggaaccatcttcaactctgtggatgcagg	cfa-mir-1835,
206	hsa-miR-145-3p	GGATTCCTGGAAATACTGTTCT	22	8	gp1a	357579627	-	59533121	59533213	ccgtgtcctcacgGTCCAGTTTTCCCAGGAATCCCttagatgctaagatggGGATTCCTGGAAATACTGTTCTtgaggtcatggtttagcagc	cfa-mir-145,hsa-mir-145,mml-mir-145,mmu-mir-145a,rno-mir-145,eca-mir-145,oan-mir-145,ssc-mir-145,mdo-mir-145,
207	hsa-miR-335-3p	TTTTTCATTATTGCTCCTGACC	22	8	gp1a	357579617	-	6444829	6444933	tcttttgggcgggggTCAAGAGCAATAACGAAAAATgtttgtcataaaccgTTTTTCATTATTGCTCCTGACCtcctctcatttgctatactcaactaagtaagt	cfa-mir-335,hsa-mir-335,ptr-mir-335,ppy-mir-335,ggo-mir-335,mml-mir-335,mmu-mir-335,rno-mir-335,bta-mir-335,eca-mir-335,ssc-mir-335,
208	hsa-miR-128-1-5p	CGGGGCCGTAGCACTGTCTGAGA	23	8	gp1a	357579612	+	38435909	38436040	tgtttaatattttgcaataattggccttgttcctgagctgttggattCGGGGCCGTAGCACTGTCTGAGAggtttacatttcTCACAGTGAACCGGTCTCTTTttcagctgcttcctggcttctttttactc	cfa-mir-128-1,hsa-mir-128-1,ggo-mir-128,mmu-mir-128-1,cgr-mir-128,oan-mir-128-1,sha-mir-128,
209	hsa-miR-30c-1-3p	CTGGGAGAGGGTTGTTTACTCC	22	8	gp1a	357579616	-	2280031	2280128	taaccatgccgtagtgtgTGTAAACATCCTACACTCTCAGCTgtgagctcaaggtggCTGGGAGAGGGTTGTTTACTCCttctgccatggaaaacgtc	cfa-mir-30c-1,hsa-mir-30c-1,ptr-mir-30c-1,mmu-mir-30c-1,bta-mir-30c,oan-mir-30c-1,ssc-mir-30c-1,mdo-mir-30c-2,
210	cfa-miR-338_R-2	TCCAGCATCAGTGATTTTGTT	21	7	gp1a	357579622	+	918622	918726	gccccggacgccgcacgggccgtcctccccAACAATATCCTGGTGCTGAGTGAtgacacatgcaacTCCAGCATCAGTGATTTTGTTgaagagggcagctgccag	cfa-mir-338,hsa-mir-338,ptr-mir-338,ppy-mir-338,ggo-mir-338,mml-mir-338,mmu-mir-338,rno-mir-338,cgr-mir-338,bta-mir-338,eca-mir-338,ssc-mir-338,mdo-mir-338,
211	cfa-mir-483-p5	AGGACGGGAGGAAAGGAGGACG	22	7	gp1a	357579613	-	46298392	46298460	gAGGACGGGAGGAAAGGAGGACGtggtttcatgcaggtcctcactcctcccctcccgtcttcctcttcc	cfa-mir-483,
212	hsa-miR-92a-1-5p	AGGTTGGGATCGGTTGCAATGCT	23	7	gp1a	357579609	+	42478690	42478788	ggaaaatcaaacccctttctacacAGGTTGGGATCGGTTGCAATGCTgtgtttctgtatggTATTGCACTTGTCCCGGCCTGTtgagtttggtggggat	cfa-mir-92a-1,hsa-mir-92a-1,mmu-mir-92a-1,rno-mir-92a-1,cgr-mir-92a,eca-mir-92a,oan-mir-92a-2,ssc-mir-92a-1,mdo-mir-92a-1,
213	hsa-miR-22-5p_R-1	AGTTCTTCAGTGGCAAGCTTT	21	7	gp1a	357579622	-	45852515	45852625	cctcccacaccctcatctggctgagccgcagtAGTTCTTCAGTGGCAAGCTTTatgtcctgacccagctaAAGCTGCCAGTTGAAGAACTGTtgccctctgcccctggctt	cfa-mir-22,hsa-mir-22,ggo-mir-22,sla-mir-22,mmu-mir-22,rno-mir-22,cgr-mir-22,ssc-mir-22,
214	cfa-miR-1842_R+2	TGGCTCTGCGAGGTCAGCTCAAT	23	7	gp1a	357579625	+	38759035	38759094	TGGCTCTGCGAGGTCAGCTCAAGgtgggtctggatattgAGCAGGCCTGTCAGGGCgttg	cfa-mir-1842,eca-mir-1842,
215	hsa-miR-100-3p	CAAGCTTGTATCTATAGGTATG	22	7	gp1a	357579626	+	12047354	12047436	aggcctgttgccacaAACCCGTAGATCCGATCTTGTGGTgatagtccacaCAAGCTTGTGTCTATAGGTATGtgtctgttagg	cfa-mir-99a-2,hsa-mir-100,mml-mir-100,age-mir-100,sla-mir-100,mmu-mir-100,rno-mir-100,cgr-mir-100,bta-mir-100,eca-mir-100,oan-mir-100,ssc-mir-100,mdo-mir-100,
216	hsa-miR-574-5p_R-2	TGAGTGTGTGTGTGTGAGTGT	21	6	gp1a	357579628	-	73494044	73494153	gcgcggcccagggccctgcgtgggtgcgggcgtgTGAGTGTGTGTGTGTGAGTGTgtgtcgctccgggtcCACGCTCATGCACACACCCACAcgcccgcgctcggggtct	cfa-mir-574,hsa-mir-574,ggo-mir-574,mmu-mir-574,ssc-mir-574,
217	hsa-miR-9-3p	ATAAAGCTAGATAACCGAAAGT	22	6	gp1a	357579624	+	41509389	41509477	cggggttggttgttaTCTTTGGTTATCTAGCTGTATGAgtggtgtggagtcttcATAAAGCTAGATAACCGAAAGTaaaaataacccca	cfa-mir-9-1,hsa-mir-9-1,ptr-mir-9-1,eca-mir-9a,mdo-mir-9a-3,
		ATAAAGCTAGATAACCGAAAGT		6	gp1a	357579628	+	19997682	19997768	ggaagtgagttgttaTCTTTGGTTATCTAGCTGTATGAgtgtattggtcttcATAAAGCTAGATAACCGAAAGTaaaaactccttca	cfa-mir-9-2,hsa-mir-9-2,ppy-mir-9-2,mmu-mir-9-2,cgr-mir-9,eca-mir-9a-2,oan-mir-9-2,
		ATAAAGCTAGATAACCGAAAGT		6	gp1a	357579628	+	52410825	52410914	ggaggcccgtttctcTCTTTGGTTATCTAGCTGTATGAgtgccacagagccgtcATAAAGCTAGATAACCGAAAGTagaaatgactctca	cfa-mir-9-3,hsa-mir-9-3,ppy-mir-9-3,mml-mir-9-3,rno-mir-9a-3,ssc-mir-9-3,mdo-mir-9a-1,
218	cfa-miR-190b_R+2	TGATATGTTTGATATTGGGTTGT	23	6	gp1a	357579624	+	43037530	43037612	tgcttctgtgTGATATGTTTGATATTGGGTTGTttaattaggaatcaactaaatatcgaacatattcttacagcagtgggcaa	cfa-mir-190b,hsa-mir-190b,ptr-mir-190b,mml-mir-190b,mmu-mir-190b,cgr-mir-190b,bta-mir-190b,eca-mir-190b,ssc-mir-190b,mdo-mir-190b,
219	cfa-miR-138a_R+1	AGCTGGTGTTGTGAATCAGGCCGT	24	5	gp1a	357579608	-	2223123	2223215	ggcatggtgtggtggggcAGCTGGTGTTGTGAATCAGGCCGTtgccaatcagagaacggctacttcacaacaccagggtcacaccccatcaca	cfa-mir-138a,hsa-mir-138-1,mmu-mir-138-1,bta-mir-138-1,eca-mir-138-2,ssc-mir-138,
220	hsa-miR-7-1-3p_1ss22AT	CAACAAATCACAGTCTGCCATT	22	5	gp1a	357579630	+	75509708	75509854	ttatacagagcctgtagaaaatatagaagattcagtggatgttggtctagttctgtgTGGAAGACTAGTGATTTTGTTGTTtttagataactaaatcgaCAACAAATCACAGTCTGCCATAtggcacaggccatgcctctacaggac	cfa-mir-7-1,hsa-mir-7-1,ptr-mir-7-1,mml-mir-7-1,sla-mir-7,mmu-mir-7a-1,rno-mir-7a-1,bta-mir-7-2,eca-mir-7-3,aja-mir-7,oan-mir-7-1,mdo-mir-7,sha-mir-7,
221	hsa-miR-92b-5p_R+3	AGGGACGGGACGCGGTGCAGTGTTT	25	5	gp1a	357579624	-	42338455	42338571	agcgggatcccgggccccgggtgggcgggAGGGACGGGACGCGGTGCAGTGTTGttctctcccccgccaaTATTGCACTCGTCCCGGCCTCCggcccccccggccccccggcctccc	cfa-mir-92b,hsa-mir-92b,ptr-mir-92b,ppy-mir-92b,ggo-mir-92b,mml-mir-92b,mmu-mir-92b,rno-mir-92b,cgr-mir-92b,bta-mir-92b,eca-mir-92b,ssc-mir-92b,mdo-mir-92b,
222	hsa-miR-18a-3p	ACTGCCCTAAGTGCTCCTTCTGG	23	5	gp1a	357579609	+	42478132	42478229	tgctgagtgctttttgttcTAAGGTGCATCTAGTGCAGATAGtgaagtagattagcatctACTGCCCTAAGTGCTCCTTCTGGcataagaagttatgt	cfa-mir-18a,hsa-mir-18a,mmu-mir-18a,cgr-mir-18a,eca-mir-18a,mdo-mir-18a,
223	hsa-miR-27a-5p	AGGGCTTAGCTGCTTGTGAGCA	22	5	gp1a	357579611	+	48620542	48620624	tggcctggggagcAGGGCTTAGCTGCTTGTGAGCAgagtccacaccaagtcgtgTTCACAGTGGCTAAGTTCCGCcccccggg	cfa-mir-27a,hsa-mir-27a,ppy-mir-27a,mne-mir-27a,age-mir-27a,lca-mir-27a,mmu-mir-27a,rno-mir-27a,cgr-mir-27a,bta-mir-27a,oar-mir-27a,eca-mir-27a,ssc-mir-27a,
224	hsa-miR-324-3p_R+1	ACTGCCCCAGGTGCTGCTGGT	21	5	gp1a	357579626	-	32192273	32192343	cccCGCATCCCCTAGGGCATTGGTGTggagctggagacccACTGCCCCAGGTGCTGCTGGGggttgtagtc	cfa-mir-324,hsa-mir-324,ptr-mir-324,cgr-mir-324,ssc-mir-324,
225	cfa-miR-135b_R+1	TATGGCTTTTCATTCCTATGTGAA	24	5	gp1a	357579593	-	1926543	1926646	gctctgctgtggccTATGGCTTTTCATTCCTATGTGATtgctgtttctaattcATGTAGGGCTAAAAGCCATGGGCtacagtgaggggcgtgctccttctcctg	cfa-mir-135b,hsa-mir-135b,ptr-mir-135b,ppy-mir-135b,ggo-mir-135b,mmu-mir-135b,rno-mir-135b,bta-mir-135b,eca-mir-135b,mdo-mir-135b,
226	cfa-miR-1_1ss4AN	TGGNATGTAAAGAAGTATGTA	21	5	gp1a	357579607	+	46481068	46481143	gcttggggaacatacttctttatatgcccatatggacctgctaagctaTGGAATGTAAAGAAGTATGTAtttcagg	cfa-mir-1-1,hsa-mir-1-1,ptr-mir-1-1,mml-mir-1-1,mmu-mir-1a-1,bta-mir-1-1,eca-mir-1-2,mdo-mir-1-2,
		TGGNATGTAAAGAAGTATGTA		5	gp1a	357579624	+	66214348	66214457	agctaacaacttagtaaaacctactcagagtacatacttctttatgtacccatatgaacatacaatgctaTGGAATGTAAAGAAGTATGTAtttttggtaggcaataaac	cfa-mir-1-2,hsa-mir-1-2,ptr-mir-1-2,ggo-mir-1,mml-mir-1-2,mmu-mir-1a-2,eca-mir-1-1,mdo-mir-1-1,
227	hsa-miR-342-5p_R+5	AGGGGTGCTATCTGTGATTGAGGGAC	26	5	gp1a	357579623	+	68424631	68424734	cctgtgaaactgggcgcaaggtgAGGGGTGCTATCTGTGATTGAGGGACatggcaaatagaattgTCTCACACAGAAATCGCACCCGTCaccttggcccgccta	cfa-mir-342,hsa-mir-342,ptr-mir-342,ggo-mir-342,mmu-mir-342,cgr-mir-342,eca-mir-342,ssc-mir-342,
228	hsa-miR-129-1-3p	AAGCCCTTACCCCAAAAAGTAT	22	4	gp1a	357579617	-	8165101	8165183	cctttggatCTTTTTGCGGTCTGGGCTTGCtgttcctctcaacagtagtcaggAAGCCCTTACCCCAAAAAGTATctgcggga	cfa-mir-129-1,hsa-mir-129-1,ptr-mir-129-1,mmu-mir-129-1,rno-mir-129-1,cgr-mir-129,bta-mir-129-1,eca-mir-129a,ssc-mir-129b,mdo-mir-129,
229	cfa-miR-219-5p_R+2	TGATTGTCCAAACGCAATTCTCG	23	4	gp1a	357579619	+	2670908	2671016	ccgccccgggccgcggctctTGATTGTCCAAACGCAATTCTCGagtctctggctctggccgAGAGTTGAGTCTGGACGTCCCGAgccgccgcccccaaacctcgagggg	cfa-mir-219-1,hsa-mir-219a-1,ptr-mir-219-1,ppy-mir-219-1,mml-mir-219-1,mmu-mir-219a-1,rno-mir-219a-1,bta-mir-219-2,eca-mir-219-1,ssc-mir-219,
230	hsa-miR-26a-1-3p	CCTATTCTTGGTTACTTGCACG	22	4	gp1a	357579608	+	7747058	7747147	aaggccgtggcctcgTTCAAGTAATCCAGGATAGGCTgtgcaggtcccaatgggCCTATTCTTGGTTACTTGCACGcggacgcgggcctg	cfa-mir-26a-1,hsa-mir-26a-1,mne-mir-26a,mmu-mir-26a-1,rno-mir-26a,bta-mir-26a-1,eca-mir-26a-2,
231	hsa-miR-33b-3p_R-1	CAGTGCCTCGGCAGTGCAGCC	21	4	gp1a	357579626	+	41685165	41685260	gcgggcggccccgcgGTGCATTGCTGTTGCATTGcacgtgagtgacgcgggtgCAGTGCCTCGGCAGTGCAGCCcggagccggcccctggcaccgc	cfa-mir-33b,hsa-mir-33b,ptr-mir-33b,ppy-mir-33b,mml-mir-33b,bta-mir-33b,eca-mir-33b,
232	hsa-miR-424-5p_R+1_1ss21AG	CAGCAGCAATTCATGTTTTGGAT	23	4	gp1a	357579592	-	105183403	105183514	tcgttgactccgaggggatgCAGCAGCAATTCATGTTTTGAAGtgctttaaatggttCAAAACGTGAGGCGCTGCTATaccccttcgtggggaagttggaaggttggggtct	cfa-mir-424,hsa-mir-424,ptr-mir-424,ggo-mir-424,cgr-mir-322,bta-mir-424,eca-mir-424,ssc-mir-424,
233	cfa-miR-132_R-1	TAACAGTCTACAGCCATGGTCG	22	4	gp1a	357579622	-	46153511	46153611	ccgcccccgcgtctccagggcaaccgtggctttcgattgttactgtgggaaccggaggTAACAGTCTACAGCCATGGTCGccccgcagcacgcccacgcgc	cfa-mir-132,hsa-mir-132,mmu-mir-132,rno-mir-132,cgr-mir-132,bta-mir-132,eca-mir-132,ssc-mir-132,mdo-mir-132,
234	hsa-let-7b-3p_1ss22CT	CTATACAACCTACTGCCTTCCT	22	4	gp1a	357579621	-	20033379	20033483	ccgggcaccggcggggTGAGGTAGTAGGTTGTGTGGTTtcagggcagtgatgttgccccctcggaagataaCTATACAACCTACTGCCTTCCCcgaggagcccag	cfa-let-7b,hsa-let-7b,ptr-let-7b,ppy-let-7b,ggo-let-7b,mmu-let-7b,rno-let-7b,cgr-let-7b,bta-let-7b,oar-let-7b,oan-let-7b,mdo-let-7b,
235	cfa-miR-224	CAAGTCACTAGTGGTTCCGTTT	22	4	gp1a	357579592	-	119925340	119925420	gggctttCAAGTCACTAGTGGTTCCGTTTagtagatgattatgcattgtttcaAAATGGTGCCCTAGTGACTGCaaagccc	cfa-mir-224,hsa-mir-224,rno-mir-224,bta-mir-224,eca-mir-224,ssc-mir-224,
236	hsa-miR-671-5p_R+1	AGGAAGCCCTGGAGGGGCTGGAGG	24	3	gp1a	357579615	+	15278767	15278884	ggtgaactggcaggccaggaagaggAGGAAGCCCTGGAGGGGCTGGAGGtgatggatgttttccTCCGGTTCTCAGGGCTCCACCtcttccgggccgtggagccagggctggtgcaga	cfa-mir-671,hsa-mir-671,ptr-mir-671,ggo-mir-671,mmu-mir-671,rno-mir-671,cgr-mir-671,bta-mir-671,eca-mir-671,aja-mir-671,ssc-mir-671,
237	hsa-miR-383-3p_L+2	CCACAGCACTGCCTGGTCAGA	21	3	gp1a	357579615	-	38173693	38173803	ctccacgtcacctgctcctcAGATCAGAAGGTGATTGTGGCTttgggtggatattaatcagCCACAGCACTGCCTGGTCAGAaagagcaagtgtcctagccttttacctca	cfa-mir-383,hsa-mir-383,ptr-mir-383,ggo-mir-383,mmu-mir-383,rno-mir-383,bta-mir-383,ssc-mir-383,mdo-mir-383,
238	hsa-miR-362-3p_R-1	AACACACCTATTCAAGGATTC	21	3	gp1a	357579592	+	42780343	42780444	agccttcttatctgctccccctctcgAATCCTTGGAACCTAGGTGTGAGTGCtatttcggtgcAACACACCTATTCAAGGATTCaaagaggctgagccttgt	cfa-mir-362,hsa-mir-362,ptr-mir-362,ppy-mir-362,ggo-mir-362,mml-mir-362,mmu-mir-362,cgr-mir-362,bta-mir-362,oar-mir-362,eca-mir-362,ssc-mir-362,
239	hsa-miR-378a-5p	CTCCTGACTCCAGGTCCTGTGT	22	3	gp1a	357579627	-	59276327	59276436	gcagccagcgggtgacagagccacccagggCTCCTGACTCCAGGTCCTGTGTgttacctcgaaatagcACTGGACTTGGAGTCAGAAGGCctgagtggagtcgccttccc	cfa-mir-378,hsa-mir-378a,ptr-mir-378a,ppy-mir-378a,ggo-mir-378a,mml-mir-378a,rno-mir-378a,cgr-mir-378,ssc-mir-378-1,
240	hsa-miR-188-3p	CTCCCACATGCAGGGTTTGCA	21	3	gp1a	357579592	+	42775053	42775162	ttccctgctccctctctcaCATCCCTTGCATGGTGGAGGGTgagctttttgaaaacccCTCCCACATGCAGGGTTTGCAggatggtgagcctcagctttccttgctctct	cfa-mir-188,hsa-mir-188,ptr-mir-188,ggo-mir-188,mml-mir-188,mmu-mir-188,rno-mir-188,cgr-mir-188,bta-mir-188,eca-mir-188,
241	cfa-miR-196a_R+1	TAGGTAGTTTCATGTTGTTGGGA	23	3	gp1a	357579604	-	1270691	1270800	tgctcgctcagctgatctgtggctTAGGTAGTTTCATGTTGTTGGGAttgagttttgaactCGGCAACAAGAAACTGCCTGAGTtacatcagtcggttttcgtcgagggc	cfa-mir-196a-2,hsa-mir-196a-2,age-mir-196,lla-mir-196,mmu-mir-196a-2,rno-mir-196a,cgr-mir-196a,oan-mir-196a,ssc-mir-196a-2,
242	hsa-miR-301a-5p	GCTCTGACTTTATTGCACTACT	22	3	gp1a	357579622	-	33724572	33724655	ctgctaacgaatGCTCTGACTTTATTGCACTACTgtactttacagctagCAGTGCAATAGTATTGTCAAAGCatctgaaagcag	cfa-mir-301a,hsa-mir-301a,ptr-mir-301a,mmu-mir-301a,cgr-mir-301a,ssc-mir-301,
243	hsa-miR-222-5p_R-1	CTCAGTAGCCAGTGTAGATCC	21	3	gp1a	357579592	-	39524519	39524631	agctgctggaatgtgtataggtaccctcaatggCTCAGTAGCCAGTGTAGATCCtgtcttttgtaatcagtAGCTACATCTGGCTACTGGGTCTCTgatggcatcttctagct	cfa-mir-222,hsa-mir-222,ptr-mir-222,mml-mir-222,age-mir-222,mmu-mir-222,rno-mir-222,cgr-mir-222,bta-mir-222,eca-mir-222,ssc-mir-222,
244	cfa-mir-451-p3	TTTAGTAATGGTAATGGTTCT	21	3	gp1a	357579622	-	43030863	43030932	cttggggatggcgaggAAACCGTTACCATTACTGAGTTTAGTAATGGTAATGGTTCTcttgctgtaccca	cfa-mir-451,hsa-mir-451a,ptr-mir-451,mml-mir-451,mmu-mir-451a,rno-mir-451,bta-mir-451,ssc-mir-451,
245	hsa-let-7f-1-3p_1ss22CT	CTATACAATCTATTGCCTTCCT	22	3	gp1a	357579630	-	97903919	97904028	aaaagattgctctatcagagTGAGGTAGTAGATTGTATAGTTgtggggtagtgattttaccctgttcaggagataaCTATACAATCTATTGCCTTCCCtgaggagtagac	cfa-let-7f,hsa-let-7f-1,ptr-let-7f-1,ggo-let-7f,mmu-let-7f-1,cgr-let-7f,eca-let-7f,ssc-let-7f-2,
246	hsa-miR-135a-3p_L+1R-1	ATATAGGGATTGGAGCCGTGGC	22	3	gp1a	357579611	+	37461817	37461905	aggcctcgctgttctcTATGGCTTTTTATTCCTATGTGAttttactgctcactcATATAGGGATTGGAGCCGTGGCgtacggcgggggc	cfa-mir-135a-1,hsa-mir-135a-1,ptr-mir-135a-1,ppa-mir-135-1,mmu-mir-135a-1,bta-mir-135a-1,eca-mir-135a,oan-mir-135b-2,ssc-mir-135-1,
247	cfa-miR-188	CATCCCTTGCATGGTGGAGGGT	22	3	gp1a	357579592	+	42775053	42775162	ttccctgctccctctctcaCATCCCTTGCATGGTGGAGGGTgagctttttgaaaacccCTCCCACATGCAGGGTTTGCAggatggtgagcctcagctttccttgctctct	cfa-mir-188,hsa-mir-188,ptr-mir-188,ggo-mir-188,mml-mir-188,mmu-mir-188,rno-mir-188,cgr-mir-188,bta-mir-188,eca-mir-188,
248	cfa-miR-33a	GTGCATTGTAGTTGCATTGC	20	3	gp1a	357579621	-	23456603	23456679	gctgtgGTGCATTGTAGTTGCATTGCatgttctggcggtacccgtgCAATGTTTCCACAGTGCATcatggaggcctg	cfa-mir-33a,hsa-mir-33a,ppy-mir-33a,mml-mir-33a,mmu-mir-33,rno-mir-33,cgr-mir-33,bta-mir-33a,eca-mir-33a,
249	cfa-miR-149	TCTGGCTCCGTGTCTTCACTCCC	23	3	gp1a	357579606	+	50483517	50483609	caggccggcgcccgggcTCTGGCTCCGTGTCTTCACTCCCgtgtgtccgaggagggAGGGAGGGACGGGGGCtgtgctggggcagccggaaca	cfa-mir-149,hsa-mir-149,ptr-mir-149,ppy-mir-149,ggo-mir-149,mml-mir-149,mmu-mir-149,cgr-mir-149,bta-mir-149,eca-mir-149,ssc-mir-149,
250	hsa-miR-374b-3p_1ss5GT	CTTATCAGGTTGTATTATCATT	22	3	gp1a	357579592	-	57550177	57550289	gaagaaatcctactcggatggATATAATACAACCTGCTAAGTGTcctagcaCTTATCAGGTTGTATTATCATTgtccgtggctatggctctcgtctaccagactctaaattcc	cfa-mir-374b,hsa-mir-374b,ptr-mir-374b,ggo-mir-374b,rno-mir-374,cgr-mir-374,bta-mir-374b,eca-mir-374b,ssc-mir-374b,
251	hsa-miR-149-3p_R-5_1ss6GC	AGGGACGGACGGGGGC	16	3	gp1a	357579606	+	50483517	50483609	caggccggcgcccgggcTCTGGCTCCGTGTCTTCACTCCCgtgtgtccgaggagggAGGGAGGGACGGGGGCtgtgctggggcagccggaaca	cfa-mir-149,hsa-mir-149,ptr-mir-149,ppy-mir-149,ggo-mir-149,mml-mir-149,mmu-mir-149,cgr-mir-149,bta-mir-149,eca-mir-149,ssc-mir-149,
252	hsa-miR-135b-3p_R+1	ATGTAGGGCTAAAAGCCATGGGA	23	2	gp1a	357579593	-	1926543	1926646	gctctgctgtggccTATGGCTTTTCATTCCTATGTGATtgctgtttctaattcATGTAGGGCTAAAAGCCATGGGCtacagtgaggggcgtgctccttctcctg	cfa-mir-135b,hsa-mir-135b,ptr-mir-135b,ppy-mir-135b,ggo-mir-135b,mmu-mir-135b,rno-mir-135b,bta-mir-135b,eca-mir-135b,mdo-mir-135b,
253	hsa-miR-192-3p_R-2	CTGCCAATTCCATAGGTCAC	20	2	gp1a	357579613	+	52281106	52281220	gctgagatcgagtgcacagggctcTGACCTATGAATTGACAGCCAGTgctctcatctctcctctggCTGCCAATTCCATAGGTCACaggtatgttcgcctcaatgccagccacca	cfa-mir-192,hsa-mir-192,ptr-mir-192,ggo-mir-192,mml-mir-192,mmu-mir-192,rno-mir-192,cgr-mir-192,bta-mir-192,eca-mir-192,oan-mir-192,ssc-mir-192,
254	cfa-miR-187_R+2	TCGTGTCTTGTGTTGCAGCCGGAT	24	2	gp1a	357579624	+	54261913	54262018	ggcccggctcgccacgactcggtgtgagacctcgggctacaacacgggacccgggcgctgctccgaccccTCGTGTCTTGTGTTGCAGCCGGAGggacgcaggtcc	cfa-mir-187,mmu-mir-187,cgr-mir-187,bta-mir-187,eca-mir-187,ssc-mir-187,
255	hsa-miR-26a-2-3p	CCTATTCTTGATTACTTGTTTC	22	2	gp1a	357579621	-	1880502	1880585	ggctgtggctggaTTCAAGTAATCCAGGATAGGCTgtttccgtctgtgaggCCTATTCTTGATTACTTGTTTCtggaggcagct	cfa-mir-26a-2,hsa-mir-26a-2,ptr-mir-26a-2,mmu-mir-26a-2,cgr-mir-26a,oar-mir-26a,mdo-mir-26-1,
256	cfa-miR-139_R-5	TGGAGACGCGGCCCTGT	17	2	gp1a	357579610	+	25597005	25597110	ggactgggctcaggtgtatTCTACAGTGCACGTGTCTCCAGTgtggctccgaggcTGGAGACGCGGCCCTGTtggaataacaactgaagccggagtctgcggaggg	cfa-mir-139,hsa-mir-139,ptr-mir-139,ggo-mir-139,cgr-mir-139,bta-mir-139,eca-mir-139,
257	cfa-miR-211	TTCCCTTTGTCATCCTTTGCCT	22	2	gp1a	357579628	+	37882660	37882765	ctggccatgtgacttgtgggcTTCCCTTTGTCATCCTTTGCCTagggttctgagaggggcagggacagcaaaggggtgctcagttgtcacctctcacagcttggag	cfa-mir-211,mml-mir-211,bta-mir-211,eca-mir-211,
258	cfa-miR-193b_R-1	CGGGGTTTTGAGGGCGAGATG	21	2	gp1a	357579625	-	28878017	28878128	ggaggctgtggtcccagaatCGGGGTTTTGAGGGCGAGATGagtttatgtttgatccAACTGGCCCACAAAGTCCCGCTTttggggtcattctaaacatcgagggattcagg	cfa-mir-193b,hsa-mir-193b,ptr-mir-193b,ggo-mir-193b,mmu-mir-193b,cgr-mir-193b,bta-mir-193b,eca-mir-193b,mdo-mir-193b,
259	cfa-miR-95_R-1	TTCAACGGGTATTTATTGAGC	21	2	gp1a	357579628	-	59867521	59867601	aacacagtggacgctcaataaatgtttgttgaattgagatgcattaaaTTCAACGGGTATTTATTGAGCacccactctgtg	cfa-mir-95,hsa-mir-95,ppa-mir-95,bta-mir-95,ssc-mir-95,
260	cfa-miR-33b_R-1	GTGCATTGCTGTTGCATTG	19	2	gp1a	357579626	+	41685165	41685260	gcgggcggccccgcgGTGCATTGCTGTTGCATTGcacgtgagtgacgcgggtgCAGTGCCTCGGCAGTGCAGCCcggagccggcccctggcaccgc	cfa-mir-33b,hsa-mir-33b,ptr-mir-33b,ppy-mir-33b,mml-mir-33b,bta-mir-33b,eca-mir-33b,
261	cfa-miR-1836	TAGGCCATGGTAGATAGAGATGG	23	2	gp1a	357579630	-	49030637	49030693	TAGGCCATGGTAGATAGAGATGGagtaaccatttcatctcatctgcactgcccagac	cfa-mir-1836,
262	hsa-miR-29c-5p_L-2R+3	ACCGATTTCTCCTGGTGTTCAGA	23	2	gp1a	357579624	-	6587987	6588101	ggagcaccaccggacccatctcttacacaggctgACCGATTTCTCCTGGTGTTCAGAgtctgtttttgtcTAGCACCATTTGAAATCGGTTAtgatgtagggggaaaagcagcag	cfa-mir-29c-2,hsa-mir-29c,ptr-mir-29c,ggo-mir-29c,cgr-mir-29c,bta-mir-29d,eca-mir-29c-2,oan-mir-29a-2,mdo-mir-29a-2,
263	hsa-miR-224-3p_L-1R-1_1ss21AG	AAATGGTGCCCTAGTGACTGC	21	2	gp1a	357579592	-	119925340	119925420	gggctttCAAGTCACTAGTGGTTCCGTTTagtagatgattatgcattgtttcaAAATGGTGCCCTAGTGACTGCaaagccc	cfa-mir-224,hsa-mir-224,rno-mir-224,bta-mir-224,eca-mir-224,ssc-mir-224,
264	cfa-miR-429	TAATACTGTCTGGTAATGCCGT	22	2	gp1a	357579626	+	56370509	56370593	agcctgctgatgggcgtcttaccagacacggttagatctgggttctggtgtcTAATACTGTCTGGTAATGCCGTtcatccatggc	cfa-mir-429,mmu-mir-429,rno-mir-429,cgr-mir-429,bta-mir-429,eca-mir-429,
265	cfa-miR-551b	GCGACCCATACTTGGTTTCAG	21	2	gp1a	357579597	+	33292493	33292589	ccagatgtgctctcctggcccatGAAATCAAGTGTGGGTGAGACCTggtgcacagcgggaagGCGACCCATACTTGGTTTCAGaggctgcgagaata	cfa-mir-551b,hsa-mir-551b,ptr-mir-551b,ppy-mir-551b,ggo-mir-551b,mml-mir-551b,bta-mir-551b,eca-mir-551b,
266	cfa-mir-1838-p3	CAGGGGCTGCTGGCTGGAGGGA	22	2	gp1a	357579610	+	20592019	20592076	CCACCAGCTGGCGTTCCCTGGCgtgggaacgagaggCAGGGGCTGCTGGCTGGAGGGA	cfa-mir-1838,
267	hsa-miR-455-3p_R+1	GCAGTCCATGGGCATATACACC	22	2	gp1a	357579620	+	68461881	68461988	gagcgcccgcgcccttccctggcgtgagggTATGTGCCTTTGGACTACATCGtggaagccagcaccatGCAGTCCATGGGCATATACACTtgcctcaaggcctgtgtc	cfa-mir-455,hsa-mir-455,ptr-mir-455,ggo-mir-455,rno-mir-455,bta-mir-455,ssc-mir-455,mdo-mir-455,
268	hsa-miR-454-5p	ACCCTATCAATATTGTCTCTGC	22	2	gp1a	357579622	-	33714167	33714282	ttctgtttatgaccagatcctagaACCCTATCGATATTGTCTCTGCtgtgtaaatagctctgagTAGTGCAATATTGCTTATAGGGTTTtggtgtttgggaagaacgatgggcagg	cfa-mir-454,hsa-mir-454,ptr-mir-454,ppy-mir-454,ggo-mir-454,mml-mir-454,bta-mir-454,eca-mir-454,oan-mir-454,
269	hsa-miR-652-5p_L+1_1ss26AT	ACAACCCTAGGAGAGGGTGCCATTCT	26	2	gp1a	357579592	+	83271828	83271936	cagggctgccacgaatggctttgcactacACAACCCTAGGAGAGGGTGCCATTCAcatagactataattgAATGGCGCCACTAGGGTTGTGCagtgcacaacctacaca	cfa-mir-652,hsa-mir-652,ptr-mir-652,ppy-mir-652,ggo-mir-652,mml-mir-652,rno-mir-652,cgr-mir-652,bta-mir-652,ssc-mir-652,
270	cfa-miR-1843_L-1R+1	CTGGAGGTCTCTGTCTGGCTTT	22	2	gp1a	357579624	+	23539367	23539426	aCTGGAGGTCTCTGTCTGGCTTAGGACAGCTGGCTAAGTCTGATCGTTCCCCTccataca	cfa-mir-1843,
271	hsa-miR-185-3p_1ss22CT	AGGGGCTGGCTTTCCTCTGGTT	22	2	gp1a	357579605	-	29295981	29296082	gggggtgagggatTGGAGAGAAAGGCAGTTCCTGAtggtcccctccccAGGGGCTGGCTTTCCTCTGGTCcttccctcccaatgaccacgtcttcatcgagg	cfa-mir-185,hsa-mir-185,ptr-mir-185,ggo-mir-185,mml-mir-185,mmu-mir-185,rno-mir-185,cgr-mir-185,bta-mir-185,ssc-mir-185,
272	hsa-miR-30c-2-3p	CTGGGAGAAGGCTGTTTACTCT	22	2	gp1a	357579619	-	33757870	33757975	ctgagtgacagatacTGTAAACATCCTACACTCTCAGCTgtggaaagtaagaaagCTGGGAGAAGGCTGTTTACTCTctctgccttggaaatcaactacagagaaa	cfa-mir-30c-2,hsa-mir-30c-2,ggo-mir-30c,mml-mir-30c-2,mmu-mir-30c-2,rno-mir-30c-2,cgr-mir-30c,bta-mir-30f,eca-mir-30c-2,ssc-mir-30c-2,mdo-mir-30c-1,
273	cfa-miR-133a_L+1	TTTGGTCCCCTTCAACCAGCTGT	23	2	gp1a	357579607	+	46490494	46490594	ggagccaaatgctttgctaaagctggtaaaatggaaccaaatcaactgttcaatggaTTTGGTCCCCTTCAACCAGCTGTagctgtgcattgatcgcgccg	cfa-mir-133c,hsa-mir-133a-2,ptr-mir-133a-2,mmu-mir-133a-2,bta-mir-133a-1,oar-mir-133,eca-mir-133a-2,oan-mir-133a-2,ssc-mir-133a-1,mdo-mir-133a-2,
274	hsa-miR-195-3p_R-1	CCAATATTGGCTGTGCTGCTC	21	2	gp1a	357579626	-	32045437	32045530	acacccagctcccctggctcTAGCAGCACAGAAATATTGGCactgggaagagagtctgCCAATATTGGCTGTGCTGCTCtaggcagggtggtga	cfa-mir-195,hsa-mir-195,ptr-mir-195,ggo-mir-195,mml-mir-195,mmu-mir-195a,rno-mir-195,cgr-mir-195,bta-mir-195,eca-mir-195,ssc-mir-195,
275	hsa-miR-34a-3p_L-1R+2	AATCAGCAAGTATACTGCCCTAT	23	2	gp1a	357579626	-	62485808	62485918	ggccagctgtgagtgtttcttTGGCAGTGTCTTAGCTGGTTGTTgtgagtaatagtgaaggaagcAATCAGCAAGTATACTGCCCTAGaagtgctgcacgttgttgggccc	cfa-mir-34a,hsa-mir-34a,ppa-mir-34a,mml-mir-34a,age-mir-34a,lla-mir-34a,sla-mir-34a,mmu-mir-34a,rno-mir-34a,cgr-mir-34a,bta-mir-34a,eca-mir-34a,ssc-mir-34a,mdo-mir-34a,
276	hsa-miR-200c-5p_R+1	CGTCTTACCCAGCAGTGTTTGGA	23	2	gp1a	357579604	-	38082081	38082183	gtgggcaggctgggtgggggccccCGTCTTACCCAGCAGTGTTTGGGtgctggttgggagtctcTAATACTGCCGGGTAATGATGGAggcccctgcccctgtg	cfa-mir-200c,hsa-mir-200c,ptr-mir-200c,ggo-mir-200c,mmu-mir-200c,cgr-mir-200c,bta-mir-200c,eca-mir-200c,mdo-mir-200c,
277	hsa-miR-10b-3p_L-1	CAGATTCGATTCTAGGGGAAT	21	2	gp1a	357579595	+	19958907	19959013	gaggtagtaacgttgtctatataTACCCTGTAGAACCGAATTTGTgtggtatccacatagtcaCAGATTCGATTCTAGGGGAATatatggtcgatgcaaaaacttca	cfa-mir-10b,hsa-mir-10b,ptr-mir-10b,ppy-mir-10b,ggo-mir-10b,mne-mir-10b,mmu-mir-10b,rno-mir-10b,cgr-mir-10b,bta-mir-10b,oar-mir-10b,eca-mir-10b,oan-mir-10b,ssc-mir-10b,mdo-mir-10b,
278	rno-miR-19a-5p_L+2_1ss4CA	GTTAGTTTTGCATAGTTGCACT	22	2	gp1a	357579609	+	42478285	42478366	gcagtcctctGTTAGTTTTGCATAGTTGCACTacaagaagaatgtagtTGTGCAAATCTATGCAAAACTGAtggtggcctgc	cfa-mir-19a,hsa-mir-19a,mne-mir-19a,age-mir-19a,mmu-mir-19a,rno-mir-19a,cgr-mir-19a,eca-mir-19a,mdo-mir-19a,
279	hsa-miR-10a-3p_R-1	CAAATTCGTATCTAGGGGAAT	21	2	gp1a	357579622	-	24842139	24842259	aagaagatctatctgtcttctgtataTACCCTGTAGATCCGAATTTGTgtaaggaattttgtggtcaCAAATTCGTATCTAGGGGAATatgtagttgacataaacactccgctcatttttt	cfa-mir-10a,hsa-mir-10a,ptr-mir-10a,ppy-mir-10a,ppa-mir-10a,mml-mir-10a,age-mir-10a,mmu-mir-10a,cgr-mir-10a,bta-mir-10a,eca-mir-10a,oan-mir-10a,ssc-mir-10a,mdo-mir-10a,
280	hsa-miR-136-3p_L-1	ATCATCGTCTCAAATGAGTCT	21	2	gp1a	357579623	+	69106596	69106687	ttggatgagccctcggaggactccatttgttttgatgatggattcttacgctccATCATCGTCTCAAATGAGTCTtcagagggttctatcat	cfa-mir-136,hsa-mir-136,mml-mir-136,mmu-mir-136,rno-mir-136,bta-mir-136,oar-mir-136,eca-mir-136,ssc-mir-136,
281	mml-miR-20b-3p_L-1R+3_1ss22AG	ACTGTAGTGTGGGCACTTCCGGTAT	25	1	gp1a	357579592	-	104896091	104896158	gtacCAAAGTGCTCACAGTGCAGGTAGTCtgggcttttctctACTGTAGTGTGGGCACTTCCGGTAAc	cfa-mir-20b,mml-mir-20b,bta-mir-20b,eca-mir-20b,
282	mmu-miR-1839-3p_R+1_1ss12-A	AGACCTACTTAATCTACCAACAGCT	25	1	gp1a	357579628	+	54579688	54579767	cctaaaggaaAAGGTAGATAGAACAGGTCTTGTtagcaaaataaattcaAGACCTACTTAATCTACCAACAGCAattaca	cfa-mir-1839,mmu-mir-1839,rno-mir-1839,cgr-mir-1839,bta-mir-1839,ssc-mir-1839,
283	cfa-miR-455	TATGTGCCTTTGGACTACATCG	22	1	gp1a	357579620	+	68461881	68461988	gagcgcccgcgcccttccctggcgtgagggTATGTGCCTTTGGACTACATCGtggaagccagcaccatGCAGTCCATGGGCATATACACTtgcctcaaggcctgtgtc	cfa-mir-455,hsa-mir-455,ptr-mir-455,ggo-mir-455,rno-mir-455,bta-mir-455,ssc-mir-455,mdo-mir-455,
284	cfa-miR-379	TGGTAGACTATGGAACGTAGG	21	1	gp1a	357579623	+	69253772	69253895	tctggggtcagcaccactccatggttcctgaagagaTGGTAGACTATGGAACGTAGGctttgtgatttttgacctatgtaacatggtccactaactctcagtatccaatccatcctcggagggc	cfa-mir-379,hsa-mir-379,ptr-mir-379,ppy-mir-379,ggo-mir-379,mmu-mir-379,rno-mir-379,cgr-mir-379,bta-mir-379,oar-mir-379,eca-mir-379,
285	hsa-miR-19b-1-5p	AGTTTTGCAGGTTTGCATCCAGC	23	1	gp1a	357579609	+	42478582	42478668	cactgttctatggttAGTTTTGCAGGTTTGCATCCAGCtgtgtgatattctgcTGTGCAAATCCATGCAAAACTGActgtggtagtg	cfa-mir-19b-1,hsa-mir-19b-1,lca-mir-19b-1,mmu-mir-19b-1,cgr-mir-19b,eca-mir-19b,oan-mir-19b-2,ssc-mir-19b-1,mdo-mir-19b-1,
286	cfa-miR-424	CAAAACGTGAGGCGCTGCTAT	21	1	gp1a	357579592	-	105183403	105183514	tcgttgactccgaggggatgCAGCAGCAATTCATGTTTTGAAGtgctttaaatggttCAAAACGTGAGGCGCTGCTATaccccttcgtggggaagttggaaggttggggtct	cfa-mir-424,hsa-mir-424,ptr-mir-424,ggo-mir-424,cgr-mir-322,bta-mir-424,eca-mir-424,ssc-mir-424,
287	cfa-miR-346	TGTCTGCCCGCATGCCTGCCTCT	23	1	gp1a	357579627	-	34073320	34073430	aggtctctgtggtgggcgtcTGTCTGCCCGCATGCCTGCCTCTttgttgctcggaaggaggcaggggctgggcctgcagctgcctgggcagagcggctcctgcgtgggaca	cfa-mir-346,hsa-mir-346,ptr-mir-346,ggo-mir-346,mml-mir-346,bta-mir-346,
288	cfa-miR-215_R-1	ATGACCTACGAATTGATAGAC	21	1	gp1a	357579593	-	14895108	14895186	tgtacaggaaaATGACCTACGAATTGATAGACaatttggctaagtttgTCTGTCATTTTTGTAGGCCAATAttctgtat	cfa-mir-215,
289	cfa-mir-1843-p3_1ss38TC	TCTGTCTGGCTTAGGACAGCTGGCTAAGTCTGATCGTCCCCCT	43	1	gp1a	357579624	+	23539367	23539426	aCTGGAGGTCTCTGTCTGGCTTAGGACAGCTGGCTAAGTCTGATCGTTCCCCTccataca	cfa-mir-1843,
290	cfa-miR-147_R-2	GTGTGCGGAAATGCTTCTGC	20	1	gp1a	357579601	+	11800620	11800706	tactctatgaatctagTGGAAACATTGCTGCACAAACTagattatggataccaGTGTGCGGAAATGCTTCTGCtacatttttagggc	cfa-mir-147,hsa-mir-147b,ptr-mir-147b,mmu-mir-147,cgr-mir-147,bta-mir-147,
291	hsa-miR-590-5p_R+1	GAGCTTATTCATAAAAGTGCAGT	23	1	gp1a	357579625	-	6186520	6186613	tagccaatcagaaatGAGCTTATTCATAAAAGTACAGTatgatccagtaaacctgTAATTTTATGTATAAGCTAGTctctgattgaaacatgca	cfa-mir-590,hsa-mir-590,ptr-mir-590,ppy-mir-590,mml-mir-590,mmu-mir-590,eca-mir-590,
292	hsa-miR-23a-5p	GGGGTTCCTGGGGATGGGATTT	22	1	gp1a	357579611	+	48620323	48620397	tggccggctGGGGTTCCTGGGGATGGGATTTgctgcctgtcacaaATCACATTGCCAGGGATTTCCaaccgaccc	cfa-mir-23a,hsa-mir-23a,age-mir-23a,lca-mir-23a,mmu-mir-23a,rno-mir-23a,cgr-mir-23a,bta-mir-23a,eca-mir-23a,ssc-mir-23a,mdo-mir-23a,
293	hsa-miR-542-5p	TCGGGGATCATCATGTCACGAGA	23	1	gp1a	357579592	-	105178336	105178438	gatgcgcagacctcagacatcTCGGGGATCATCATGTCACGAGAtaccactgtgcactTGTGACAGATTGATAACTGAAAGGtctgggagccactcatcttca	cfa-mir-542,hsa-mir-542,ppy-mir-542,ggo-mir-542,mml-mir-542,mmu-mir-542,rno-mir-542,bta-mir-542,eca-mir-542,ssc-mir-542,
294	hsa-miR-196a-3p_R+1_1ss17CT	CGGCAACAAGAAACTGTCTGAGT	23	1	gp1a	357579604	-	1270691	1270800	tgctcgctcagctgatctgtggctTAGGTAGTTTCATGTTGTTGGGAttgagttttgaactCGGCAACAAGAAACTGCCTGAGTtacatcagtcggttttcgtcgagggc	cfa-mir-196a-2,hsa-mir-196a-2,age-mir-196,lla-mir-196,mmu-mir-196a-2,rno-mir-196a,cgr-mir-196a,oan-mir-196a,ssc-mir-196a-2,
295	hsa-miR-181b-3p_1ss21AT	CTCACTGAACAATGAATGCAT	21	1	gp1a	357579624	+	4055621	4055724	gcagagattattttttcaaaggtcacaatcAACATTCATTGCTGTCGGTGGGTtgaactgtgtggacaagCTCACTGAACAATGAATGCAActgtggcccgctt	cfa-mir-181b-1,hsa-mir-181b-1,ptr-mir-181b-1,ppy-mir-181b,mml-mir-181b-1,mmu-mir-181b-1,rno-mir-181b-1,cgr-mir-181b,bta-mir-181b-1,ssc-mir-181b-1,mdo-mir-181b-1,
296	cfa-miR-202_R-3	TTCCTATGCATATACTTCT	19	1	gp1a	357579603	-	40842076	40842146	gttcctttTTCCTATGCATATACTTCTttgagggtctggcctgaagaggtgtaaggcatgggaaaaggggg	cfa-mir-202,rno-mir-202,
297	cfa-mir-551a-p5_1ss24GT	GAAATCCAGAGTGGGTAAGGCCTTT	25	1	gp1a	357579626	-	58112701	58112805	cagaggggactgccaggtgaccctgGAAATCCAGAGTGGGTAAGGCCTGTctgattgtgtctagGCGACCCACTCTTGGTTTCCAtggttgccctggagaccaca	cfa-mir-551a,hsa-mir-551a,ptr-mir-551a,ppy-mir-551a,ggo-mir-551a,mml-mir-551a,eca-mir-551a,ssc-mir-551a,
298	hsa-miR-219a-1-3p_R+1	AGAGTTGAGTCTGGACGTCCCGT	23	1	gp1a	357579619	+	2670908	2671016	ccgccccgggccgcggctctTGATTGTCCAAACGCAATTCTCGagtctctggctctggccgAGAGTTGAGTCTGGACGTCCCGAgccgccgcccccaaacctcgagggg	cfa-mir-219-1,hsa-mir-219a-1,ptr-mir-219-1,ppy-mir-219-1,mml-mir-219-1,mmu-mir-219a-1,rno-mir-219a-1,bta-mir-219-2,eca-mir-219-1,ssc-mir-219,
299	cfa-miR-452	AACTGTTTGCAGAGGAAACTGA	22	1	gp1a	357579592	-	119926379	119926463	gctaagcacttacAACTGTTTGCAGAGGAAACTGAgactttgtaactacatctcagtctcatctgcaaagaagtaagtgctttgc	cfa-mir-452,hsa-mir-452,ptr-mir-452,mmu-mir-452,bta-mir-452,ssc-mir-452,
300	hsa-miR-33a-3p_R-3	CAATGTTTCCACAGTGCAT	19	1	gp1a	357579621	-	23456603	23456679	gctgtgGTGCATTGTAGTTGCATTGCatgttctggcggtacccgtgCAATGTTTCCACAGTGCATcatggaggcctg	cfa-mir-33a,hsa-mir-33a,ppy-mir-33a,mml-mir-33a,mmu-mir-33,rno-mir-33,cgr-mir-33,bta-mir-33a,eca-mir-33a,
301	hsa-miR-197-5p_R-1	CGGGTAGAGAGGGCAGTGGGAG	22	1	gp1a	357579625	-	42271705	42271806	ctggaatctgtgctccgggggctgtgcCGGGTAGAGAGGGCAGTGGGAGgtaagagctcttcacccTTCACCACCTTCTCCACCCAGCatggccggcacact	cfa-mir-197,hsa-mir-197,ggo-mir-197,mne-mir-197,bta-mir-197,
302	rno-miR-503-3p_R+1_2ss14CT21TC	GGAGTATTGTTTCTGCTGCCCGGT	24	1	gp1a	357579592	-	105183115	105183220	cccgcactcagccgtgcccTAGCAGCGGGAACAGTACTGCAGTgggcaatcggtgttctGGAGTATTGTTTCTGCTGCCCGGGcaaggctgggactcccgcacggg	cfa-mir-503,rno-mir-503,bta-mir-503,eca-mir-503,ssc-mir-503,
303	cfa-miR-18b_R-1	TAAGGTGCATCTAGTGCAGTT	21	1	gp1a	357579592	-	104896336	104896415	cctgtgtTAAGGTGCATCTAGTGCAGTTagtgaagccgcttagaacctactgccctaaatgccccttccggcacaggctg	cfa-mir-18b,hsa-mir-18b,ptr-mir-18b,bta-mir-18b,eca-mir-18b,ssc-mir-18b,mdo-mir-18b,
304	mmu-miR-147-5p_R-2_1ss11TG	TGGAAACATTGCTGCACAAACT	22	1	gp1a	357579601	+	11800620	11800706	tactctatgaatctagTGGAAACATTGCTGCACAAACTagattatggataccaGTGTGCGGAAATGCTTCTGCtacatttttagggc	cfa-mir-147,hsa-mir-147b,ptr-mir-147b,mmu-mir-147,cgr-mir-147,bta-mir-147,
305	cfa-mir-146b-p3	AGCCTAGGGACTCAGTTCTG	20	1	gp1a	357579603	+	14940524	14940627	ctgagagaacgctggccacctggctcTGAGAACTGAATTCCATAGGCTGTgagcttgagcaaacAGCCTAGGGACTCAGTTCTGgtgcccggctgtgctctacc	cfa-mir-146b,hsa-mir-146b,ptr-mir-146b,ppy-mir-146b,mmu-mir-146b,rno-mir-146b,cgr-mir-146b,bta-mir-146b,eca-mir-146b,ssc-mir-146b,
306	hsa-miR-181a-2-3p_R+1_1ss6TC	ACCACCGACCGTTGACTGTACCT	23	1	gp1a	357579622	-	58302535	58302644	tgccacggccagaacccagccttcagaggactccaaggAACATTCAACGCTGTCGGTGAGTttgggatttgaaaaaACCACCGACCGTTGACTGTACCTtggggtcctta	cfa-mir-181a-2,hsa-mir-181a-2,ggo-mir-181a-2,mml-mir-181a-2,mne-mir-181a-2,bta-mir-181a-2,oar-mir-181a-2,eca-mir-181a,oan-mir-181a-2,oan-mir-181a-3,ssc-mir-181a-2,
307	cfa-mir-1840-p5	TTAGGGCGCGTCACGTGACGGGC	23	1	gp1a	357579594	+	25734793	25734849	TTAGGGCGCGTCACGTGACGGGCtcgtcgctccgccgtcacgtgacgggcctcggcg	cfa-mir-1840,
308	hsa-miR-155-3p_L+15_1ss25AG	TTTACCTCCGACTGACTCCTACATGTTAGCATTAACA	37	1	gp1a	357579600	+	21078748	21078856	ttgctgtaggctgtatgctgTTAATGCTAATCGTGATAGGGGTtTTTACCTCCGACTGACTCCTACATGTTAGCATTAACAgggtatgatgcctgttactagcattcac	cfa-mir-155,hsa-mir-155,ptr-mir-155,ppy-mir-155,ggo-mir-155,cgr-mir-155,bta-mir-155,eca-mir-155,
309	hsa-miR-183-3p_L-1	TGAATTACCGAAGGGCCATAA	21	1	gp1a	357579617	+	7068519	7068625	gagagcgtgactcctgttctgtgTATGGCACTGGTAGAATTCACTgtgaacagtctcggtcagTGAATTACCGAAGGGCCATAAacagagcagagacagatccgcga	cfa-mir-183,hsa-mir-183,ppy-mir-183,mml-mir-183,sla-mir-183,mmu-mir-183,rno-mir-183,cgr-mir-183,bta-mir-183,eca-mir-183,mdo-mir-183,
310	hsa-miR-138-2-3p	GCTATTTCACGACACCAGGGTT	22	1	gp1a	357579629	-	59454063	59454159	gttgctgcAGCTGGTGTTGTGAATCATGCCGacgagcagcgcatcctcttacccgGCTATTTCACGACACCAGGGTTgcatcatacccatccctctc	cfa-mir-138b,hsa-mir-138-2,ptr-mir-138,ggo-mir-138,mmu-mir-138-2,rno-mir-138-2,cgr-mir-138,eca-mir-138-1,
311	hsa-miR-129-2-3p_L+2R-3	GGAAGCCCTTACCCCAAAAAG	21	1	gp1a	357579613	-	26154518	26154622	gccggcagactctgcccttcgcgaatCTTTTTGCGGTCTGGGCTTGCtgtacataactcgatagccGGAAGCCCTTACCCCAAAAAGcattcgcggagggcgcgc	cfa-mir-129-2,hsa-mir-129-2,ptr-mir-129-2,ggo-mir-129,mml-mir-129-2,mmu-mir-129-2,rno-mir-129-2,bta-mir-129-2,eca-mir-129b,ssc-mir-129a,
312	hsa-miR-29b-2-5p	CTGGTTTCACATGGTGGCTTAG	22	1	gp1a	357579624	-	6651868	6651951	cttctggaagCTGGTTTCACATGGTGGCTTAGatttttccatctttgtatcTAGCACCATTTGAAATCAGTGTTttaggagtaa	cfa-mir-29b-2,hsa-mir-29b-2,bta-mir-29e,oan-mir-29b-2,ssc-mir-29b-2,mdo-mir-29b-2,
313	hsa-miR-29b-1-5p_R+1	GCTGGTTTCATATGGTGGTTTAGAA	25	1	gp1a	357579617	+	6184445	6184529	gcttcttcaggaaGCTGGTTTCATATGGTGGTTTAGATttaaatagtgattgtcTAGCACCATTTGAAATCAGTGTTcttggggg	cfa-mir-29b-1,hsa-mir-29b-1,mmu-mir-29b-1,rno-mir-29b-1,cgr-mir-29b,ssc-mir-29b-1,mdo-mir-29b-1,
314	hsa-miR-101-5p_L+1R-1	TCAGTTATCACAGTGCTGATGC	22	1	gp1a	357579626	+	45184759	45184841	aggctgccctggcTCAGTTATCACAGTGCTGATGCtgtccattctaaagGTACAGTACTGTGATAACTGAaggatggcagcca	cfa-mir-101-1,hsa-mir-101-1,ptr-mir-101-1,mmu-mir-101a,eca-mir-101-1,oan-mir-101-1,mdo-mir-101-1,
315	cfa-miR-542_R+2	TGTGACAGATTGATAACTGAAAGT	24	1	gp1a	357579592	-	105178336	105178438	gatgcgcagacctcagacatcTCGGGGATCATCATGTCACGAGAtaccactgtgcactTGTGACAGATTGATAACTGAAAGGtctgggagccactcatcttca	cfa-mir-542,hsa-mir-542,ppy-mir-542,ggo-mir-542,mml-mir-542,mmu-mir-542,rno-mir-542,bta-mir-542,eca-mir-542,ssc-mir-542,
316	hsa-miR-218-2-3p_L-1	ATGGTTCTGTCAAGCACCGCG	21	1	gp1a	357579627	+	43010751	43010860	gaccagtcgccgcggggctttcctTTGTGCTTGATCTAACCATGTGGTggaacgatggaaacggaacATGGTTCTGTCAAGCACCGCGgaaagcaccgcgctctcctgca	cfa-mir-218-2,hsa-mir-218-2,sla-mir-218-2,mmu-mir-218-2,cgr-mir-218a,bta-mir-218-2,eca-mir-218-2,oan-mir-218-2,ssc-mir-218b,mdo-mir-218-2,
317	hsa-miR-29a-5p_R+1	ACTGATTTCTTTTGGTGTTCAGA	23	1	gp1a	357579617	+	6184821	6184917	ctcctgtgaccccttagaggatgACTGATTTCTTTTGGTGTTCAGAgtcaatataattttcTAGCACCATCTGAAATCGGttataatgattggggaa	cfa-mir-29a,hsa-mir-29a,mmu-mir-29a,cgr-mir-29a,eca-mir-29a,oan-mir-29a-1,ssc-mir-29a,mdo-mir-29a-1,
318	hsa-miR-30b-3p	CTGGGAGGTGGATGTTTACTTC	22	1	gp1a	357579618	-	30906026	30906115	aagccaagttgcagttcaTGTAAACATCCTACACTCAGCTgtagtacatggattggCTGGGAGGTGGATGTTTACTTCagctgacttgga	cfa-mir-30b,hsa-mir-30b,ggo-mir-30b,age-mir-30b,mmu-mir-30b,rno-mir-30b,cgr-mir-30b,bta-mir-30b,oar-mir-30b,eca-mir-30b,ssc-mir-30b,mdo-mir-30b,
319	hsa-miR-99a-3p_R+1	CAAGCTCGCTTCTATGGGTCTGT	23	1	gp1a	357579600	+	13258770	13258850	cccattggcataAACCCGTAGATCCGATCTTGTggtgaagtggacggcaCAAGCTCGCTTCTATGGGTCTGTgtcagtgtg	cfa-mir-99a-1,hsa-mir-99a,ppy-mir-99a,mmu-mir-99a,rno-mir-99a,cgr-mir-99a,eca-mir-99a-2,ssc-mir-99a,
320	cfa-miR-503_R+4	TAGCAGCGGGAACAGTACTGCAGA	24	1	gp1a	357579592	-	105183115	105183220	cccgcactcagccgtgcccTAGCAGCGGGAACAGTACTGCAGTgggcaatcggtgttctGGAGTATTGTTTCTGCTGCCCGGGcaaggctgggactcccgcacggg	cfa-mir-503,rno-mir-503,bta-mir-503,eca-mir-503,ssc-mir-503,
321	cfa-mir-215-p3	TCTGTCATTTTTGTAGGCCAATA	23	1	gp1a	357579593	-	14895108	14895186	tgtacaggaaaATGACCTACGAATTGATAGACaatttggctaagtttgTCTGTCATTTTTGTAGGCCAATAttctgtat	cfa-mir-215,
322	hsa-miR-338-5p_R+1_1ss22GA	AACAATATCCTGGTGCTGAGTAA	23	1	gp1a	357579622	+	918622	918726	gccccggacgccgcacgggccgtcctccccAACAATATCCTGGTGCTGAGTGAtgacacatgcaacTCCAGCATCAGTGATTTTGTTgaagagggcagctgccag	cfa-mir-338,hsa-mir-338,ptr-mir-338,ppy-mir-338,ggo-mir-338,mml-mir-338,mmu-mir-338,rno-mir-338,cgr-mir-338,bta-mir-338,eca-mir-338,ssc-mir-338,mdo-mir-338,
323	cfa-miR-135a-3p_L+1_1ss23AT	ATGTAGGGATGGAAGCCATGAAT	23	1	gp1a	357579616	+	37181396	37181529	caagataaattcactctagtgcttTATGGCTTTTTATTCCTATGTGAtagtaataaagtctcATGTAGGGATGGAAGCCATGAAAtacattgtgaaaaatcatcaactaagaaggggccatcaggatagaaaac	cfa-mir-135a-2,hsa-mir-135a-2,lla-mir-135-2,mmu-mir-135a-2,oan-mir-135a,mdo-mir-135a,sha-mir-135a,
324	rno-miR-146a-3p_L+1_1ss22TC	GACCTGTGAAGTTCAGTTCTTC	22	1	gp1a	357579627	-	50248575	50248670	tgtgtatcctcagcttTGAGAACTGAATTCCATGGGTTgtgtcagtgtcaGACCTGTGAAGTTCAGTTCTTCagctgggatatctctgtcgtcgtg	cfa-mir-146a,hsa-mir-146a,ptr-mir-146a,ppy-mir-146a,ggo-mir-146a,mml-mir-146a,rno-mir-146a,cgr-mir-146a,bta-mir-146a,eca-mir-146a,ssc-mir-146a,mdo-mir-146a,
325	hsa-mir-186-p3_1ss2TG	TGTTTTGGGAAGTTT	15	1	gp1a	357579625	+	74881601	74881686	tgcttataactttcCAAAGAATTCTCCTTTTGGGCTttctgattttattttaagcccaaaggtgaaTTTTTTGGGAAGTTTgagct	cfa-mir-186,hsa-mir-186,mml-mir-186,mmu-mir-186,rno-mir-186,cgr-mir-186,bta-mir-186,eca-mir-186,oan-mir-186,ssc-mir-186,mdo-mir-186,
326	hsa-miR-371b-3p_L-1R-1	AGTGCCCCCACAGTTTGAGTG	21	1	gp1a	357579630	+	103406618	103406679	acACTCAAAAAATGGCGGCACTTtcctacctagaacagaaAGTGCCCCCACAGTTTGAGTGg	cfa-mir-371,hsa-mir-371b,
327	hsa-miR-32-3p_R-1	CAATTTAGTGTGTGTGATATT	21	1	gp1a	357579620	-	64197111	64197217	tcccattctgcttgctctggtggagaTATTGCACATTACTAAGTTGCatgttgtcacggcctcaatgCAATTTAGTGTGTGTGATATTtccacatgagtgcatgcac	cfa-mir-32,hsa-mir-32,rno-mir-32,cgr-mir-32,bta-mir-32,eca-mir-32,oan-mir-32,ssc-mir-32,mdo-mir-32,
328	cfa-miR-216b	AAATCTCTGCAGGCAAATGTGA	22	1	gp1a	357579621	-	56772832	56772923	cagactggaAAATCTCTGCAGGCAAATGTGAtgtcactaaagaaatcacACACTTACCCGTAGAGATTCTgcagtctgacatcttcaagcat	cfa-mir-216b,hsa-mir-216b,ptr-mir-216b,ppy-mir-216b,mmu-mir-216b,rno-mir-216b,bta-mir-216b,eca-mir-216b,
329	cfa-mir-1844-p3	CTCTGCCCGACTCTGGTTCGC	21	1	gp1a	357579622	+	32760904	32760963	AGGACTACGGACGGGCTGAGCTttcaggctccccacagCTCTGCCCGACTCTGGTTCGCa	cfa-mir-1844,
330	cfa-miR-551a	GCGACCCACTCTTGGTTTCCA	21	1	gp1a	357579626	-	58112701	58112805	cagaggggactgccaggtgaccctgGAAATCCAGAGTGGGTAAGGCCTGTctgattgtgtctagGCGACCCACTCTTGGTTTCCAtggttgccctggagaccaca	cfa-mir-551a,hsa-mir-551a,ptr-mir-551a,ppy-mir-551a,ggo-mir-551a,mml-mir-551a,eca-mir-551a,ssc-mir-551a,
331	hsa-miR-125a-3p	ACAGGTGAGGTTCTTGGGAGCC	22	1	gp1a	357579630	-	105400262	105400346	tgccggcctctgggTCCCTGAGACCCTTTAACCTGTgaggacatccagggtcACAGGTGAGGTTCTTGGGAGCCtggcgtctggc	cfa-mir-125a,hsa-mir-125a,ptr-mir-125a,mml-mir-125a,mmu-mir-125a,rno-mir-125a,cgr-mir-125a,bta-mir-125a,eca-mir-125a,ssc-mir-125a,
332	hsa-miR-499a-3p_L+1R-1	GAACATCACAGCAAGTCTGTGC	22	1	gp1a	357579607	+	24029519	24029637	tctgtcccttgcaccctgggcgggcggccgTTAAGACTTGCAGTGATGTTTaactcctctccacgtGAACATCACAGCAAGTCTGTGCtgcttcccgtccccacgctgcctgggcaggg	cfa-mir-499,hsa-mir-499a,ptr-mir-499,ppy-mir-499,ggo-mir-499a,mml-mir-499,rno-mir-499,bta-mir-499,eca-mir-499,ssc-mir-499,
333	hsa-miR-20a-3p_R+1	ACTGCATTATGAGCACTTAAAGT	23	1	gp1a	357579609	+	42478443	42478542	gtgacagcttctgtagcacTAAAGTGCTTATAGTGCAGGTAGtgtttcgttatctACTGCATTATGAGCACTTAAAGTactgctagctgtagaactccag	cfa-mir-20a,hsa-mir-20a,lca-mir-20,mmu-mir-20a,rno-mir-20a,oan-mir-20a-2,mdo-mir-20a,
334	hsa-let-7a-2-3p_L+1R-1	ACTGTACAGCCTCCTAGCTTTC	22	1	gp1a	357579626	+	12052772	12052910	tccagccattgtgactgcatgttcccaggtTGAGGTAGTAGGTTGTATAGTTtagaattacatcaagggagataACTGTACAGCCTCCTAGCTTTCcttgggtcttgcacaaagcaacatgccgagaacgatcatgatt	cfa-let-7a-2,hsa-let-7a-2,ptr-let-7a-2,mml-let-7a-2,mmu-let-7a-2,rno-let-7a-2,ssc-let-7a-1,mdo-let-7a-2,sha-let-7a,
335	cfa-miR-410_R-1	AATATAACACAGATGGCCTG	20	1	gp1a	357579623	+	69294363	69294442	gggtacttgaggagaggttgtctgtgatgagttcgctttattaatgccgAATATAACACAGATGGCCTGttttcggtacc	cfa-mir-410,hsa-mir-410,ptr-mir-410,mml-mir-410,mmu-mir-410,rno-mir-410,cgr-mir-410,bta-mir-410,eca-mir-410,
336	cfa-miR-490_R+1	CAACCTGGAGGACTCCATGCTGT	23	1	gp1a	357579615	-	11628285	11628412	tggagaccttgctggtgtgcaaagttcattgttcgacaccatggatctccaggtgggtcacgtttagagatacacCAACCTGGAGGACTCCATGCTGTtgagctgttcacgagcagcggacacttcta	cfa-mir-490,hsa-mir-490,ptr-mir-490,ppy-mir-490,ggo-mir-490,mmu-mir-490,bta-mir-490,eca-mir-490,ssc-mir-490-2,ssc-mir-490-1,
337	cfa-mir-1842-p3	AGCAGGCCTGTCAGGGC	17	1	gp1a	357579625	+	38759035	38759094	TGGCTCTGCGAGGTCAGCTCAAGgtgggtctggatattgAGCAGGCCTGTCAGGGCgttg	cfa-mir-1842,eca-mir-1842,
338	cfa-miR-138b_R-1_1ss19TG	AGCTGGTGTTGTGAATCAGGCCG	23	1	gp1a	357579629	-	59454063	59454159	gttgctgcAGCTGGTGTTGTGAATCATGCCGacgagcagcgcatcctcttacccgGCTATTTCACGACACCAGGGTTgcatcatacccatccctctc	cfa-mir-138b,hsa-mir-138-2,ptr-mir-138,ggo-mir-138,mmu-mir-138-2,rno-mir-138-2,cgr-mir-138,eca-mir-138-1,
339	hsa-miR-216b-3p_L-2R-1	ACACTTACCCGTAGAGATTCT	21	1	gp1a	357579621	-	56772832	56772923	cagactggaAAATCTCTGCAGGCAAATGTGAtgtcactaaagaaatcacACACTTACCCGTAGAGATTCTgcagtctgacatcttcaagcat	cfa-mir-216b,hsa-mir-216b,ptr-mir-216b,ppy-mir-216b,mmu-mir-216b,rno-mir-216b,bta-mir-216b,eca-mir-216b,
340	hsa-mir-196a-1-p3	CAACAACATTAAACCACCCGAT	22	1	gp1a	357579622	-	24895666	24895756	actgctgagtgaattaggtagtttcatgttgttgggcctggatttctgaacaCAACAACATTAAACCACCCGACtcacggcagttactgct	cfa-mir-196a-1,hsa-mir-196a-1,ptr-mir-196a-1,
341	hsa-miR-182-3p_L+2R-1	GGTGGTTCTAGACTTGCCAACT	22	1	gp1a	357579617	+	7072702	7072796	gccgcttgcctcccgccgttTTTGGCAATGGTAGAACTCACACTggtgaggtaatgggatccGGTGGTTCTAGACTTGCCAACTatggtgcgagg	cfa-mir-182,hsa-mir-182,ptr-mir-182,mmu-mir-182,bta-mir-182,eca-mir-182,ssc-mir-182,mdo-mir-182,
342	hsa-miR-152-5p	AGGTTCTGTGATACACTCCGACT	23	1	gp1a	357579622	-	24335141	24335251	gaggaggctgggcgccgctgtccccccggcccAGGTTCTGTGATACACTCCGACTcgggctctggagcagTCAGTGCATGACAGAACTTGGgcccggacggaccttctgca	cfa-mir-152,hsa-mir-152,ptr-mir-152,ppy-mir-152,ggo-mir-152,mmu-mir-152,rno-mir-152,cgr-mir-152,bta-mir-152,oar-mir-152,ssc-mir-152,mdo-mir-152,
343	hsa-miR-103a-2-5p_R+2	AGCTTCTTTACAGTGCTGCCTTGAA	25	1	gp1a	357579607	-	17468349	17468434	gtctttgtgctttcAGCTTCTTTACAGTGCTGCCTTGTAgcattcaggtcaAGCAGCATTGTACAGGGCTATGAaagaaccgagaa	cfa-mir-103-2,hsa-mir-103a-2,ptr-mir-103-2,mmu-mir-103-2,cgr-mir-103,bta-mir-103-2,eca-mir-103,ssc-mir-103-2,mdo-mir-103-2,
344	ssc-miR-1285_L+7R+6	CTCCAGCCTGGGCAACATAGCGAGACCCCGTCTCTTA	37	120197	gp1b	357579623	+	26223935	26224014	gctgatcagtAGTGGGATCGCGCCTGTGAATAGCCACTGCACTCCAGCCTGGGCAACATAGCGAGACCCCGTCTCTTTtg	ssc-mir-1285,
345	hsa-miR-486-5p_R+1	TCCTGTACTGAGCTGCCCCGAGT	23	110146	gp1b	357579615	+	23958934	23959055	gccagctctgacctccatcctccctgagggaTCCTGTACTGAGCTGCCCCGAGGccattcactgcgctcagctCGGGGCAGCTCAGTACAGGATGcgtcggggtgggagtcagcaggaagca	hsa-mir-486,ptr-mir-486,ggo-mir-486,bta-mir-486,eca-mir-486,
		TCCTGTACTGAGCTGCCCCGAGT		110146	gp1b	357579615	-	23958952	23959040	cccaccccgacgcaTCCTGTACTGAGCTGCCCCGAGCtgagcgcagtgaatggcctCGGGGCAGCTCAGTACAGGATCCctcagggagg	hsa-mir-486-2,mml-mir-486,mmu-mir-3107,
346	hsa-let-7d-5p	AGAGGTAGTAGGTTGCATAGTT	22	1701	gp1b	357579630	-	97902032	97902135	aatgggttcctaggaAGAGGTAGTAGGTTGCATAGTTttagggcagggattttgcccacaaggaggtaaCTATACGACCTGCTGCCTTTCTtagggccttatta	hsa-let-7d,ptr-let-7d,mmu-let-7d,rno-let-7d,cgr-let-7d,bta-let-7d,eca-let-7d,oan-let-7d,ssc-let-7d,mdo-let-7d,
347	hsa-let-7f-5p_R+1	TGAGGTAGTAGATTGTATAGTTT	23	1538	gp1b	357579592	-	45254532	45254614	tgtgggaTGAGGTAGTAGATTGTATAGTTTtagggtcataccccatcttggagataactatacagtctactgtctttcccacg	hsa-let-7f-2,ptr-let-7f-2,mdo-let-7f-2,
348	hsa-miR-744-5p_R-1	TGCGGGGCTAGGGCTAACAGC	21	414	gp1b	357579626	+	36178233	36178332	ggttgggcagggTGCGGGGCTAGGGCTAACAGCagtcttactgagggtttcttggaaaccacacacatgCTGTTGCCACTAACCTCAACCttactcggtc	hsa-mir-744,ptr-mir-744,mmu-mir-744,cgr-mir-744,bta-mir-744,ssc-mir-744,
349	hsa-miR-486-3p_R+2	CGGGGCAGCTCAGTACAGGATGT	23	337	gp1b	357579615	-	23958952	23959040	cccaccccgacgcaTCCTGTACTGAGCTGCCCCGAGCtgagcgcagtgaatggcctCGGGGCAGCTCAGTACAGGATCCctcagggagg	hsa-mir-486-2,mml-mir-486,mmu-mir-3107,
350	ptr-miR-365	TAATGCCCCTAAAAATCCTTAT	22	314	gp1b	357579622	-	41303093	41303202	agagtgttcaaggacagcaagaaaaatGAGGGACTTTCAGGGGCAGCTGTGttttctgactcagtcaTAATGCCCCTAAAAATCCTTATtgttcttgcagtgtgcatcgg	ptr-mir-365-2,mml-mir-365-2,mmu-mir-365-2,rno-mir-365,bta-mir-365-2,eca-mir-365-1,oan-mir-365-2,ssc-mir-365-2,
		TAATGCCCCTAAAAATCCTTAT		314	gp1b	357579625	-	28873126	28873235	ccagctggttcgttaccgcagggaaaatgagggacttttgggggcagatgtgtttccattccactatcaTAATGCCCCTAAAAATCCTTATtgctcttgcagtattcctc	ptr-mir-365-1,ggo-mir-365a,mmu-mir-365-1,cgr-mir-365,bta-mir-365-1,oan-mir-365-1,ssc-mir-365-1,mdo-mir-365,
351	mml-miR-6529-5p	GAGAGATCAGAGGCGCAGAGT	21	293	gp1b	357579598	-	23649320	23649398	ctgttctcttGAGAGATCAGAGGCGCAGAGTgcgtcaatgtcaatgaagCCTGTGCCTTTTACCTCTTTAAgagcgcac	mml-mir-6529,bta-mir-6529,
352	ssc-mir-1285-p5_1ss30TC	AGTGGGATCGCGCCTGTGAATAGCCACTGCACT	33	260	gp1b	357579623	+	26223935	26224014	gctgatcagtAGTGGGATCGCGCCTGTGAATAGCCACTGCACTCCAGCCTGGGCAACATAGCGAGACCCCGTCTCTTTtg	ssc-mir-1285,
353	hsa-miR-484_R+1	TCAGGCTCAGTCCCCTCCCGATT	23	160	gp1b	357579625	-	28190576	28190677	ctcgcggccctgcagcctcgTCAGGCTCAGTCCCCTCCCGATAaacccctaaatagggaccttcccagggggagaccccggctttttggggccaaaaccccc	hsa-mir-484,ptr-mir-484,ggo-mir-484,mml-mir-484,bta-mir-484,ssc-mir-484,
354	hsa-miR-1343-3p	CTCCTGGGGCCCGCACTCTCGC	22	145	gp1b	357579613	-	32990109	32990193	tgctggcttcggtgcTGGGGAGCGGCCCCCGGGCGGGcctctgctctggcccCTCCTGGGGCCCGCACTCTCGCtccgggcccgc	hsa-mir-1343,cgr-mir-1343,bta-mir-1343,ssc-mir-1343,
355	ssc-miR-339_R+2	TCCCTGTCCTCCAGGAGCTCACT	23	120	gp1b	357579625	+	15853510	15853588	gcagccgcccTCCCTGTCCTCCAGGAGCTCACTtatatctggccgTGAGCTCCTCGAGGCCAGAGCccgcgtctgcctc	ssc-mir-339-1,
356	hsa-miR-331-5p_L+1R-1	TCTAGGTATGGTCCCAGGGATC	22	118	gp1b	357579616	+	35234740	35234850	cactcccaaggagtttggttttgtttgggtttgtTCTAGGTATGGTCCCAGGGATCccagatcaaaccagGCCCCTGGGCCTATCCTAGAACcaacctaaactcgcgcatc	hsa-mir-331,ptr-mir-331,ppy-mir-331,ggo-mir-331,mml-mir-331,mmu-mir-331,rno-mir-331,cgr-mir-331,eca-mir-331,aja-mir-331,ssc-mir-331,
357	hsa-let-7a-5p_R+2	TGAGGTAGTAGGTTGTATAGTTAT	24	100	gp1b	357579630	-	97904299	97904398	ttcactgtgggaTGAGGTAGTAGGTTGTATAGTTTTagggtcacacccaccactgggagataaCTATACAATCTACTGTCTTTCCtaacgtgatagaaaa	hsa-let-7a-1,ptr-let-7a-1,mmu-let-7a-1,cgr-let-7a,oar-let-7a,ssc-let-7a-2,mdo-let-7a-1,
358	hsa-miR-486-3p_R+1	CGGGGCAGCTCAGTACAGGATT	22	96	gp1b	357579615	+	23958934	23959055	gccagctctgacctccatcctccctgagggaTCCTGTACTGAGCTGCCCCGAGGccattcactgcgctcagctCGGGGCAGCTCAGTACAGGATGcgtcggggtgggagtcagcaggaagca	hsa-mir-486,ptr-mir-486,ggo-mir-486,bta-mir-486,eca-mir-486,
359	hsa-miR-1301-3p_R+1	TTGCAGCTGCCTGGGAGTGACTTCT	25	83	gp1b	357579614	-	19575816	19575927	ctgctaagcgacccctagaatggggcttgtggggggtcactctgggcaccgcaacactgtgctagggatgTTGCAGCTGCCTGGGAGTGACTTCAcacagtcctctctgcct	hsa-mir-1301,ggo-mir-1301,
360	hsa-miR-331-3p_R+1	GCCCCTGGGCCTATCCTAGAAT	22	78	gp1b	357579616	+	35234740	35234850	cactcccaaggagtttggttttgtttgggtttgtTCTAGGTATGGTCCCAGGGATCccagatcaaaccagGCCCCTGGGCCTATCCTAGAACcaacctaaactcgcgcatc	hsa-mir-331,ptr-mir-331,ppy-mir-331,ggo-mir-331,mml-mir-331,mmu-mir-331,rno-mir-331,cgr-mir-331,eca-mir-331,aja-mir-331,ssc-mir-331,
361	hsa-miR-7641_R+15_1ss1TC	CTGATCTCGGAAGCTAAGCAGGGTCGGGCCTGGT	34	77	gp1b	357579620	+	42531930	42531981	tTTGATCTCGGAAGCTAAGCAGGGTTGGGCCTGGTTAGTACTtggatgggag	hsa-mir-7641-2,
362	hsa-miR-769-5p	TGAGACCTCTGGGTTCTGAGCT	22	65	gp1b	357579630	-	109618344	109618451	tggtgctgattcctgcgctctgaccTGAGACCTCTGGGTTCTGAGCTgtgatgttccttccaagcTGGGATCTCTGGGGTCTTGGTTcagggtcggggcctctgggtt	hsa-mir-769,ggo-mir-769,mml-mir-769,ssc-mir-769,
363	hsa-let-7d-3p	CTATACGACCTGCTGCCTTTCT	22	65	gp1b	357579630	-	97902032	97902135	aatgggttcctaggaAGAGGTAGTAGGTTGCATAGTTttagggcagggattttgcccacaaggaggtaaCTATACGACCTGCTGCCTTTCTtagggccttatta	hsa-let-7d,ptr-let-7d,mmu-let-7d,rno-let-7d,cgr-let-7d,bta-let-7d,eca-let-7d,oan-let-7d,ssc-let-7d,mdo-let-7d,
364	hsa-mir-7641-2-p3	TAAGCAGGGTCGGGCCTGGTTAGTACT	27	62	gp1b	357579620	+	42531930	42531981	tTTGATCTCGGAAGCTAAGCAGGGTTGGGCCTGGTTAGTACTtggatgggag	hsa-mir-7641-2,
365	hsa-miR-7641_L+6R+5_1ss7TC	TCTCGTCTGATCTCGGAAGCTAAGCAGGGT	30	39	gp1b	357579627	-	66852123	66852181	TCTCGTCTGATCTCGGAAGCTAAGCAGGGTCGGGCCTGGTTAGTACTTGGATGggaaac	hsa-mir-7641-1,
366	mmu-miR-1983	CTCACCTGGAGCATGTTTTCT	21	36	gp1b	357579596	+	24922099	24922216	gAGAAAGCATGCTCCAGTGGCGCaatcggttagcgcgcggtacttatacagcagtatatgtgcgggtgatgccgaggttgtgagttcgagcCTCACCTGGAGCATGTTTTCTtccctt	mmu-mir-1983,
367	sha-mir-716a-p3	CTTGGTGGTAGTAGCAAATATTCAAACGAGAACTTTGAA	39	34	gp1b	357579624	-	80968164	80968312	gctacgccgCGACGAGTAGGAGGGCcgctgcggtgagccttgaagcctagggcgcgggcccgggtggagccgccgcaggtgcagatCTTGGTGGTAGTAGCAAATATTCAAACGAGAACTTTGAAggccgaagtggagaagggttccat	sha-mir-716a,
368	hsa-miR-200a-3p	TAACACTGTCTGGTAACGATGT	22	34	gp1b	357579626	+	56369063	56369152	ctgggcctctgtgggCATCTTACCGGACAGTGCTGGAtttcttggcttgactcTAACACTGTCTGGTAACGATGTtcaaaggtgacccac	hsa-mir-200a,ptr-mir-200a,ppy-mir-200a,mml-mir-200a,rno-mir-200a,bta-mir-200a,eca-mir-200a,mdo-mir-200a,
369	hsa-mir-7641-1-p3_1ss24GC	TTGGGCCTGGTTAGTACTTGGATC	24	29	gp1b	357579627	-	66852123	66852181	TCTCGTCTGATCTCGGAAGCTAAGCAGGGTCGGGCCTGGTTAGTACTTGGATGggaaac	hsa-mir-7641-1,
370	bta-miR-2904_L-1R+17	GGAGCCTCGGTTGGCCTCGGATAGCCGGTCCCCCG	35	27	gp1b	357579624	-	80965885	80965952	acggcagcgccgcGGAGCCTCGGTTGGCCTCGGATAGCCGGTCCCCCGCCGTCCCCGCCGGCgggccg	bta-mir-2904-1,
371	hsa-miR-2355-5p_R+1	ATCCCCAGATACAATGGACAAT	22	25	gp1b	357579594	-	15549122	15549208	cagacgtgtcATCCCCAGATACAATGGACAATatgctattataattgtatggcATTGTCCTTGCTGTTTGGAGATAatactgctgac	hsa-mir-2355,bta-mir-2355,
372	mml-miR-365-2-5p_R+1	GAGGGACTTTCAGGGGCAGCTGTT	24	23	gp1b	357579622	-	41303093	41303202	agagtgttcaaggacagcaagaaaaatGAGGGACTTTCAGGGGCAGCTGTGttttctgactcagtcaTAATGCCCCTAAAAATCCTTATtgttcttgcagtgtgcatcgg	ptr-mir-365-2,mml-mir-365-2,mmu-mir-365-2,rno-mir-365,bta-mir-365-2,eca-mir-365-1,oan-mir-365-2,ssc-mir-365-2,
373	hsa-mir-6087-p3_1ss1TC	CGAGGGGCTCTCGCTTCTGGCGCC	24	16	gp1b	357579196	-	15520	15568	ggtgaggcggGGGGGCGAGCCCCGAGGGGCTCTCGCTTCTGGCGCCaag	hsa-mir-6087,
374	hsa-miR-205-5p_R-1	TCCTTCATTCCACCGGAGTCT	21	15	gp1b	357579624	+	8090484	8090593	aaagagccccagacaatccatgtgtttctcttgTCCTTCATTCCACCGGAGTCTgtctcgtacccaaccagatttcagtggagtgaagttcaggaggcgtggacctgaca	hsa-mir-205,ppy-mir-205,mml-mir-205,age-mir-205,lla-mir-205,mmu-mir-205,rno-mir-205,cgr-mir-205,eca-mir-205,ssc-mir-205,
375	bta-mir-2904-1-p3	CCTCGGATAGCCGGTCCCCCGCCGTCCCCGCCGGC	35	14	gp1b	357579624	-	80965885	80965952	acggcagcgccgcGGAGCCTCGGTTGGCCTCGGATAGCCGGTCCCCCGCCGTCCCCGCCGGCgggccg	bta-mir-2904-1,
376	hsa-miR-1306-3p_R+4	ACGTTGGCTCTGGTGGTGATGT	22	14	gp1b	357579605	-	29255650	29255757	tccaagcgctgccccgtgaacagtctccaCCACCTCCCCTGCAAACGTCCagtgatgcagaggtaatggACGTTGGCTCTGGTGGTGATGGacaggccgaaccccctg	hsa-mir-1306,ptr-mir-1306,ggo-mir-1306,mml-mir-1306,mmu-mir-1306,rno-mir-1306,cgr-mir-1306,ssc-mir-1306,
377	bta-mir-2887-2-p5	GACCGGGGTCCGGTGCGGAGAGCC	24	12	gp1b	357579624	-	80965790	80965846	cgtcggGACCGGGGTCCGGTGCGGAGAGCCccTCGTCCCGGGAAACGGGGCGCGGCC	bta-mir-2887-2,
378	bta-mir-2887-2-p3_1ss12CA	TCGTCCCGGGAAACGGGGCGCGGCC	25	10	gp1b	357579624	-	80965790	80965846	cgtcggGACCGGGGTCCGGTGCGGAGAGCCccTCGTCCCGGGAAACGGGGCGCGGCC	bta-mir-2887-2,
379	hsa-miR-1306-5p_R-1	CCACCTCCCCTGCAAACGTCC	21	10	gp1b	357579605	-	29255650	29255757	tccaagcgctgccccgtgaacagtctccaCCACCTCCCCTGCAAACGTCCagtgatgcagaggtaatggACGTTGGCTCTGGTGGTGATGGacaggccgaaccccctg	hsa-mir-1306,ptr-mir-1306,ggo-mir-1306,mml-mir-1306,mmu-mir-1306,rno-mir-1306,cgr-mir-1306,ssc-mir-1306,
380	hsa-miR-1249	ACGCCCTTCCCCCCCTTCTTCA	22	8	gp1b	357579621	+	20818816	20818929	tcctcagattcttgtttgcatggggaggagggaggagaggggccaagttccctccgcctggaACGCCCTTCCCCCCCTTCTTCAcctggcgaactcctactcgtccttcaagac	hsa-mir-1249,ptr-mir-1249,ggo-mir-1249,mml-mir-1249,mmu-mir-1249,rno-mir-1249,bta-mir-1249,ssc-mir-1249-2,
381	ptr-miR-628_R+2	TCTAGTAAGAGTGGCAGTCGAAG	23	6	gp1b	357579601	-	20769692	20769803	atagctgttgtgtcacttcctcATGCTGACATATTTACTAGAGGgtaaaattaataacctTCTAGTAAGAGTGGCAGTCGAAGggaagggctcatctgacttctggaaacct	ptr-mir-628,ggo-mir-628,mml-mir-628,cgr-mir-628,ssc-mir-628,
382	ppy-miR-877_R+4	GTAGAGGAGATGGCGCAGGGGACT	24	6	gp1b	357579619	+	406880	406992	ctgctgagaggctagagaagGTAGAGGAGATGGCGCAGGGGACAtgggctgagacttgggagttcctagaacctctagacatgtgtcctcttctccctcctccaggtatatga	ppy-mir-877,ggo-mir-877,mml-mir-877,
383	bta-miR-2387_R+1	TGGAAGGCCTGGCTTTGCAGCGT	23	6	gp1b	357579625	-	5910324	5910401	agcgtggagggccTGGAAGGCCTGGCTTTGCAGCGTgttctggactctgcagacccggccttggcaagctcttccgct	bta-mir-2387,
384	hsa-miR-381-3p	TATACAAGGGCAAGCTCTCTGT	22	5	gp1b	357579623	+	69274952	69275068	agcgatggacctgcccaatgctattgtttggtacttaaagcgaggttgccctttgtatattcggtttattgacatagaaTATACAAGGGCAAGCTCTCTGTgagtatcaaaccttgt	hsa-mir-381,ptr-mir-381,ggo-mir-381,rno-mir-381,cgr-mir-381,bta-mir-381,oar-mir-381,
385	ptr-miR-874_R+1	CTGCCCTGGCCCGAGGGACCGAC	23	5	gp1b	357579620	-	25355345	25355438	ttggtgttagccctgcggccccacgcaccagggtaagagagactctcgcttcCTGCCCTGGCCCGAGGGACCGACtggctgggcctgccttctg	ptr-mir-874,ggo-mir-874,mml-mir-874,mmu-mir-874,rno-mir-874,cgr-mir-874,eca-mir-874,ssc-mir-874,
386	mmu-mir-1983-p5_1ss2GA	AAAAAGCATGCTCCAGTGGCGC	22	5	gp1b	357579596	+	24922099	24922216	gAGAAAGCATGCTCCAGTGGCGCaatcggttagcgcgcggtacttatacagcagtatatgtgcgggtgatgccgaggttgtgagttcgagcCTCACCTGGAGCATGTTTTCTtccctt	mmu-mir-1983,
387	ssc-miR-339-3p_L+2R-2	TGAGCTCCTCGAGGCCAGAGC	21	5	gp1b	357579625	+	15853510	15853588	gcagccgcccTCCCTGTCCTCCAGGAGCTCACTtatatctggccgTGAGCTCCTCGAGGCCAGAGCccgcgtctgcctc	ssc-mir-339-1,
388	hsa-miR-1296-5p_R+1	TTAGGGCCCTGGCTCCATCTCCT	23	5	gp1b	357579627	-	15180091	15180202	gaataacctacctaactggaTTAGGGCCCTGGCTCCATCTCCTttaggaaaaccttctgtggggagtggggctttgaccctaacccagctgggctgtaacactgctgcattt	hsa-mir-1296,ptr-mir-1296,ggo-mir-1296,mml-mir-1296,bta-mir-1296,eca-mir-1296,ssc-mir-1296,
389	hsa-miR-214-3p	ACAGCAGGCACAGACAGGCAGT	22	5	gp1b	357579624	+	26818559	26818670	ggcctggctggacggagttgtcatgtgtctgcctgtctacacttgctgtgcagaacatccgctcacctgtACAGCAGGCACAGACAGGCAGTcacatgacaacccagcctga	hsa-mir-214,rno-mir-214,cgr-mir-214,eca-mir-214,oan-mir-214,mdo-mir-214,
390	hsa-miR-885-5p	TCCATTACACTACCCTGCCTCT	22	4	gp1b	357579611	+	7968500	7968610	ctgcaggaaggcccagtctgccgctcggcccgcgctctcTCCATTACACTACCCTGCCTCTtctccatgagAGGCAGCGGGGTGTAGTGGATagagcacgggttcaagtcc	hsa-mir-885,ptr-mir-885,ggo-mir-885,bta-mir-885,ssc-mir-885,
391	mmu-mir-703-p3_1ss9TA	GTGGACCAATTTTTT	15	4	gp1b	357579602	-	26124437	26124553	agactggttaatgataacaatgcatcataaaaccttcagaaggaaaggagaatgttttGTGGACCATTTTTTTtttgcgtgtgtggcagttttaagttattggtttttaaaatcagt	mmu-mir-703,
392	hsa-miR-6516-5p_R+2_1ss20GA	TTTGCAGTAACAGGTGTGAACATT	24	4	gp1b	357579622	-	3776785	3776858	tttggaTTTGCAGTAACAGGTGTGAACATTctagcagcagTTTGATGATCATGTATGATACTGCAAACAGGAcc	hsa-mir-6516,bta-mir-6516,
393	sha-mir-716a-p5_1ss4TC	CGACGAGTAGGAGGGC	16	4	gp1b	357579624	-	80968164	80968312	gctacgccgCGACGAGTAGGAGGGCcgctgcggtgagccttgaagcctagggcgcgggcccgggtggagccgccgcaggtgcagatCTTGGTGGTAGTAGCAAATATTCAAACGAGAACTTTGAAggccgaagtggagaagggttccat	sha-mir-716a,
394	hsa-miR-200a-5p	CATCTTACCGGACAGTGCTGGA	22	3	gp1b	357579626	+	56369063	56369152	ctgggcctctgtgggCATCTTACCGGACAGTGCTGGAtttcttggcttgactcTAACACTGTCTGGTAACGATGTtcaaaggtgacccac	hsa-mir-200a,ptr-mir-200a,ppy-mir-200a,mml-mir-200a,rno-mir-200a,bta-mir-200a,eca-mir-200a,mdo-mir-200a,
395	ppy-miR-1468_R+1	CTCCGTTTGCCTGTTTTGCTGA	22	3	gp1b	357579592	-	49313380	49313474	tgaagaggtgggtggtttCTCCGTTTGCCTGTTTTGCTGAtgttcttttgactcattctcagaaaaacaagcaaatggaaaattcatccatcaac	ppy-mir-1468,bta-mir-1468,eca-mir-1468,ssc-mir-1468,
396	hsa-miR-1260b_R-1	ATCCCACCACTGCCACCA	18	3	gp1b	357579610	-	4824763	4824867	gtggcggctgctccccgtcgATCCCACCACCGCCACCAttattgccactgctgagcaggtgctgctggtggtgatggtgatagtctggcgggggcggtggggctg	hsa-mir-1260b,ptr-mir-1260b,ppy-mir-1260b,ggo-mir-1260b,mml-mir-1260b,
397	hsa-miR-885-3p_R-1	AGGCAGCGGGGTGTAGTGGAT	21	3	gp1b	357579611	+	7968500	7968610	ctgcaggaaggcccagtctgccgctcggcccgcgctctcTCCATTACACTACCCTGCCTCTtctccatgagAGGCAGCGGGGTGTAGTGGATagagcacgggttcaagtcc	hsa-mir-885,ptr-mir-885,ggo-mir-885,bta-mir-885,ssc-mir-885,
398	hsa-miR-194-3p_R-1_1ss21TG	CCAGTGGGGCTGCTGTTATCG	21	2	gp1b	357579613	+	52280915	52280994	tggttcctaccccctgtaacagcaactccatgtggaagtgcccactggttCCAGTGGGGCTGCTGTTATCGgggatgggg	hsa-mir-194-2,ssc-mir-194a,
399	hsa-miR-615-3p_R-1	TCCGAGCCTGGGTCTCCCTCT	21	2	gp1b	357579604	-	1230446	1230532	ctcgggaggggcgggaggggggtccccggagctcggtctcgagggtgcttattgttcggTCCGAGCCCGGGTCTCCCTCTcccccca	hsa-mir-615,ptr-mir-615,mml-mir-615,mmu-mir-615,cgr-mir-615,bta-mir-615,eca-mir-615,ssc-mir-615,
400	hsa-miR-744-3p_R-1	CTGTTGCCACTAACCTCAACC	21	2	gp1b	357579626	+	36178233	36178332	ggttgggcagggTGCGGGGCTAGGGCTAACAGCagtcttactgagggtttcttggaaaccacacacatgCTGTTGCCACTAACCTCAACCttactcggtc	hsa-mir-744,ptr-mir-744,mmu-mir-744,cgr-mir-744,bta-mir-744,ssc-mir-744,
401	mmu-miR-190a-5p_R+2	TGATATGTTTGATATATTAGGTTG	24	2	gp1b	357579601	+	27433106	27433247	acctggatgccttttctgcaggcctctgtgTGATATGTTTGATATATTAGGTTGttatttaatccaactatatatcaaacatattcctacagtgtcttgccctgtctccgggggttcctaatatagtcgataaggcaacagg	mmu-mir-190a,rno-mir-190a,cgr-mir-190a,eca-mir-190a,oan-mir-190a,ssc-mir-190a,mdo-mir-190a,sha-mir-190,
402	hsa-miR-6516-3p_L+7R+3	TTTGATGATCATGTATGATACTGCAAACAGGA	32	2	gp1b	357579622	-	3776785	3776858	tttggaTTTGCAGTAACAGGTGTGAACATTctagcagcagTTTGATGATCATGTATGATACTGCAAACAGGAcc	hsa-mir-6516,bta-mir-6516,
403	hsa-miR-1277-5p_L-3R+1	TATATATATATATGTACGTATG	22	2	gp1b	357579592	+	90605728	90605815	tctaacctcccaaaTATATATATATATGTACGTATGtgtatatgaatgtatacgtagatatatatgtatttttggtgggtttaatttt	hsa-mir-1277,ggo-mir-1277,bta-mir-1277,ssc-mir-1277,
404	mmu-mir-1901-p5_1ss12GC	CAGGATTCCCTCAGT	15	2	gp1b	357579624	+	65123442	65123518	gatgggCAGGATTCCCTGAGTgaacgagttgaggcgaccccggctgccgctgccgctgccgggggtcccggagccca	mmu-mir-1901,
405	hsa-mir-1973-p3	ATCCTGACCGTGCAAAGGTAGCA	23	2	gp1b	357579604	+	7770184	7770225	tgttcaacggccatggtATCCTGACCGTGCAAAGGTAGCAta	hsa-mir-1973,
406	hsa-miR-382-5p	GAAGTTGTTCGTGGTGGATTCG	22	2	gp1b	357579623	+	69283086	69283205	tctgtcttgtctctgcctttctgtggtacttgaagaGAAGTTGTTCGTGGTGGATTCGctttacttatgacgaatcattcacggacaacacttttttcagtaccaaatgctacctctaag	hsa-mir-382,ptr-mir-382,ppy-mir-382,mmu-mir-382,rno-mir-382,cgr-mir-382,oar-mir-382,ssc-mir-382,
407	hsa-miR-409-3p	GAATGTTGCTCGGTGAACCCCT	22	2	gp1b	357579623	+	69293760	69293863	cctctccatggtactcggggagaggttacccgagcaactttgcatctggacgacGAATGTTGCTCGTTGAACCCCTtttcggtatcaaatgccaccagagaggc	hsa-mir-409,ptr-mir-409,ggo-mir-409,mmu-mir-409,rno-mir-409a,cgr-mir-409,bta-mir-409a,oar-mir-409,
408	hsa-miR-2355-3p_R+1	ATTGTCCTTGCTGTTTGGAGATA	23	2	gp1b	357579594	-	15549122	15549208	cagacgtgtcATCCCCAGATACAATGGACAATatgctattataattgtatggcATTGTCCTTGCTGTTTGGAGATAatactgctgac	hsa-mir-2355,bta-mir-2355,
409	rno-miR-3590-3p	TAGCACAATGTGAAAAGAGCTC	22	1	gp1b	357579613	+	38543613	38543686	ggccaatgcccttttaacattgcactgctagtggtaggtgcagacagTAGCACAATGTGAAAAGAGCTCcggcc	rno-mir-3590,
410	bta-miR-3660_R+1	ACTGACAGGAGAGCATTTTAAT	22	1	gp1b	357579628	+	18846976	18847055	ctggacaaaattaaaatgctattctgtcattgtaatagttcatatgggcACTGACAGGAGAGCATTTTAATtttgtcaag	bta-mir-3660,
411	hsa-miR-1185-1-3p_R-3	ATATACAGGGGGAGACTCT	19	1	gp1b	357579623	+	69273220	69273327	gctctttggtacttgaagagaggataccctttgtatgttcactttattaatggcgaATATACAGGGGGAGACTCTtatttgcgtatcaaactctgaccgggaaggcgc	hsa-mir-1185-1,hsa-mir-1185-2,ptr-mir-1185-1,ptr-mir-1185-2,ppy-mir-1185-2,ggo-mir-1185,mml-mir-1185-1,eca-mir-1185,
412	hsa-miR-491-5p	AGTGGGGAACCCTTCCATGAGG	22	1	gp1b	357579620	+	40300946	40301046	gggaattgacttagctgggtAGTGGGGAACCCTTCCATGAGGagtagaacactccttatgcaagattcccttctacctgactgggttggagtcctatcctg	hsa-mir-491,ptr-mir-491,ggo-mir-491,mmu-mir-491,bta-mir-491,ssc-mir-491,
413	mmu-miR-219c-3p_L-1_1ss22CT	GAGAATTGCGTTTGGACAATT	21	1	gp1b	357579619	-	2670929	2670988	ggacgtccagactcaactctcggccagagccagagactcGAGAATTGCGTTTGGACAATC	mmu-mir-219c,
414	mml-miR-6529-3p	CCTGTGCCTTTTACCTCTTTAA	22	1	gp1b	357579598	-	23649320	23649398	ctgttctcttGAGAGATCAGAGGCGCAGAGTgcgtcaatgtcaatgaagCCTGTGCCTTTTACCTCTTTAAgagcgcac	mml-mir-6529,bta-mir-6529,
415	eca-mir-703-p5	TTCAGAAGGAAAGGAGAATGTTTTGTGGAC	30	1	gp1b	357579623	+	22358055	22358118	taaaaccTTCAGAAAGAAAGGAGAATGTTTTGTGGACcatttgtgtttgtgtgtggcagtttta	eca-mir-703,
416	cgr-miR-300_R-3	TATGCAAGGGCAAGCTCTC	19	1	gp1b	357579623	+	69271810	69271895	cgtttgctacttgaagagaggttatccttcgtgtgtttgtatgattgtaatgaaTATGCAAGGACAAGCTCTCtccgaggagcaaa	cgr-mir-300,
417	hsa-miR-3065-3p_1ss22AG	TCAGCACCAGGATATTGTTGGGG	23	1	gp1b	357579622	-	918639	918730	gaggctggcagctgccctctTCAACAAAATCACTGATGCTGGAGTtgcatgtgtcatcacTCAGCACCAGGATATTGTTGGGGaggacggcc	hsa-mir-3065,mmu-mir-3065,rno-mir-3065,
418	bta-miR-677_R+9_1ss13CT	CTCACTGATGAGTAGCTTCTGACTTTCGTTCT	32	1	gp1b	357579621	-	874425	874490	CTCACTGATGAGTAGCTTCTGACTTTCGTTCTtctgagtttgctgaagccagatgccattcctgag	bta-mir-677,
419	hsa-mir-6087-p5_1ss13TC	GGGGGCGAGCCCCGAGGGGC	20	1	gp1b	357579196	-	15520	15568	ggtgaggcggGGGGGCGAGCCCCGAGGGGCTCTCGCTTCTGGCGCCaag	hsa-mir-6087,
420	hsa-mir-935-p5_1ss11CG	GGCGGGGGCGGGGGCGG	17	1	gp1b	357579630	-	103250632	103250722	GGCGGGGGCGCGGGCGGcagtggcgggagcggcccctcggccatcctccgtctgcccagttaccgcttccgctaccgccgccgctcccgct	hsa-mir-935,
421	hsa-miR-1251-5p_R+1_1ss6AG	ACTCTGGCTGCCAAAGGCGCTT	22	1	gp1b	357579616	+	37111029	37111112	gtcagctatgtagACTCTAGCTGCCAAAGGCGCTTctccttctgaacagagcgctttgctcagccagtgtagacatggcctgat	hsa-mir-1251,ptr-mir-1251,mml-mir-1251,mmu-mir-1251,bta-mir-1251,
422	hsa-miR-769-3p_L-1_1ss11CT	TGGGATCTCTGGGGTCTTGGTT	22	1	gp1b	357579630	-	109618344	109618451	tggtgctgattcctgcgctctgaccTGAGACCTCTGGGTTCTGAGCTgtgatgttccttccaagcTGGGATCTCTGGGGTCTTGGTTcagggtcggggcctctgggtt	hsa-mir-769,ggo-mir-769,mml-mir-769,ssc-mir-769,
423	hsa-miR-1224-3p_R+1	CCCCACCTCCTCTCTCCTCAGT	22	1	gp1b	357579597	+	17134362	17134465	cccttgGTGAGGACTCGGGAGGTGGAGGGTggcgccgccaaggccagggcactgtctcagctcgcttctccCCCCACCTCCTCTCTCCTCAGGtgcggctgcag	hsa-mir-1224,ppy-mir-1224,mml-mir-1224,bta-mir-1224,ssc-mir-1224,
424	rno-mir-3553-p5	TTTATGGCCCTTCGGTAATTCACT	24	1	gp1b	357579617	-	7068519	7068622	cggatctgtctctgctctgTTTATGGCCCTTCGGTAATTCACTgaccgagactgttcacagtgaattctaccagtgccatacacagaacaggagtcacgctctc	rno-mir-3553,
425	hsa-miR-3074-3p_R+1	GATATCAGCTCAGTAGGCACCGT	23	1	gp1b	357579630	+	71677585	71677687	gctttttgctcgagggctcgactcctgttcctgctgaactgagccagtgtgtacaatgagaactGATATCAGCTCAGTAGGCACCGGagggcgggtccaatca	hsa-mir-3074,mmu-mir-3074-1,rno-mir-3074,aja-mir-3074,
426	bta-miR-3141_1ss11GA	GAGGGCGGGTAGAGGAGG	18	1	gp1b	357579622	-	12471995	12472095	ccgcctccggtctcctccccgccccccggagccgaggagtggcggcggcggccccaggacccggttccctcagacaaGAGGGCGGGTGGAGGAGGaagcgg	bta-mir-3141,
427	hsa-miR-1224-5p_R+5	GTGAGGACTCGGGAGGTGGAGGGT	24	1	gp1b	357579597	+	17134362	17134465	cccttgGTGAGGACTCGGGAGGTGGAGGGTggcgccgccaaggccagggcactgtctcagctcgcttctccCCCCACCTCCTCTCTCCTCAGGtgcggctgcag	hsa-mir-1224,ppy-mir-1224,mml-mir-1224,bta-mir-1224,ssc-mir-1224,
428	hsa-mir-1282-p5_1ss9CG	TTCTGCTGGATGATCT	16	1	gp1b	357579601	-	10536862	10536962	ccttcttctcgtttgcctttttctgcTTCTGCTGCATGATCTccgagtccctgggggtagagatgatggggcactgggaggtaccagagggcaaaaaggac	hsa-mir-1282,ptr-mir-1282-1,ptr-mir-1282-2,ppy-mir-1282,
429	hsa-miR-7705_R-2_1ss18GC	AATAGCTCAGAATGTCACTTC	21	1	gp1b	357579618	-	2563750	2563806	AATAGCTCAGAATGTCACTTCtgttttaaataacagaattgataactgagcaaggaa	hsa-mir-7705,
430	hsa-mir-3665-p5_1ss15CG	GGCGGCGGCGGCGGG	15	1	gp1b	357579609	-	31199631	31199732	GGCGGCGGCGGCGGCagcagcagcaggtgcggggcggcggccgcgctcgccgcccggctccgcagctgctcgttctgcttctccagcttgcgcaccagctcc	hsa-mir-3665,
		GCGGGCGGCGGCGGGGG		1	gp3a					gcgggcggcggcggcggcagcagcAGCAGGTGCGGGGCGGCGgccgcgctggccgctcgactccgcagctgctcgttctgcttctccagcttgcgcaccagctcc	hsa-mir-3665,
431	hsa-miR-3065-5p_R+2	TCAACAAAATCACTGATGCTGGAGT	25	1	gp1b	357579622	-	918639	918730	gaggctggcagctgccctctTCAACAAAATCACTGATGCTGGAGTtgcatgtgtcatcacTCAGCACCAGGATATTGTTGGGGaggacggcc	hsa-mir-3065,mmu-mir-3065,rno-mir-3065,
432	hsa-miR-3960_L-3R-2_1ss12AC	GGCGGCGGCGGCGGG	15	1	gp1b	357579622	-	55619552	55619632	ggcgccccggctccccgcgcccccgatcggggcagccgccaacagtggcGGCGGCGGAGGCGGGggcagcggcggcggcgg	hsa-mir-3960,
433	eca-mir-544b-p3_1ss11TA	AGGCCCAAGAATCTGCATTTT	21	1	gp1b	357579619	-	48210886	48210958	atcttgttaaaatgtaaattttgattcagtaaatctgagatgAGGCCCAAGATTCTGCATTTTtaacaagttc	eca-mir-544b,
434	ggo-miR-628	ATGCTGACATATTTACTAGAGG	22	1	gp1b	357579601	-	20769692	20769803	atagctgttgtgtcacttcctcATGCTGACATATTTACTAGAGGgtaaaattaataacctTCTAGTAAGAGTGGCAGTCGAAGggaagggctcatctgacttctggaaacct	ptr-mir-628,ggo-mir-628,mml-mir-628,cgr-mir-628,ssc-mir-628,
435	hsa-mir-8072-p3_1ss9AG	CCGCCGCCGCCGCCGCC	17	1	gp1b	357579605	+	6207443	6207522	gcgtcaagatggcggcggggaggtaggcagagccggacgccgctgctgCCGCCGCCACCGCCGCCtccgctccagtcgcc	hsa-mir-8072,
436	mml-miR-7180-3p	TGGCCTCTGGGTGTGTACCCT	21	1	gp1b	357579624	+	35996333	35996390	agtgtacttcctggggcctctgggcatataattcctgTGGCCTCTGGGTGTGTACCCT	mml-mir-7180,
437	hsa-miR-3661_R+3	TGACCTGGGACTCGGACAGCTGATT	25	1	gp1b	357579620	+	22409947	22410042	caccttctcgcagaggctctTGACCTGGGACTCGGACAGCTGCTTgcactcgttcagctgctcgatccactggtccagctccttggtgaacacctt	hsa-mir-3661,
438	bta-miR-2424_L+17	ACTGAGAGATGAAACACAGATCTTTGGTAATCTGATGGCT	40	1	gp1b	357579604	-	38491738	38491808	aggatttagcttgtgttgtggccACTGAGAGATGAAACACAGATCTTTGGTAATCTGATGGCTgcaaatgc	bta-mir-2424,
		TCCCTGTCCTCCAGGAGCTCATA		1	gp2b	gi|357579624|ref|NC_006589.3|	+	7296662	7296700	TCCCTGTCCTCCAGAAGCTCATAgcagagtgaaggaaag	ssc-mir-339-2,
439	hsa-miR-203b-3p_R-1	TTGAACTGTTAAGAACCACTGG	22	1	gp1b	357579623	-	71774251	71774346	cgccgccgccgggcccgccggggctagtggtcctaaacatttcacaattgcgctacagaactgTTGAACTGTTAAGAACCACTGGacccagcgcgc	hsa-mir-203b,ggo-mir-203b,
440	hsa-miR-1343-5p_2ss19TC22GT	TGGGGAGCGGCCCCCGGGCGGT	22	1	gp1b	357579613	-	32990109	32990193	tgctggcttcggtgcTGGGGAGCGGCCCCCGGGCGGGcctctgctctggcccCTCCTGGGGCCCGCACTCTCGCtccgggcccgc	hsa-mir-1343,cgr-mir-1343,bta-mir-1343,ssc-mir-1343,
441	hsa-miR-449b-5p_R+4	AGGCAGTGTATTGTTAGCTGGCTGCT	26	1	gp1b	357579629	-	42542063	42542160	tgacctgagtcaggtAGGCAGTGTATTGTTAGCTGGCTGCTttgggtcaatctggcagccaccactaccctgccacttgcttctggacaaattcttct	hsa-mir-449b,ptr-mir-449b,ppy-mir-449b,mml-mir-449b,bta-mir-449b,
442	ppy-miR-2861_R-3_1ss12TG	GGCGGCGGGCGGCGG	15	1	gp1b	357579622	-	55619453	55619560	cggcggcggaggcgcctctgcagctccggctgctcctggcctcccgggaactacaagtcccagggggcctGGCGGCGGGCGGCGGacggaagaggcggggtcggcgcc	hsa-mir-2861,ppy-mir-2861,
		TATTGCACTTGTCCCGGCCTGTAA		1605	gp3a					tcatccctgggtggggatttgttgcattacttgtgttccacaaaagTATTGCACTTGTCCCGGCCTGTgagaga	ptr-mir-92-2,
443	mmu-miR-7b-5p_R+1	TGGAAGACTTGTGATTTTGTTGTT	24	895	gp2a	gi|357579628|ref|NC_006585.3|	+	51802446	51802521	gccccatcTGGAAGACTAGTGATTTTGTTGTTgtctcactgcatccaacaacaagtcccagtctgccacatggtgc	mmu-mir-7b,rno-mir-7b,cgr-mir-7b,
		TGGAAGACTTGTGATTTTGTTGTT		895	gp2a	gi|357579630|ref|NC_006583.3|	+	75509738	75509848	ttcagtggatgttggtctagttctgtgTGGAAGACTAGTGATTTTGTTGTTtttagataactaaatcgacaacaaatcacagtctgccatatggcacaggccatgcctcta	mmu-mir-7b,rno-mir-7b,cgr-mir-7b,
444	bta-miR-1388-5p_1ss20AG	AGGACTGTCCAACCTGAGAGT	21	290	gp2a	gi|357579607|ref|NC_006606.3|	-	47411228	47411335	ctcgccgcgggcccgggcggcgcctccAGGACTGTCCAACCTGAGAGTgtgtccccgcggtcagtctcaggttcgtcagcccgagaggtgccgccccttccccgcggc	bta-mir-1388,
445	hsa-miR-378c_R-2_2ss21AG22GC	ACTGGACTTGGAGTCAGAAGGCT	23	282	gp2a	gi|357579627|ref|NC_006586.3|	-	59276286	59276386	cgggtgacagagccacccagggctcctgactccaggtcctgtgtgttacctcgaaatagcACTGGACTTGGAGTCAGAAGGCCtgagtggagtcgccttcc	hsa-mir-378c,bta-mir-378-2,
446	mmu-miR-486-5p_R+2	TCCTGTACTGAGCTGCCCCGAGGT	24	203	gp2a	gi|357579615|ref|NC_006598.3|	+	23958938	23959048	gctctgacctccatcctccctgagggaTCCTGTACTGAGCTGCCCCGAGGCcattcactgcgctcagctcggggcagctcagtacaggatgcgtcggggtgggagtcagca	mmu-mir-486,cgr-mir-486,
		TCCTGTACTGAGCTGCCCCGAGGT		203	gp2a	gi|357579615|ref|NC_006598.3|	-	23958982	23959086	gctgactcccaccccgacgcaTCCTGTACTGAGCTGCCCCGAGCTgagcgcagtgaatggcctcggggcagctcagtacaggatccctcagggaggatggaggtc	mmu-mir-486,cgr-mir-486,
447	mdo-miR-181a-5p_R+3	AACATTCAACGCTGTCGGTGAGTTTT	26	41	gp2a	gi|357579622|ref|NC_006591.3|	-	58302565	58302654	tcagaggactccaaggAACATTCAACGCTGTCGGTGAGTTTGggatttgaaaaaaccaccgaccgttgactgtaccttggggtccttaca	mdo-mir-181a-2,sha-mir-181a-2,
		AACATTCAACGCTGTCGGTGAGTTTT		41	gp2a	gi|357579624|ref|NC_006589.3|	+	4055449	4055541	agaggttgcttcagtgAACATTCAACGCTGTCGGTGAGTTTGgaattaaaatcaaaaccatcgaccgttgattgtaccctatagctaaccatc	mdo-mir-181a-2,sha-mir-181a-2,
448	ptr-miR-92_R+2	TATTGCACTTGTCCCGGCCTGTGA	24	40	gp2a	gi|357579592|ref|NC_006621.3|	-	104895777	104895851	tcatccgcgggtggggatttgtggcattacttgtgttccatataaagTATTGCACTTGTCCCGGCCTGTGGaaga	ptr-mir-92-2,oan-mir-92b,
449	mmu-miR-551b-3p_R+1	GCGACCCATACTTGGTTTCAGT	22	39	gp2a	gi|357579597|ref|NC_006616.3|	+	33292495	33292595	agatgtgctctcctggcccatgaaatcaagtgtgggtgagacctggtgcacagcgggaagGCGACCCATACTTGGTTTCAGAggctgcgagaatatctaca	mmu-mir-551b,rno-mir-551b,
450	bta-miR-2478_L-3	TCCCACTTCTGACACCA	17	16	gp2a	gi|357579629|ref|NC_006584.3|	+	81672497	81672572	ccaggggtgagtgtccagctgggtgggtggccatctgaagagcaTCCCACTTCTGACACCAtaagtcagccccatt	bta-mir-2478,
		AACATTCAACGCTGTCGGTGAGTTAT		11	gp3a					AACATTCAACGCTGTCGGTGAGTttttagatttaaaagaaaCCATCGACCGTTGACTGTGCC	mdo-mir-181a-2,mmu-mir-181a-2,rno-mir-181a-2,mdo-mir-181a-3,sha-mir-181a-2,
451	hsa-let-7i-5p_1ss6TA	TGAGGAAGTAGTTTGTGCTGTT	22	10	gp2a	gi|357579611|ref|NC_006602.3|	-	32121109	32121181	actgtggccaacTGAGGAAGGAGTTTGTGCTGTTgtgtctgatagtccaggatttttacctctgggccgctga	hsa-let-7i,ptr-let-7i,ggo-let-7i,mml-let-7i,cgr-let-7i,sha-let-7i,
452	oan-miR-103-3p_R+1	AGCAGCATTGTACAGGGCTATGAG	24	8	gp2a	gi|357579607|ref|NC_006606.3|	-	17468307	17468396	ctgtctttgtgctttcagcttctttacagtgctgccttgtagcattcaggtcaAGCAGCATTGTACAGGGCTATGAAagaaccgagaatg	oan-mir-103-1,
453	hsa-miR-584-5p_R-3	TTATGGTTTGCCTGGGACT	19	7	gp2a	gi|357579626|ref|NC_006587.3|	-	68739138	68739223	tgctggtgacaagctcaTTCTGGTTTGCCTGGGACTctcccggaatgccctcagttccagacaaactagatggtttatcatcatcc	hsa-mir-584,ptr-mir-584,ggo-mir-584,mml-mir-584,
454	mdo-miR-22-3p	AAGCTGCCAGTTGAAGAACTGC	22	5	gp2a	gi|357579622|ref|NC_006591.3|	-	45852479	45852569	tctggctgagccgcagtagttcttcagtggcaagctttatgtcctgacccagctaAAGCTGCCAGTTGAAGAACTGTtgccctctgcccct	mdo-mir-22,
455	mdo-miR-181b-5p_L-2R+3	CATTCATTGCTGTCGGTGGGTTGT	24	4	gp2a	gi|357579611|ref|NC_006602.3|	-	48593192	48593257	tcaaCATTCATTGTTGTCGGTGGGTTGTgaggacggaggccagacccaccgagggatgaatgtcac	mdo-mir-181b-3,
		CATTCATTGCTGTCGGTGGGTTGT		4	gp2a	gi|357579624|ref|NC_006589.3|	+	4055638	4055722	aaaggtcacaatcaaCATTCATTGCTGTCGGTGGGTTGAactgtgtggacaagctcactgaacaatgaatgcaactgtggcccgc	mdo-mir-181b-3,
456	hsa-miR-151b_R+3	TCGAGGAGCTCACAGTCTAGA	21	4	gp2a	gi|357579618|ref|NC_006595.3|	-	35353708	35353793	agcacctttcctgcccTCGAGGAGCTCACAGTCTAGTatgtctcagccctactagactgaggctccttgagggcagggatcgtcat	hsa-mir-151b,
		CGTTGGGCCTGGTTAGTACTT		4	gp2b	gi|357579620|ref|NC_006593.3|	-	54508107	54508169	ctaagcagGGTTGGGCCTGGTTAGTACTTggaagggagacaataggacttggccactgctgct	hsa-mir-7641-1,
457	hsa-mir-7641-1-p5_1ss1GC	CGTTGGGCCTGGTTAGTACT	20	3	gp2a	gi|357579603|ref|NC_006610.3|	-	16700360	16700422	GGTTGGGCCTGGTTAGTACTtggatgggagaaattctccacccatttgaaaagcatgtcttta	hsa-mir-7641-1,
		CGTTGGGCCTGGTTAGTACTTGGAT		3	gp2b	gi|357579592|ref|NC_006621.3|	-	75914014	75914086	GGTTGGGCCTGGTTAGTACTTGGATgggagacaaattgtaaggcatatgaagaaacaagaaagtatgatctat	hsa-mir-7641-1,
458	mmu-miR-345-3p_R-1	CCTGAACTAGGGGTCTGGAGA	21	2	gp2a	gi|357579623|ref|NC_006590.3|	+	68592426	68592525	gcagagacccaaacccaggtctgctgactcttagtccagtgctcgtgatggctggtgggcCCTGAACTAGGGGTCTGGAGGcctgggtttgaatatcgtc	mmu-mir-345,
459	mmu-miR-3535_R-8	TGGATATGATGACTGATT	18	2	gp2a	gi|357579616|ref|NC_006597.3|	+	40463730	40463802	ttccagccaaatctttccatgttaattagttcccatgaactggctataaatttgTGGATATGATGGCTGATTa	mmu-mir-3535,
460	mdo-miR-499-5p_R+3	TTAAGACTTGCAGTGATGTTTAAT	24	2	gp2a	gi|357579607|ref|NC_006606.3|	+	24029521	24029632	tgtcccttgcaccctgggcgggcggccgTTAAGACTTGCAGTGATGTTTAACtcctctccacgtgaacatcacagcaagtctgtgctgcttcccgtccccacgctgcctggg	mdo-mir-499,
461	oan-miR-27b-3p_R+2	TTCACAGTGGCTAAGTTCTGCGC	23	2	gp2a	gi|357579630|ref|NC_006583.3|	-	71678055	71678153	acctctctgccgaggtgcagagcttagctgattggtgaacagtgactggtttccgctttgTTCACAGTGGCTAAGTTCTGCACctgaagagaaggtgag	oan-mir-27b,
		CGTTGGGCCTGGTTAGTACTTGGA		2	gp2b	gi|357579600|ref|NC_006613.3|	-	31721257	31721311	GGTTGGGCCTGGTTAGTACTTGGAtgggaggtttctgtggctggccagtgtcagg	hsa-mir-7641-1,
462	hsa-miR-320b_R-1	AAAAGCTGGGTTGAGAGGGCA	21	2	gp2a	gi|357579606|ref|NC_006607.3|	+	35016648	35016769	tttatccggcggcgcctcgctcccctccgccttctcttcccggttcttcccggagtcgggAAAAGCTGGGTTGAGAGGGCGaaaaaggaagaggggtctggtctgggttacgctgtggtgcc	hsa-mir-320b-2,hsa-mir-320b-1,hsa-mir-320c-2,hsa-mir-320c-1,ptr-mir-320b-2,ptr-mir-320b-1,ptr-mir-320c-2,ptr-mir-320c-1,ppy-mir-320b-1,ppy-mir-320b-2,ppy-mir-320c-2,ppy-mir-320c-1,mml-mir-320b,
463	ssc-mir-4332-p3_1ss13CT	CCGGGGGTGGGGTCGGC	17	2	gp2a	gi|357579612|ref|NC_006601.3|	-	28476455	28476547	gccccgcccactcccttccgcccctccccctgggcgcgcgccgcggcttccgggCCGGGGGTGGGGGCGGCgcatcaggcagctcggcggacg	ssc-mir-4332,
464	mmu-miR-5126_1ss18CT	GCGGGCGGGGCCGGGGGTGGGG	22	1	gp2a	gi|357579622|ref|NC_006591.3|	-	53073154	53073235	GCGGGCGGGGCCGGGGGCGGGGgcggggccggcctgggggcgccccctgcgggcctccgagggctcgggccgggccccgcgg	mmu-mir-5126,
465	hsa-miR-3195_L+3R-1	CGGCGCGCCGGGCCCGGGT	19	1	gp2a	gi|357579618|ref|NC_006595.3|	+	31397474	31397557	ngattCGCCGCGCCGGGCCCGGGTtgcgcgccgctggggcgcgggcggtgtcggggggtgcgggggcccggcggccggcgagca	hsa-mir-3195,
466	hsa-let-7i-5p_R-1	TGAGGTAGTAGTTTGTGCTGT	21	2049	gp2b	gi|357579630|ref|NC_006583.3|	+	120031540	120031585	aTGAGGTAGTAGTTTGTGCTGAaggctctttagcagtcagtgtgtg	hsa-let-7i,ptr-let-7i,ggo-let-7i,mml-let-7i,cgr-let-7i,sha-let-7i,
467	sha-mir-716b-p3_1ss5TC	CAAACGAGAACTTTGAAGGCCGAAG	25	264	gp2b	gi|357579196|ref|NW_003726435.1|	-	17118	17178	aggtacaggatcttggtggtagtagcaaatatCAAACGAGAACTGTGAAGGCCGAAGtgga	mmu-mir-717,sha-mir-716b,
468	sha-mir-716b-p5_1ss8TC	ATTCAAACGAGAACTTTGAAGGCCGAAG	28	257	gp2b	gi|357579624|ref|NC_006589.3|	-	80968153	80968262	cagatcttggtggtagtagcaaatATTCAAACGAGAACTTTGAAGGCCGAAGtggagaagggttccatgtgaacagcagttgaacatgggtcagtcggtcctgagagatg	mmu-mir-717,mmu-mir-717,sha-mir-716b,
469	mmu-mir-6236-p3_1ss20GT	CCTGAAAATGGATGGCGCTTGAGC	24	94	gp2b	gi|357579614|ref|NC_006599.3|	+	45031334	45031378	actgccaaatccaccagtCCTGAAAATGGATGGCGCTGGAGCatc	mmu-mir-6236,
470	mmu-mir-6236-p5_1ss20GT	CCTGAAAATGGATGGCGCTTGAGC	24	94	gp2b	gi|357579196|ref|NW_003726435.1|	-	17426	17507	acaactcacctgcggaatcaactagcCCTGAAAATGGATGGCGCTGGAGCGTCGGGcccatacccggccgtcgctggcagtc	mmu-mir-6236,
		CCTGAAAATGGATGGCGCTTGAGC		94	gp2b	gi|357579496|ref|NW_003726135.1|	-	416258	416339	acaactcacctgccgaatcaactagcCCTGAAAATGGATGGCGCTGGAGCGTCGGGcccatacccggccgtcgctggcagtc	mmu-mir-6236,
		CCTGAAAATGGATGGCGCTTGAGC		94	gp2b	gi|357579624|ref|NC_006589.3|	-	80968456	80968537	acaactcacctgccgaatcaactagcCCTGAAAATGGATGGCGCTGGAGCGTCGGGcccatacccggccgtcgctggcagtc	mmu-mir-6236,
471	hsa-miR-1246_L+1R+2	AAATGGATTTTTGGAGCAGGGA	22	92	gp2b	gi|357578871|ref|NW_003726760.1|	+	1740	1816	tctgttcttatcagtttaatatctgatacgtcctctatccgaggacaatatattAAATGGATTTTTGGAGCAGGGAg	hsa-mir-1246,hsa-mir-1290,ptr-mir-1246,ptr-mir-1290,bta-mir-1246,
		AAATGGATTTTTGGAGCAGGGA		92	gp2b	gi|357579598|ref|NC_006615.3|	+	4057750	4057815	aatatgtAAATGGATTTTTGGAGCAGGGAgaagaaattagtagcttgctccatccactgtcatcca	hsa-mir-1246,hsa-mir-1290,ptr-mir-1246,ptr-mir-1290,bta-mir-1246,
		AAATGGATTTTTGGAGCAGGGA		92	gp2b	gi|357579614|ref|NC_006599.3|	+	59950687	59950784	ccaaggataatatagtAAATGGATTTTTGGAGCAGGGAgatggaatataagtttgttctgtaaactccatgcatcaaccttgtattataatacctcca	hsa-mir-1246,hsa-mir-1290,ptr-mir-1246,ptr-mir-1290,bta-mir-1246,
		AAATGGATTTTTGGAGCAGGGA		92	gp2b	gi|357579621|ref|NC_006592.3|	+	61493461	61493537	tctgttcttatcagtttaatatctgatacgtcctctatcaaaggacaatatattAAATGGATTTTTGGAGCAGGGAg	hsa-mir-1246,hsa-mir-1290,ptr-mir-1246,ptr-mir-1290,bta-mir-1246,
		AAATGGATTTTTGGAGCAGGGA		92	gp2b	gi|357579627|ref|NC_006586.3|	+	85881392	85881468	tctgttcttatcagtttaatatctgatacgtcctctatccgaggacaatatattAAATGGATTTTTGGAGCAGGGAg	hsa-mir-1246,hsa-mir-1290,ptr-mir-1246,ptr-mir-1290,bta-mir-1246,
472	hsa-miR-1246_L+1R+3	AAATGGATTTTTGGAGCAGGGAG	23	80	gp2b	gi|357578871|ref|NW_003726760.1|	+	15050	15126	tctgttcttatcagtttaatatctgatacgtcctctatccgaggacaatatattAAATGGATTTTTGGAGCAGGGAG	hsa-mir-1246,ptr-mir-1246,bta-mir-1246,
		AAATGGATTTTTGGAGCAGGGAG		80	gp2b	gi|357579622|ref|NC_006591.3|	+	19860353	19860429	tctgttcttatcagtttaatatctgatacgtcctctatccgaggacaatatattAAATGGATTTTTGGAGCAGGGAG	hsa-mir-1246,ptr-mir-1246,bta-mir-1246,
		AAATGGATTTTTGGAGCAGGGAG		80	gp2b	gi|357579624|ref|NC_006589.3|	+	29605086	29605162	tctgttcttatcagtttaatatctgatacgtcctctatccgaggacaatatattAAATGGATTTTTGGAGCAGGGAG	hsa-mir-1246,hsa-mir-1290,ptr-mir-1246,ptr-mir-1290,bta-mir-1246,
473	hsa-miR-7641_L+2R+12_1ss3TC	GTCTGATCTCGGAAGCTAAGCAGGGTCGGGCCT	33	74	gp2b	gi|357579604|ref|NC_006609.3|	+	16655323	16655403	gtctacagccataccaccctgaacgcgcccgatctcGTCTGATCTCGGAAGCTAAGCAGGGTCGGGCCTggttagtacttg	hsa-mir-7641-2,
		GTCTGATCTCGGAAGCTAAGCAGGGTCGGGCCT		74	gp2b	gi|357579606|ref|NC_006607.3|	+	35292266	35292355	tgagtctaaggccataccaccctgaacgcgcccgatctcGTCTGATCTCGGAAGCTAAGCAGGGTCGGGCCTggttagtacttggatggg	hsa-mir-7641-2,
		GTCTGATCTCGGAAGCTAAGCAGGGTCGGGCCT		74	gp2b	gi|357579618|ref|NC_006595.3|	+	45836881	45836956	tacggccataccaccctgaacgcacctgatctcGTCTGATCTCGGAAGCTAAGCAGGGTCGGGCCTggttagtact	hsa-mir-7641-2,
		GTCTGATCTCGGAAGCTAAGCAGGGTCGGGCCT		74	gp2b	gi|357579623|ref|NC_006590.3|	+	46241269	46241336	tacggccataccaccctgaacgcgcccgatctcGTCTGATCTCGGAAGCTAAGCAGGGTCGGGCCTgg	hsa-mir-7641-2,
		GTCTGATCTCGGAAGCTAAGCAGGGTCGGGCCT		74	gp2b	gi|357579627|ref|NC_006586.3|	+	40219766	40219812	cgcgcccgatctcGTCTGATCTCGGAAGCTAAGCAGGGTCGGGCCTg	hsa-mir-7641-2,
474	hsa-let-7i-5p_R-4	TGAGGTAGTAGTTTGTGC	18	68	gp2b	gi|357579603|ref|NC_006610.3|	-	31659705	31659729	cTGAGGTAATAGTTTGTGCtatagt	hsa-let-7i,ptr-let-7i,ggo-let-7i,mml-let-7i,cgr-let-7i,sha-let-7i,
		GAGAACTTTGAAGGCCGAAG		43	gp2b	gi|357579609|ref|NC_006604.3|	+	57719687	57719766	AAGAACTTTGAAGGCCGAAGtggagaagggttccatgtgaacagcagttgaacatgggtcagttggtcctgagaggtggg	sha-mir-716b,
475	hsa-miR-7641_L+2R+22_1ss3TC	GTCTGATCTCGGAAGCTAAGCAGGGTCGGGCCTGGTTAGTACT	43	39	gp2b	gi|357579596|ref|NC_006617.3|	+	6451959	6452001	GTCTGATCTCGGAAGCTAAGCAGGGTCGGGCCTGGTTAGTACT	hsa-mir-7641-2,
		GTCTGATCTCGGAAGCTAAGCAGGGTCGGGCCTGGTTAGTACT		39	gp2b	gi|357579622|ref|NC_006591.3|	+	10287377	10287452	tacggccataccaccctgaacgcgcccgatctcGTCTGATCTCGGAAGCTAAGCAGGGTCGGGCCTGGTTAGTACT	hsa-mir-7641-2,
		GTCTGATCTCGGAAGCTAAGCAGGGTCGGGCCTGGTTAGTACT		39	gp2b	gi|357579622|ref|NC_006591.3|	+	18023871	18023947	ctagggccataccaccctgaacgcgcccgatctcGTCTGATCTCGGAAGCTAAGCAGGGTCGGGCCTGGTTAGTACT	hsa-mir-7641-2,
		GTCTGATCTCGGAAGCTAAGCAGGGTCGGGCCTGGTTAGTACT		39	gp2b	gi|357579624|ref|NC_006589.3|	+	38260580	38260674	cacccacagtgtctacggccataccaccctgaacgcgcccgatctcGTCTGATCTCGGAAGCTAAGCAGGGTCGGGCCTGGTTAGTACTtggaag	hsa-mir-7641-2,
		CACCTGCCGAATCAACTAGCCCTGAAAATGGAT		37	gp2b	gi|357579630|ref|NC_006583.3|	+	99323665	99323731	gaatccgctaaggagtgtgtaacACTCACCTGCCGAATCAACTAGCCCTGAAAATGAATggtgctgg	mmu-mir-6236,
476	mmu-mir-6240-p3_1ss29GT	CGATGTGATTTCTGCCCAGTGCTCTGAATGTC	32	36	gp2b	gi|357576681|ref|NW_003728950.1|	-	5084	5183	acaaagcatcgcgaaggcccgcggcgGGTGTTGACGCGATGTGATTTCTGCCCAGTGCTCTGAATGTCaaagtgaagaaattcaatgaagcgcgggtaaa	mmu-mir-6240,
		CGATGTGATTTCTGCCCAGTGCTCTGAATGTC		36	gp2b	gi|357576701|ref|NW_003728930.1|	+	155	254	acaaagcatcgcgaaggcccgcggcgGGTGTTGACGCGATGTGATTTCTGCCCAGTGCTCTGAATGTCaaagtgaagaaattcaatgaagcgcgggtaaa	hsa-mir-219a-1,ptr-mir-219-1,ppy-mir-219-1,mml-mir-219-1,mmu-mir-6240,mmu-mir-219a-1,rno-mir-219a-1,
		CGATGTGATTTCTGCCCAGTGCTCTGAATGTC		36	gp2b	gi|357577221|ref|NW_003728410.1|	-	6557	6655	caaagcatcgcgaaggcccgcggcgGGTGTTGACGCGATGTGATTTCTGCCCAGTGCTCTGAATGTCaaagtgaagaaattcaatgaagcgcgggtaaa	mmu-mir-6240,
		CGATGTGATTTCTGCCCAGTGCTCTGAATGTC		36	gp2b	gi|357579196|ref|NW_003726435.1|	-	15893	15992	acaaagcatcgcgaaggcccgcggCGGGTGTTGACGCGATGTGATTTCTGCCCAGTGCTCTGAATGTCaaagtgaagaaattcaatgaagcgcgggtaaa	hsa-mir-219a-1,ptr-mir-219-1,ppy-mir-219-1,mml-mir-219-1,mmu-mir-6240,mmu-mir-219a-1,rno-mir-219a-1,
		CGATGTGATTTCTGCCCAGTGCTCTGAATGTC		36	gp2b	gi|357579624|ref|NC_006589.3|	-	80966923	80967022	acaaagcatcgcgaaggcccgcggCGGGTGTTGACGCGATGTGATTTCTGCCCAGTGCTCTGAATGTCaaagtgaagaaattcaatgaagcgcgggtaaa	hsa-mir-219a-1,ptr-mir-219-1,ppy-mir-219-1,mml-mir-219-1,mmu-mir-6240,mmu-mir-219a-1,rno-mir-219a-1,
477	mmu-mir-6240-p5_1ss12TG	CGGGTGTTGACGCGATGTGATTTCTGCC	28	34	gp2b	gi|357579196|ref|NW_003726435.1|	-	15893	15992	acaaagcatcgcgaaggcccgcggCGGGTGTTGACGCGATGTGATTTCTGCCCAGTGCTCTGAATGTCaaagtgaagaaattcaatgaagcgcgggtaaa	hsa-mir-219a-1,ptr-mir-219-1,ppy-mir-219-1,mml-mir-219-1,mmu-mir-6240,mmu-mir-219a-1,rno-mir-219a-1,
		CGGGTGTTGACGCGATGTGATTTCTGCC		34	gp2b	gi|357579624|ref|NC_006589.3|	-	80966923	80967022	acaaagcatcgcgaaggcccgcggCGGGTGTTGACGCGATGTGATTTCTGCCCAGTGCTCTGAATGTCaaagtgaagaaattcaatgaagcgcgggtaaa	hsa-mir-219a-1,ptr-mir-219-1,ppy-mir-219-1,mml-mir-219-1,mmu-mir-6240,mmu-mir-219a-1,rno-mir-219a-1,
478	mmu-mir-6240-p3_1ss25GT	GTGATTTCTGCCCAGTGCTCTGAATGTC	28	34	gp2b	gi|357576817|ref|NW_003728814.1|	-	5492	5592	acaaagcatcgcgaaggcccgcggcgGGTGTTGACGCGATGTGATTTCTGCCCAGTGCTCTGAATGTCaaagtgaagaaattcaatgaagcgcgggtaaac	mmu-mir-6240,
		GTGATTTCTGCCCAGTGCTCTGAATGTC		34	gp2b	gi|357577193|ref|NW_003728438.1|	-	6622	6722	acaaagcatcgcgaaggcccgcggcgGGTGTTGACGCGATGTGATTTCTGCCCAGTGCTCTGAATGTCaaagtgaagaaattcaatgaagcgcgggtaaac	mmu-mir-6240,
		CCTGAAAATGGATGGCGCTGGAGC		34	gp2b	gi|357579623|ref|NC_006590.3|	-	890237	890283	actcACCTGCTGAATCAACTAGCCCTGAAAATGGAAGGCGCTGGAGC	mmu-mir-6236,
479	mmu-mir-6240-p3_1ss28GT	GATGTGATTTCTGCCCAGTGCTCTGAATGTC	31	32	gp2b	gi|357577994|ref|NW_003727637.1|	-	9601	9701	acaaagcatcgcgaaggcccgcggcggtgtGTTGACGCGATGTGATTTCTGCCCAGTGCTCTGAATGTCaaagtgaagaaattcaatgaagcgcgggtaaa	mmu-mir-6240,
480	hsa-miR-4454_L-3	TCCGAGTCACGGCACCA	17	29	gp2b	gi|357579602|ref|NC_006611.3|	+	698973	699034	aaagtctagtcataTCCGAGTCATGGCACCAatactgtgaaagataaaatgcactggacaat	hsa-mir-4454,
		TCCGAGTCACGGCACCA		29	gp2b	gi|357579629|ref|NC_006584.3|	-	60451443	60451498	agagggcagtggccacaggtaaaacacaagagctgaTCCGAGTCACGGCACCAaaa	hsa-mir-4454,
481	mmu-mir-6240-p5_1ss10TG	GGTGTTGACGCGATGTGATTTCTGCCCAGTGCTCT	35	28	gp2b	gi|357576681|ref|NW_003728950.1|	-	5084	5183	acaaagcatcgcgaaggcccgcggcgGGTGTTGACGCGATGTGATTTCTGCCCAGTGCTCTGAATGTCaaagtgaagaaattcaatgaagcgcgggtaaa	mmu-mir-6240,
		GGTGTTGACGCGATGTGATTTCTGCCCAGTGCTCT		28	gp2b	gi|357576701|ref|NW_003728930.1|	+	155	254	acaaagcatcgcgaaggcccgcggcgGGTGTTGACGCGATGTGATTTCTGCCCAGTGCTCTGAATGTCaaagtgaagaaattcaatgaagcgcgggtaaa	hsa-mir-219a-1,ptr-mir-219-1,ppy-mir-219-1,mml-mir-219-1,mmu-mir-6240,mmu-mir-219a-1,rno-mir-219a-1,
		GGTGTTGACGCGATGTGATTTCTGCCCAGTGCTCT		28	gp2b	gi|357576817|ref|NW_003728814.1|	-	5492	5592	acaaagcatcgcgaaggcccgcggcgGGTGTTGACGCGATGTGATTTCTGCCCAGTGCTCTGAATGTCaaagtgaagaaattcaatgaagcgcgggtaaac	mmu-mir-6240,
		GGTGTTGACGCGATGTGATTTCTGCCCAGTGCTCT		28	gp2b	gi|357577193|ref|NW_003728438.1|	-	6622	6722	acaaagcatcgcgaaggcccgcggcgGGTGTTGACGCGATGTGATTTCTGCCCAGTGCTCTGAATGTCaaagtgaagaaattcaatgaagcgcgggtaaac	mmu-mir-6240,
		GGTGTTGACGCGATGTGATTTCTGCCCAGTGCTCT		28	gp2b	gi|357577221|ref|NW_003728410.1|	-	6557	6655	caaagcatcgcgaaggcccgcggcgGGTGTTGACGCGATGTGATTTCTGCCCAGTGCTCTGAATGTCaaagtgaagaaattcaatgaagcgcgggtaaa	mmu-mir-6240,
482	hsa-miR-1246_L-1R+3	ATGGATTTTTGGAGCAGGGAG	21	28	gp2b	gi|357578871|ref|NW_003726760.1|	+	8432	8495	aaATGGATTTTTGGAGCAGGGAGatggaataggagcttgctccgtccactccgcgcatcgacct	hsa-mir-1246,hsa-mir-1290,ptr-mir-1246,ptr-mir-1290,bta-mir-1246,
		GTCTGATCTCGGAAGCTAAGCAGGGTC		25	gp2b	gi|357579627|ref|NC_006586.3|	+	10463030	10463111	ataccaccctgaacgcgcccgatctcGTCTGATCTCGGAAGCTAAGCAGGGTCGGGCCTGGTTagcacttggatgggagacc	hsa-mir-7641-1,hsa-mir-7641-2,
483	hsa-miR-7641_L+2R+6_1ss3TC	GTCTGATCTCGGAAGCTAAGCAGGGTC	27	25	gp2b	gi|357579615|ref|NC_006598.3|	+	57383612	57383710	taccagccttcctctatggccatagcaccccgaatgcacccgatctcGTCTGATCTCGGAAGCTAAGCAGGGTCaggccaaccttcaaggaagctgact	hsa-mir-7641-2,
		GTCTGATCTCGGAAGCTAAGCAGGGTC		25	gp2b	gi|357579621|ref|NC_006592.3|	+	21601511	21601582	aaacctgtttccgtttccaatgccgtggttaacgcgcccgatctcGTCTGATCTCGGAAGCTAAGCAGGGTC	hsa-mir-7641-2,
484	mmu-mir-6240-p5_1ss7TG	GTTGACGCGATGTGATTTCTGCCCAGTGC	29	23	gp2b	gi|357577994|ref|NW_003727637.1|	-	9601	9701	acaaagcatcgcgaaggcccgcggcggtgtGTTGACGCGATGTGATTTCTGCCCAGTGCTCTGAATGTCaaagtgaagaaattcaatgaagcgcgggtaaa	mmu-mir-6240,
		ACCTGCCGAATCAACTAGCCCTGAAAATGGA		21	gp2b	gi|357579623|ref|NC_006590.3|	-	890237	890283	actcACCTGCTGAATCAACTAGCCCTGAAAATGGAAGGCGCTGGAGC	mmu-mir-6236,
485	bta-mir-2904-1-p5_1ss41TC	CTCGGATAGCCGGTCCCCCGCCGTCCCCGCCGGCGGGCCGC	41	20	gp2b	gi|357576701|ref|NW_003728930.1|	+	1234	1357	agcgccgcggagcctcggttggcCTCGGATAGCCGGTCCCCCGCCGTCCCCGCCGGCGGGCCGCcgcgcgcgccccgcgtggcgcggcgtgccccgccgcgcgtcgggaccggggtccggtgcg	hsa-mir-7846,bta-mir-2904-1,
		CTCGGATAGCCGGTCCCCCGCCGTCCCCGCCGGCGGGCCGC		20	gp2b	gi|357577221|ref|NW_003728410.1|	-	5515	5617	gcCTCGGATAGCCGGTCCCCCGCCGTCCCCGCCGGCGGGCCGCcgcgcgcgccccgcgtggcgcggcgtgccccgccgcgcgtcgggaccggggtccggtgcg	bta-mir-2904-1,
		CTCGGATAGCCGGTCCCCCGCCGTCCCCGCCGGCGGGCCGC		20	gp2b	gi|357577312|ref|NW_003728319.1|	+	466	589	agcgccgcggagcctcggttggcCTCGGATAGCCGGTCCCCCGCCGTCCCCGCCGGCGGGCCGCcgcgcgcgccccgcgtggcgcggcgtgccccgccgcgcgtcgggaccggggtccggtgcg	hsa-mir-7846,bta-mir-2904-1,
		CTCGGATAGCCGGTCCCCCGCCGTCCCCGCCGGCGGGCCGC		20	gp2b	gi|357579196|ref|NW_003726435.1|	-	14850	14954	tggcCTCGGATAGCCGGTCCCCCGCCGTCCCCGCCGGCGGGCCGCcgcgcgcgccccgcgtggcgcggcgtgccccgccgcgcgtcgggaccggggtccggtgcg	bta-mir-2904-1,
		CTCGGATAGCCGGTCCCCCGCCGTCCCCGCCGGCGGGCCGC		20	gp2b	gi|357579624|ref|NC_006589.3|	-	80965880	80965984	tggcCTCGGATAGCCGGTCCCCCGCCGTCCCCGCCGGCGGGCCGCcgcgcgcgccccgcgtggcgcggcgtgccccgccgcgcgtcgggaccggggtccggtgcg	bta-mir-2904-1,
486	hsa-miR-7641_L+2R+16_1ss3TC	GTCTGATCTCGGAAGCTAAGCAGGGTCGGGCCTGGTT	37	18	gp2b	gi|357579627|ref|NC_006586.3|	+	10463030	10463111	ataccaccctgaacgcgcccgatctcGTCTGATCTCGGAAGCTAAGCAGGGTCGGGCCTGGTTagcacttggatgggagacc	hsa-mir-7641-1,hsa-mir-7641-2,
		CATGCCTTGAGTGTAGGACCGTAA		18	gp3a					tttctctttCATGCCTTGAGTGTAGGACCGTtaacatcctaattacCCTCCCACACCCAAGGTTTGCaggagagcaa	cgr-mir-532,hsa-mir-532,ppy-mir-532,ggo-mir-532,mml-mir-532,mmu-mir-532,
		CATGCCTTGAGTGTAGGACCGTAA		18	gp3a					tttctctttCATGCCTTGAGTGTAGGACCGTtaacatcctaattacCCTCCCACACCCAAGGTTTGCaggagagcaa	cgr-mir-532,hsa-mir-532,ptr-mir-532,ppy-mir-532,mml-mir-532,mmu-mir-532,
		CAACTCACCTGCCAAATCAACTAGCCCTGAAAATGGATGGC		17	gp2b	gi|357579609|ref|NC_006604.3|	+	57719336	57719444	ccataggagtagaaggatggtggccctggaaattggaatctgctaaggagtgtgcaaCAACTCACCTGCCAAATCAACTAGCCCTAAAAATGGATGGCgctagagcgtc	mmu-mir-6236,
487	cgr-miR-1260	ATCCCACCGCTGCCACCA	18	16	gp2b	gi|357579601|ref|NC_006612.3|	-	11899855	11899888	gaagtgtgctctggATCCCACCACTGCCACCAaa	cgr-mir-1260,
488	mmu-miR-3535_R+1_1ss20CT	TGGATATGATGACTGATTATCTGAGAA	27	16	gp2b	gi|357579606|ref|NC_006607.3|	-	43332351	43332445	aaggatacTGGATATGATGACTGATTATCTGAGAAaataattgatgaaatcAAGAAAATTCCTCTAGATAGTCAAGTTCTGATCCAGctatgtct	mmu-mir-3535,
489	hsa-miR-1260b_R-1_1ss9AG	ATCCCACCGCTGCCACCA	18	16	gp2b	gi|357579611|ref|NC_006602.3|	-	53941383	53941415	gctgtgtgtgcagATCCCACCCCTGCCACCAtc	hsa-mir-1260b,ptr-mir-1260b,ppy-mir-1260b,ggo-mir-1260b,mml-mir-1260b,cgr-mir-1260,
		ATCCCACCGCTGCCACCA		16	gp2b	gi|357579624|ref|NC_006589.3|	-	77972351	77972430	gtatggaaccagaaaagatcccaaaagcgataggaatgttgaaaaagaaaaccatcgcATCCCACCGCTGCCACCAaaaa	hsa-mir-1260b,ptr-mir-1260b,ppy-mir-1260b,ggo-mir-1260b,mml-mir-1260b,cgr-mir-1260,
		GTCTGATCTCGGAAGCTAAGCAGGGTCGGGCCTGGT		15	gp2b	gi|357579602|ref|NC_006611.3|	+	17945674	17945728	cgcgcccgatctcGTCTGATCTCGGAAGCTAAGCAGGGTCGGGCCTGGTtagtac	hsa-mir-7641-2,
		GTCTGATCTCGGAAGCTAAGCAGGGTCGGGCCTGGT		15	gp2b	gi|357579609|ref|NC_006604.3|	+	10866810	10866899	cttgtctacggccataccaccctgaacgcgcccgatcttGTCTGATCTCGGAAGCTAAGCAGGGTCGGGCCTGGTtggtacttggatggg	hsa-mir-7641-2,
		GTCTGATCTCGGAAGCTAAGCAGGGTCGGGCCTGGT		15	gp2b	gi|357579628|ref|NC_006585.3|	+	61958655	61958791	gacatgtctaggttcttgagcagagtctacggccataccaccctgaacatgcccgatctcGTCTGATCTCGGAAGCTAAGCAGGGTCGGGCCTGGTtagtacttggatgggaggttcttgagcagaattacatggca	hsa-mir-7641-2,
		GTCTGATCTCGGAAGCTAAGCAGGGTCGGGCCTGGT		15	gp2b	gi|357579630|ref|NC_006583.3|	+	112922029	112922103	tacggccataccaccctgaacgcgcccgatctcGTCTGATCTCGGAAGCTAAGCAGGGTCGGGCCTGGTtagtac	hsa-mir-7641-2,
490	hsa-mir-7641-2-p5_1ss3TC	GTCTGATCTCGGAAGCTAAGCAGGGTCGGGCCTGGT	36	15	gp2b	gi|357579596|ref|NC_006617.3|	+	6451959	6452001	GTCTGATCTCGGAAGCTAAGCAGGGTCGGGCCTGGTTAGTACT	hsa-mir-7641-2,
491	bta-miR-1246_L+1	AAATGGATTTTTGGAGCAGG	20	14	gp2b	gi|357579622|ref|NC_006591.3|	+	19847361	19847437	tctgttcttatcagtttaatatctgatacgtcctctatccgaggacaatatattAAATGGATTTTTGGAGCAGGgag	hsa-mir-1290,ptr-mir-1290,bta-mir-1246,
		CACCTGCCGAATCAACTAGCCCTGAAAAT		14	gp2b	gi|357579625|ref|NC_006588.3|	-	70982072	70982148	ggacggtggccttggaagtcggaatccactaaggagtgtgtaacaactCACCTGCCGAATCAACTAGCCCTGAAAAA	mmu-mir-6236,
492	bta-mir-2904-1-p5_1ss42TC	CCTCGGATAGCCGGTCCCCCGCCGTCCCCGCCGGCGGGCCGC	42	12	gp2b	gi|357576817|ref|NW_003728814.1|	-	4454	4558	tggCCTCGGATAGCCGGTCCCCCGCCGTCCCCGCCGGCGGGCCGCcgcgcgcgccccgcgtggcgcggcgtgccccgccgcgcgtcgggaccggggtccggtgcg	bta-mir-2904-1,
493	hsa-miR-7641_L+2R+20_1ss3TC	GTCTGATCTCGGAAGCTAAGCAGGGTCGGGCCTGGTTAGTA	41	12	gp2b	gi|357579606|ref|NC_006607.3|	+	20906840	20906965	ctttagtcaggaaacctctaccccgtctacggccataccaccctgaacgcgcccgatctcGTCTGATCTCGGAAGCTAAGCAGGGTCGGGCCTGGTTAGTActtggatgggaggaaacctctaccc	hsa-mir-7641-2,
		GTCTGATCTCGGAAGCTAAGCAGGGTCGGGCCTGGTTAGTA		12	gp2b	gi|357579610|ref|NC_006603.3|	+	16546021	16546074	cgcgcctgatctcGTCTGATCTCGGAAGCTAAGCAGGGTCGGGCCTGGTTAGTA	hsa-mir-7641-2,
		GTCTGATCTCGGAAGCTAAGCAGGGTCGGGCCTGGTTAGTA		12	gp2b	gi|357579627|ref|NC_006586.3|	+	74893183	74893296	taaacatgtagtctacggccataccaccctgaacgcgcccgatctcGTCTGATCTCGGAAGCTAAGCAGGGTCGGGCCTGGTTAGTActtggatgggaggaataaacatgtata	hsa-mir-7641-2,
494	hsa-miR-1246_R+1	AATGGATTTTTGGAGCAGGG	20	11	gp2b	gi|357579601|ref|NC_006612.3|	+	33085684	33085744	AATGGATTTTTGGAGCAGGGggatggaataggagcttggtccatccactccatgtatcaac	hsa-mir-1246,hsa-mir-1290,ptr-mir-1246,ptr-mir-1290,bta-mir-1246,
495	mmu-mir-6240-p3	CGATGTGATTTCTGCCCAGTGCT	23	9	gp2b	gi|357579623|ref|NC_006590.3|	-	888906	888967	ttaaaacagcatcgcgaaggcccgcggtgggtgttgacCGATGTGATTTCTGCCCAGTGCTc	mmu-mir-6240,
496	cgr-miR-1285_L+1R-4	CTGCACTCCAGCCTGGGCAAC	21	9	gp2b	gi|357579602|ref|NC_006611.3|	-	22234458	22234547	agagcagatcagagtagtgggattgcatttgtgtttagctaCTGCACTCCAACCTGGGCAACatagcaaaaccccctctctttttgcccc	hsa-mir-1273a,ptr-mir-1273,ppy-mir-1273a,cgr-mir-1285,
		CTGCACTCCAGCCTGGGCAAC		9	gp2b	gi|357579623|ref|NC_006590.3|	+	26223927	26224024	ACTCCCGTGCTGATCAGTAgtgggatcgcgcctgtgaatagccaCTGCACTCCAGCCTGGGCAACatagcgagaccccgtctcttttgttgaggccaa	hsa-mir-1273a,hsa-mir-1273g,ptr-mir-1273,ppy-mir-1254,ppy-mir-1273a,cgr-mir-1285,
		CTGCACTCCAGCCTGGGCAAC		9	gp2b	gi|357579623|ref|NC_006590.3|	-	26412204	26412279	ACTCCCGTGCTGATCAGTAgtgggatcgcgcctgtgaatagccaCTGCACTCCAGCCTGGGCAACatagcgagacc	hsa-mir-1273a,hsa-mir-1273g,ptr-mir-1273,ppy-mir-1273a,ppy-mir-1254,cgr-mir-1285,
		CTGCACTCCAGCCTGGGCAAC		9	gp2b	gi|357579623|ref|NC_006590.3|	-	26422897	26422972	ACTCCCGTGCTGATCAGTAgtgggatcgcgcctgtgaatagccaCTGCACTCCAGCCTGGGCAACatagcgagacc	hsa-mir-1273a,hsa-mir-1273g,ptr-mir-1273,ppy-mir-1273a,ppy-mir-1254,cgr-mir-1285,
		CTGCACTCCAGCCTGGGCAAC		9	gp2b	gi|357579627|ref|NC_006586.3|	+	33029029	33029057	tgccagtCTGCACTCCAGCCTGGGCACCa	hsa-mir-1273a,ptr-mir-1273,cgr-mir-1285,
497	mmu-mir-6240-p5_1ss15GT	CCCAGTGCTCTGAATGTC	18	9	gp2b	gi|357579613|ref|NC_006600.3|	-	15357055	15357109	ctgCCCAGTGCTCTGAATGTCaaagaaaagaaattcagtgaaatgagggtatcag	mmu-mir-6240,
498	mmu-mir-6236-p5_1ss4GA	GCCAAATCAACTAGCCCTGAAA	22	9	gp2b	gi|357579594|ref|NC_006619.3|	+	6987837	6987879	acctGCCAAATCAACTAGCCCTGAAAgcgaatggagctagaat	mmu-mir-6236,
499	sha-mir-716b-p5	AGAACTTTGAAGGCCGAAG	19	9	gp2b	gi|357579601|ref|NC_006612.3|	+	21198205	21198235	tAGAACTTTGAAGGCCAAAGcccactgtgat	sha-mir-716b,
500	ssc-mir-4332-p5_1ss16CA	GCCGCCGCCGGGCGCATTTCCACC	24	9	gp2b	gi|357579624|ref|NC_006589.3|	-	80969665	80969787	ggtggggtcggcgggggaccgccccccggccggcgaccgGCCGCCGCCGGGCGCATTTCCACCgcggcggtgcgccgcgaccggctccgggacggctgggaaggccgGCGGGGAAGGTGGCTC	rno-mir-3557,ssc-mir-4332,
		AAAATGGATGGCGCTGGA		9	gp2b	gi|357579625|ref|NC_006588.3|	-	56095441	56095522	taatggaatattattcagccataaaaagaatgacatattgccatttgcaacAAAATGGATGGAGCTGGAgagtgtaacacta	mmu-mir-6236,
501	mmu-miR-3968_L-3_1ss14AT	ATCCCACTCCTGACACCA	18	9	gp2b	gi|357579592|ref|NC_006621.3|	+	107565162	107565239	cctgtatatcagtggacctagaatttagggccagcacgaatggattaagaaatccctcggATCCCACTCCTGACACCA	mmu-mir-3968,bta-mir-2478,
		ATCCCACTCCTGACACCA		9	gp2b	gi|357579613|ref|NC_006600.3|	+	46945478	46945518	gtggctggctccttcagATCCCACTCCTGACACCAtgtaac	mmu-mir-3968,bta-mir-2478,
		ATCCCACTCCTGACACCA		9	gp2b	gi|357579621|ref|NC_006592.3|	-	26267120	26267145	ccaggtATCCCACTCCTCACACCAat	mmu-mir-3968,bta-mir-2478,
		ATCCCACTCCTGACACCA		9	gp2b	gi|357579622|ref|NC_006591.3|	+	22679129	22679209	caaATCCCACTCCTGACACCAattctgggttttttccaacactgacatcaatttctccagacaccaactgggcatccagaa	mmu-mir-3968,bta-mir-2478,
		ATCCCACTCCTGACACCA		9	gp2b	gi|357579630|ref|NC_006583.3|	-	107317662	107317783	ggactcagtgttttggcttccagaatgtgtaactcattcgctttccttaagtctgagcagATCCCACTCCTGACACCAgaagctaggctacataaaactggctggtcaagctcattgccttt	mmu-mir-3968,bta-mir-2478,
502	oan-miR-1386_L-2	CCTGGCTGGCTCGCCA	16	8	gp2b	gi|357579593|ref|NC_006620.3|	+	809849	809891	tgaccCCTGGCTGGCTCGCCActgcggtgccaggaaggggagc	oan-mir-1386,
503	mmu-mir-6236-p3_1ss25GC	TGAAAATGGATGGCGCTGGAGCGTCGGG	28	8	gp2b	gi|357579196|ref|NW_003726435.1|	-	17426	17507	acaactcacctgcggaatcaactagcCCTGAAAATGGATGGCGCTGGAGCGTCGGGcccatacccggccgtcgctggcagtc	mmu-mir-6236,
		TGAAAATGGATGGCGCTGGAGCGTCGGG		8	gp2b	gi|357579496|ref|NW_003726135.1|	-	416258	416339	acaactcacctgccgaatcaactagcCCTGAAAATGGATGGCGCTGGAGCGTCGGGcccatacccggccgtcgctggcagtc	mmu-mir-6236,
		TGAAAATGGATGGCGCTGGAGCGTCGGG		8	gp2b	gi|357579624|ref|NC_006589.3|	-	80968456	80968537	acaactcacctgccgaatcaactagcCCTGAAAATGGATGGCGCTGGAGCGTCGGGcccatacccggccgtcgctggcagtc	mmu-mir-6236,
504	mmu-mir-6236-p5_1ss16GT	AAAATGGATGGCGCTTGAG	19	7	gp2b	gi|357579628|ref|NC_006585.3|	-	90712608	90712697	aaaaggagtattcattagtagaaacagAAAATGGATGGAGCTTGAGttcttcatttctcggtttcatgccaactttgaaaatggcctcgc	mmu-mir-6236,
505	mmu-mir-6236-p3_1ss16GT	AAAATGGATGGCGCTTGAG	19	7	gp2b	gi|357579609|ref|NC_006604.3|	-	1628973	1629062	caatggaataatattcagccataagaagaatgaaatcttgccatttgcaaaaaaaaAAAATGGATGGAGCTTGAGagtatgatgctaagt	mmu-mir-6236,
		CCCTGAAAATGGATGGCGCTG		7	gp2b	gi|357579596|ref|NC_006617.3|	+	523103	523145	gCCCTGAAAACGGATGGCGCTGcagcatcaggcccagaccctg	mmu-mir-6236,
506	hsa-mir-1273f-p3_1ss8TC	GGAGGATCGCTTGAGCC	17	7	gp2b	gi|357579592|ref|NC_006621.3|	-	89603517	89603584	gtcccAGCTACTCGGGAGGCTGAGGCAGGAGGATCGCTTGAGCCcaggagttctgggctgcagtgcgc	hsa-mir-4419a,hsa-mir-1273f,hsa-mir-1254-1,ptr-mir-1254,ppy-mir-1268,ppy-mir-1273e,mmu-mir-709,rno-mir-6320,
		GGAGGATCGCTTGAGCC		7	gp2b	gi|357579594|ref|NC_006619.3|	+	28667601	28667656	gcgcctgtagtcccAGCTACTCGGGAGGCTGAGGCAGGAGGATCGCTTGAGCCcag	hsa-mir-4419a,hsa-mir-1273f,hsa-mir-1254-1,hsa-mir-1273h,ptr-mir-1254,ppy-mir-1273e,ppy-mir-1268,mmu-mir-709,rno-mir-6320,mdo-mir-7311,
		GGAGGATCGCTTGAGCC		7	gp2b	gi|357579623|ref|NC_006590.3|	+	26223714	26223822	cgggcgcggtggcgcgcgcctgtagtcccAGCTACTCGGGAGGCTGAGGCAGGAGGATCGCTTGAGCCcaggagttctgggctgcagtgcgctatgccgatcgggtgtc	hsa-mir-4419a,hsa-mir-1273f,hsa-mir-1254-1,hsa-mir-1273h,ptr-mir-1254,ppy-mir-1273e,ppy-mir-1268,mmu-mir-709,rno-mir-6320,mdo-mir-7311,
		GGAGGATCGCTTGAGCC		7	gp2b	gi|357579623|ref|NC_006590.3|	-	26412487	26412569	cgcGCGCCTGTAGTCCCAGCTACTcgggaggctgaggcaGGAGGATCGCTTGAGCCcaggagttctgggctgcagtgcgctat	hsa-mir-4419a,hsa-mir-1273f,hsa-mir-1254-1,hsa-mir-1273h,ptr-mir-1254,ppy-mir-1268,ppy-mir-1273e,
507	hsa-miR-7641_L+2R+19_1ss3TC	GTCTGATCTCGGAAGCTAAGCAGGGTCGGGCCTGGTTAGT	40	7	gp2b	gi|357579604|ref|NC_006609.3|	+	17284215	17284276	cgatctcGTCTGATCTCGGAAGCTAAGCAGGGTCGGGCCTGGTTAGTacttggatgggagaa	hsa-mir-7641-2,
		GTCTGATCTCGGAAGCTAAGCAGGGTCGGGCCTGGTTAGT		7	gp2b	gi|357579624|ref|NC_006589.3|	+	80439078	80439161	cggccataccaccctgaacgcgcccgatctcGTCTGATCTCGGAAGCTAAGCAGGGTCGGGCCTGGTTAGTacttggatgggag	hsa-mir-7641-2,
		GTCTGATCTCGGAAGCTAAGCAGGGTCGGGCCTGGTTAGT		7	gp2b	gi|357579626|ref|NC_006587.3|	+	28710016	28710113	GTCTGATCTCGGAAGCTAAGCAGGGTCGGGCCTGGTTAGTacttggatgggagaactagacaggtgcaacttgccagcggtactgctaaacatccaca	hsa-mir-7641-2,
		GTCTGATCTCGGAAGCTAAGCAGGGTCGGGCCTGGTTAGT		7	gp2b	gi|357579628|ref|NC_006585.3|	+	82904055	82904112	cgcgcccgatctcGTCTGATCTCGGAAGCTAAGCAGGGTCGGGCCTGGTTAGTacttg	hsa-mir-7641-2,
		GTCTGATCTCGGAAGCTAAGCAGGGTCGGGCCTGGTTAGT		7	gp2b	gi|357579629|ref|NC_006584.3|	+	14320731	14320817	cctactgtctacggccataccaccctgaacgcgcccgatctcGTCTGATCTCGGAAGCTAAGCAGGGTCGGGCCTGGTTAGTacttg	hsa-mir-7641-2,
508	cgr-miR-532-5p_R+2	CATGCCTTGAGTGTAGGACCGTTA	24	7	gp2b	gi|357579592|ref|NC_006621.3|	+	42774645	42774763	aagagagtgaaccttctgacttgctttctctcttaCATGCCTTGAGTGTAGGACCGTTGgtatcttaattaccctcccacacccaaggcttgcaggagggcaagccacctccttcctct	cgr-mir-532,
509	mmu-mir-6236-p3	CAACTCACCTGCCGAATCAACTAGC	25	7	gp2b	gi|357579592|ref|NC_006621.3|	+	23205971	23206056	atgtggcttttcagcaggacagtggccatggaaattggaatctgccaaggagttatgtaaCAACTCACCTGCTGAATCAACTAGCa	mmu-mir-6236,
510	mmu-mir-6240-p5_1ss14GT	CCAGTGCTCTGAATGTC	17	7	gp2b	gi|357579606|ref|NC_006607.3|	+	27817235	27817280	CCAGTGCTCTGAATGTCataggattgcaacattcagaagtgacatc	mmu-mir-6240,
		CCAGTGCTCTGAATGTC		7	gp2b	gi|357579629|ref|NC_006584.3|	-	73769181	73769243	tttctgCCAGTGCTCTGAATGTCaaaggaagaaattcaatgaagcatgggtaaacggcgggag	mmu-mir-6240,
		TGATTTCTGCCCAGTGCTCT		6	gp2b	gi|357579619|ref|NC_006594.3|	+	41125872	41125991	ccaagcatcctgagtgtctacagcgagtattaacaccacgTGATTTCTGCCCAGTGCTCTaaatgccaaagtacaaaagtcaacgatgtgtcagtaaagtgcattttacactggtctgtt	mmu-mir-6240,
511	mmu-mir-6236-p5_1ss13GA	AACTCACCTGCCAAATCAACT	21	6	gp2b	gi|357579614|ref|NC_006599.3|	-	13405135	13405181	AACTCACCTGCCAAATGAACTtgagcaagctctgggctcatggtgtt	mmu-mir-6236,
		CAACTAGCCCTGAAA		6	gp3a					acaactcacctgccgaatcaactagccctgaaaatggatggcgctggagcgtggggaccatacccaGCCGTCGCCGGCAGTCAGGggtgggggtgggggtggagaaagaaaaaaaatcaataa	mmu-mir-6236,
512	rno-miR-6215_R-3_1ss1TG	GTTAGGGTTGCAGAGCC	17	6	gp2b	gi|357579629|ref|NC_006584.3|	-	36535945	36536035	GTTAGGGTGGCAGAGCCcggtaattgcgtaaaacttaaacctttattctcagagattcagtattgaactatgagaaagtttagggagccca	hsa-mir-4471,rno-mir-6215,
513	hsa-miR-4792_L+1R+1_1ss10GT	CCGGTGAGCTCTCGCTGGCC	20	5	gp2b	gi|357579196|ref|NW_003726435.1|	-	16806	16829	cgtCCGGTGAGCTCTCGCTGGCCc	hsa-mir-4792,
		CCGGTGAGCTCTCGCTGGCC		5	gp2b	gi|357579611|ref|NC_006602.3|	-	34173439	34173459	tCCGGTGAGCTCTCGCTGGCC	hsa-mir-4792,
		CCGGTGAGCTCTCGCTGGCC		5	gp2b	gi|357579623|ref|NC_006590.3|	-	41567777	41567808	ggcggcgtCCGGTGAGCTCTCGCTGGCCcttg	hsa-mir-4792,
		CCGGTGAGCTCTCGCTGGCC		5	gp2b	gi|357579624|ref|NC_006589.3|	-	80967836	80967859	cgtCCGGTGAGCTCTCGCTGGCCc	hsa-mir-4792,
		CCGGTGAGCTCTCGCTGGCC		5	gp2b	gi|357579629|ref|NC_006584.3|	-	10124811	10124834	cgtCCGGTGAGCTCTCGCTGGCCc	hsa-mir-4792,
514	bta-mir-2904-1-p5_1ss39TC	CGGATAGCCGGTCCCCCGCCGTCCCCGCCGGCGGGCCGC	39	5	gp2b	gi|357577193|ref|NW_003728438.1|	-	5587	5685	CGGATAGCCGGTCCCCCGCCGTCCCCGCCGGCGGGCCGCcgcgcgcgccccgcgtggcgcggcgtgccccgccgcgcgtcgggaccggggtccggtgcg	bta-mir-2904-1,
		CGGATAGCCGGTCCCCCGCCGTCCCCGCCGGCGGGCCGC		5	gp2b	gi|357577469|ref|NW_003728162.1|	-	6542	6645	ggcctCGGATAGCCGGTCCCCCGCCGTCCCCGCCGGCGGGCCGCcgcgcgcgccccgcgtggcgcggcgtgccccgccgcgcgtcgggaccggggtccggtgcg	bta-mir-2904-1,
		CGGATAGCCGGTCCCCCGCCGTCCCCGCCGGCGGGCCGC		5	gp2b	gi|357577994|ref|NW_003727637.1|	-	8562	8665	ggcctCGGATAGCCGGTCCCCCGCCGTCCCCGCCGGCGGGCCGCcgcgcgcgccccgcgtggcgcggcgtgccccgccgcgcgtcgggaccggggtccggtgcg	bta-mir-2904-1,
515	oan-miR-1386_L-1R-1	TCCTGGCTGGCTCGCC	16	5	gp2b	gi|357579596|ref|NC_006617.3|	-	24935136	24935211	tgggccagtggcgcaatggataacgcatctgactacggatcagaagattctaggttcgacTCCTGGCTGGCTCGCT	oan-mir-1386,
		TCCTGGCTGGCTCGCC		5	gp2b	gi|357579622|ref|NC_006591.3|	-	60886477	60886506	gagTCCTGGCTGGCTCGCCtcccagctgtg	oan-mir-1386,
516	bta-miR-2478_L-2R-1	ATCCCACTTCTGACACC	17	5	gp2b	gi|357579624|ref|NC_006589.3|	+	77658115	77658164	gccgtgggaagggggctgagggtcaccttcagATCCCACTTCTGACACCa	bta-mir-2478,
517	hsa-mir-5100-p3_1ss17TC	ATCCCAGCGGTGCCTCCA	18	5	gp2b	gi|357579630|ref|NC_006583.3|	-	118960689	118960719	atcctgggttcgaATCCCAGCGGTGCCTCAA	hsa-mir-5100,mmu-mir-5100,
518	hsa-miR-1290_1ss13TG	TGGATTTTTGGAGCAGGGA	19	5	gp2b	gi|357579622|ref|NC_006591.3|	+	19865205	19865283	tatctgttcttatcagtttaatatctgatacgtcctctatccgaggacaatatattaaaTGGATTTTTGGAGCAGGGAg	hsa-mir-1246,hsa-mir-1290,ptr-mir-1246,ptr-mir-1290,bta-mir-1246,
519	hsa-mir-5100-p5_1ss17TC	ATCCCAGCGGTGCCTCCA	18	5	gp2b	gi|357579626|ref|NC_006587.3|	+	33001370	33001406	gttcgaATCCCAGCGGTGCCTCCAcactttgctgctt	hsa-mir-5100,mmu-mir-5100,
		CGTTGGGCCTGGTTAGTACTT		4	gp2b	gi|357579605|ref|NC_006608.3|	-	6673127	6673205	tacagccataaccaccctgaacgtgcccgatctcgtctgatcttggaagctaagcagGGTTGGGCCTGGTTAGTACTTg	hsa-mir-7641-1,
520	cgr-miR-1285_R-4	TGCACTCCAGCCTGGGCAAC	20	4	gp2b	gi|357579623|ref|NC_006590.3|	-	66778782	66778818	cacgtgagcccgggTGCACTCCAGCCTGGCCAACatt	cgr-mir-1285,
521	hsa-mir-4419a-p5_1ss21GC	AGCTACTCGGGAGGCTGAGGCAGGA	25	4	gp2b	gi|357579592|ref|NC_006621.3|	-	89603517	89603584	gtcccAGCTACTCGGGAGGCTGAGGCAGGAGGATCGCTTGAGCCcaggagttctgggctgcagtgcgc	hsa-mir-4419a,hsa-mir-1273f,hsa-mir-1254-1,ptr-mir-1254,ppy-mir-1268,ppy-mir-1273e,mmu-mir-709,rno-mir-6320,
		AGCTACTCGGGAGGCTGAGGCAGGA		4	gp2b	gi|357579594|ref|NC_006619.3|	+	28667601	28667656	gcgcctgtagtcccAGCTACTCGGGAGGCTGAGGCAGGAGGATCGCTTGAGCCcag	hsa-mir-4419a,hsa-mir-1273f,hsa-mir-1254-1,hsa-mir-1273h,ptr-mir-1254,ppy-mir-1273e,ppy-mir-1268,mmu-mir-709,rno-mir-6320,mdo-mir-7311,
		AGCTACTCGGGAGGCTGAGGCAGGA		4	gp2b	gi|357579611|ref|NC_006602.3|	+	50804090	50804208	tgagccgggcgcggtggcgcgcgcctgtagtcccAGCTACTCGGGAGGCTGAGGCAGGAGGATCGCTTGAccccaggagttctgggctgtagtgcgctatgccgatcgggtgtccgcac	hsa-mir-4419a,ppy-mir-1268,ppy-mir-1273e,mmu-mir-709,rno-mir-6320,
		AGCTACTCGGGAGGCTGAGGCAGGA		4	gp2b	gi|357579623|ref|NC_006590.3|	+	26223714	26223822	cgggcgcggtggcgcgcgcctgtagtcccAGCTACTCGGGAGGCTGAGGCAGGAGGATCGCTTGAGCCcaggagttctgggctgcagtgcgctatgccgatcgggtgtc	hsa-mir-4419a,hsa-mir-1273f,hsa-mir-1254-1,hsa-mir-1273h,ptr-mir-1254,ppy-mir-1273e,ppy-mir-1268,mmu-mir-709,rno-mir-6320,mdo-mir-7311,
522	bta-miR-2478_L-1_1ss2TG	GATCCCACTTCTGACACCA	19	4	gp2b	gi|357579604|ref|NC_006609.3|	+	17051386	17051463	gtgggtttcatgggtgttgtaccagctggccttgggactgaacaggggtcatctttgGATCCCACTTCTGACACCAga	bta-mir-2478,
		GATCCCACTTCTGACACCA		4	gp2b	gi|357579625|ref|NC_006588.3|	-	15435204	15435271	tgtgtgtgtgtatgtgtgtgggggggtgtccttttttttttttttGATCCCACTTCTGACACCAtgac	bta-mir-2478,
		GATCCCACTTCTGACACCA		4	gp2b	gi|357579629|ref|NC_006584.3|	+	73709428	73709477	gagcagtaggtagggaatagggtcagctctgGATCCCACTTCTGACACCA	bta-mir-2478,
523	bta-miR-2487_1ss15CT	CTCTAAGGGCTGGGTCGGTCGG	22	4	gp2b	gi|357579196|ref|NW_003726435.1|	-	16627	16689	aaggattggCTCTAAGGGCTGGGTCGGTCGGgctggggcgcgaagcGGGGCTGGGCGCGCGCC	hsa-mir-4508,hsa-mir-4492,mmu-mir-6937,bta-mir-2487,
		CTCTAAGGGCTGGGTCGGTCGG		4	gp2b	gi|357579624|ref|NC_006589.3|	-	80967657	80967719	aaggattggCTCTAAGGGCTGGGTCGGTCGGgctggggcgcgaagcGGGGCTGGGCGCGCGCC	hsa-mir-4492,hsa-mir-4508,mmu-mir-6937,bta-mir-2487,
		CTCTAAGGGCTGGGTCGGTCGG		4	gp2b	gi|357579630|ref|NC_006583.3|	+	99323908	99323984	gccacccgggctgcccggatctgtaactttaggataagtattcgCTCTAGGGGCTGGGTCGGTCGGgctcgggtcag	bta-mir-2487,
		CAACTAGCCCTGAAAATGG		4	gp2b	gi|357579610|ref|NC_006603.3|	+	50505187	50505293	gaatccactaaggagtgagtaacaactcacctgcgagcCAACTAGCCCTGAAAATGGatgggctggaggggggtggtgtgggagggtgtggggtcctaggtgggagg	mmu-mir-6236,
		AACTAGCCCTGAAAATG		4	gp2b	gi|357579618|ref|NC_006595.3|	+	14706128	14706246	ctgtgaaaagaatatggaacattgtacatggaaaattctagtgAACTAGCCCTGAAAATGgcaccacactcatatttcattgactagaactccatcatatatccgtatcaaattcaagg	mmu-mir-6236,
524	hsa-mir-4419a-p3_1ss21GC	AGCTACTCGGGAGGCTGAGGCAGGA	25	4	gp2b	gi|357579623|ref|NC_006590.3|	-	26423110	26423203	tagctcctcgccggccctccgagcgccgggcgcggtggcgcgcgcctgtagtcccAGCTACTCGGGAGGCTGAGGCAGGAggatcgcttgagcc	hsa-mir-4419a,hsa-mir-1273f,hsa-mir-1254-1,hsa-mir-1273h,ptr-mir-1254,ppy-mir-1273e,ppy-mir-1268,rno-mir-6320,
		ATCAACTAGCCCTGAAAAT		4	gp2b	gi|357579603|ref|NC_006610.3|	-	37386376	37386411	tactcacctgctggATCAACTAGCCCTGAAAATgaa	mmu-mir-6236,
		CTGAAAATGGATGGCGCT		4	gp2b	gi|357579630|ref|NC_006583.3|	-	45314630	45314761	gataatggtttggggtaaatatgaacttgtgctgttgtattgtagggggatccattagaaCTGAAAATGGATGGGGCTtttgctaatgcaagagacatgttccataaagtaccattcacacagacattagag	mmu-mir-6236,
		ATTTCTGCCCAGTGCTCT		3	gp2b	gi|357579623|ref|NC_006590.3|	-	31114572	31114607	caatgagATTTCTGCCCAGTGCTCTaaatgtcaaag	mmu-mir-6240,
525	hsa-miR-766-3p	ACTCCAGCCCCACAGCCTCAGC	22	3	gp2b	gi|357579630|ref|NC_006583.3|	+	102837629	102837693	ACTGCAGCCCCACAGCCTCAGCagagcctcagcactgagccaggtctgccctgggccctgggcct	hsa-mir-766,ptr-mir-766,ggo-mir-766,
526	hsa-mir-7641-1-p3_1ss1GC	CGTTGGGCCTGGTTAGTACTTGGAT	25	3	gp2b	gi|357579593|ref|NC_006620.3|	-	1442117	1442179	tgatctcatccaatctccggaagctaagcagGGTTGGGCCTGGTTAGTACTTGGATgggaaaa	hsa-mir-7641-1,
		CGTTGGGCCTGGTTAGTACTTGGAT		3	gp2b	gi|357579615|ref|NC_006598.3|	-	15535403	15535483	tacggccataccaccctgaatacgcccaatctcatctgatcttggaagctaagcagGGTTGGGCCTGGTTAGTACTTGGAT	hsa-mir-7641-1,
		CGTTGGGCCTGGTTAGTACTTGGAT		3	gp2b	gi|357579617|ref|NC_006596.3|	-	3992964	3993008	gaagctaagcagGGTTGGGCCTGGTTAGTACTTGGATgggagact	hsa-mir-7641-1,
		CGTTGGGCCTGGTTAGTACTTGGAT		3	gp2b	gi|357579626|ref|NC_006587.3|	-	39264947	39265031	tgtctatggccataccaccctgaacgtgcccgatctcgtctgatctgggaagctaagcagGGTTGGGCCTGGTTAGTACTTGGAT	hsa-mir-7641-1,
527	bta-miR-2478_L+2	TCGTATCCCACTTCTGACACCA	22	3	gp2b	gi|357579619|ref|NC_006594.3|	+	32036155	32036232	gaagtggctaccattcacaatgcctggagttgttagttcatcgagattcatcacctTCTTATCCCACTTCTGACACCA	bta-mir-2478,
		CACTGCACTCCAGCCTGGGC		3	gp2b	gi|357579626|ref|NC_006587.3|	-	49025806	49025888	cccacaagggtttctgtgtgaatttctccttgtttaatgccactttgggaggatattcctcCACTCCACTCCAGCCTGGGCca	hsa-mir-1273a,ptr-mir-1273,ppy-mir-1273a,
528	mmu-mir-6236-p5_1ss19GC	TGGATGGCGCTGGAGCGTC	19	3	gp2b	gi|357579603|ref|NC_006610.3|	-	33482252	33482281	TGGATGGCGCTGGGGCGTCcgcgccgtgtc	mmu-mir-6236,
529	hsa-miR-1268a	CGGGCGTGGTGGTGGGGG	18	3	gp2b	gi|357579623|ref|NC_006590.3|	+	157845	157874	tatgcgccggggCGGGCGTGGTGGTGGGGG	hsa-mir-1268a,hsa-mir-1268b,
530	hsa-mir-4419a-p5_1ss19GC	CTACTCGGGAGGCTGAGGCAGG	22	3	gp2b	gi|357579605|ref|NC_006608.3|	-	16071507	16071588	cgcgcgcctgtagttccagCTACTCGGGAGGCTGAGGCAGGaggatcgatgggcccaagagttctggactgtagtgcgctat	hsa-mir-4419a,
531	mmu-mir-6236-p3_1ss1GA	AAATCAACTAGCCCTGAAA	19	3	gp2b	gi|357579619|ref|NC_006594.3|	-	52583895	52583926	aagcggggtactgAAATCAACTGGCCCTGAAA	mmu-mir-6236,
532	ppy-mir-1268-p5_1ss9GA	GCGCCTGTAGTCCCAGCTACT	21	3	gp2b	gi|357579623|ref|NC_006590.3|	-	26412487	26412569	cgcGCGCCTGTAGTCCCAGCTACTcgggaggctgaggcaGGAGGATCGCTTGAGCCcaggagttctgggctgcagtgcgctat	hsa-mir-4419a,hsa-mir-1273f,hsa-mir-1254-1,hsa-mir-1273h,ptr-mir-1254,ppy-mir-1268,ppy-mir-1273e,
533	bta-mir-2904-1-p5_1ss43TC	GCCTCGGATAGCCGGTCCCCCGCCGTCCCCGCCGGCGGGCCGC	43	3	gp2b	gi|357576681|ref|NW_003728950.1|	-	4024	4147	agcgccgcggagcctcggttgGCCTCGGATAGCCGGTCCCCCGCCGTCCCCGCCGGCGGGCCGCcgcgcgcgccccgcgtggcgcggcgtgccccgccgcgcgtcgggaccggggtccggtgcg	hsa-mir-7846,bta-mir-2904-1,
		GCCTCGGATAGCCGGTCCCCCGCCGTCCCCGCCGGCGGGCCGC		3	gp2b	gi|357576923|ref|NW_003728708.1|	-	5932	6035	gGCCTCGGATAGCCGGTCCCCCGCCGTCCCCGCCGGCGGGCCGCcgcgcgcgccccgcgtggcgcggcgtgccccgccgcgcgtcgggaccggggtccggtgcg	bta-mir-2904-1,
		GTCTGATCTCGGAAGCTAAGCAGGGTCGG		3	gp2b	gi|357579628|ref|NC_006585.3|	+	82904055	82904112	cgcgcccgatctcGTCTGATCTCGGAAGCTAAGCAGGGTCGGGCCTGGTTAGTacttg	hsa-mir-7641-2,
534	mmu-miR-6937-5p_L-2R-5_1ss6GC	GCTCTAAGGGCTGGGTC	17	3	gp2b	gi|357579611|ref|NC_006602.3|	-	25034965	25035025	aaagcacacGCTCTAAGTGCTGGGTCgggtttaatgggcatggtgtgctgagctgtgcaag	mmu-mir-6937,bta-mir-2487,
535	mmu-miR-6240_R-8_1ss1CA	ACAAAGCATCGCGAAGGC	18	3	gp2b	gi|357579615|ref|NC_006598.3|	-	27021164	27021184	ACAAAGCATCGCGAAGGCcat	mmu-mir-6240,
536	hsa-miR-1260b_1ss9AG	ATCCCACCGCTGCCACCAT	19	3	gp2b	gi|357579620|ref|NC_006593.3|	+	70143013	70143055	aaagcacccggcctaggaccgccATCCCGCCGCTGCCACCATt	hsa-mir-1260b,ptr-mir-1260b,ppy-mir-1260b,ggo-mir-1260b,mml-mir-1260b,cgr-mir-1260,
537	hsa-miR-429_R-2	TAATACTGTCTGGTAAAACC	20	2	gp2b	gi|357579592|ref|NC_006621.3|	-	112176970	112177048	aggggctagctattgctgggatgaggtcattTACTACTGTCTGGTAAAACCttattcttgagaccgtcagtgggccatg	hsa-mir-429,ppy-mir-429,ggo-mir-429,mml-mir-429,
538	ssc-mir-4332-p3_1ss9CA	CCGGGCGCATTTCCACC	17	2	gp2b	gi|357579618|ref|NC_006595.3|	+	25251281	25251306	cccgCGCCCCCGGGCGCATTTCCACG	ssc-mir-4332,
539	mmu-mir-6240-p5	AAAGCATCGCGAAGGCCC	18	2	gp2b	gi|357579596|ref|NC_006617.3|	+	524055	524162	gcagacttagaactggaggggacctgggggatcggactaatgAAAGCATCGCGAAGGCCCGCGcggtgttgacggatgtgatttctgccctgtgctctgaatgtcaaa	mmu-mir-6240,
540	cgr-mir-1285-p3_1ss6TC	ACTCCCGTGCTGATCAGTA	19	2	gp2b	gi|357579592|ref|NC_006621.3|	-	89603367	89603400	ggagcaggtcaaaACTCCCGTGCTGATCTGTAaa	cgr-mir-1285,
		ACTCCCGTGCTGATCAGTA		2	gp2b	gi|357579627|ref|NC_006586.3|	+	61110052	61110086	aacggagcaagtcaaaACTCCCGTGCTGATCAGAA	cgr-mir-1285,
		CGTTGGGCCTGGTTAGTACTTG		2	gp2b	gi|357579606|ref|NC_006607.3|	-	32093068	32093123	cacctgatctcgtctgatcttggaagctaagcagGGTTGGGCCTGGTTAGTACTTG	hsa-mir-7641-1,
		CGTTGGGCCTGGTTAGTACTTGGA		2	gp2b	gi|357579608|ref|NC_006605.3|	-	14096500	14096539	aagTTAAGCAGGGTTGGGCCTGGTTAGTACTTGGAtggga	hsa-mir-7641-2,hsa-mir-7641-1,
		CGTTGGGCCTGGTTAGTACTTG		2	gp2b	gi|357579617|ref|NC_006596.3|	-	53012976	53013057	agtctatggccataccaccctgaacgtgcccgatctcgtctgatcttggaagctaagcagGGTTGGGCCTGGTTAGTACTTG	hsa-mir-7641-1,
		CACTCCAGCCTGGGC		2	gp3a					tgaggcaggagaattgcttgaacccgggtggtggaggttgcagtgagccaagattgcgccactgcactccagcctGGGCGACAAAGCAAGACTCTTTCTTgga	hsa-mir-1273a,ptr-mir-1273,ppy-mir-1273a,
541	oan-miR-223-3p_L+1R-1	GTGTCAGTTTGTCAAATACCCT	22	2	gp2b	gi|357579592|ref|NC_006621.3|	+	50838139	50838236	cctgcagtgccacactccgtgtatttgacaagctgagttagacactccatgtggaagaGTGTCAGTTTGTCAAATACCCCaagtgcggcacatgccta	oan-mir-223,
542	hsa-miR-4286_R+1	ACCCCACTCCTGGTACCA	18	2	gp2b	gi|357579607|ref|NC_006606.3|	-	20333884	20333958	ACCCCACTCCTGGTACCAaaaatttatagtggtctactgctgcagttaacaaattaccacaaacaggagtggctt	hsa-mir-4286,bta-mir-4286-2,bta-mir-4286-1,
		ACCCCACTCCTGGTACCA		2	gp2b	gi|357579608|ref|NC_006605.3|	-	12408041	12408082	tgttatagcagcACCCCACTCCTGGTGCCAaaagctgtgtat	hsa-mir-4286,bta-mir-4286-2,bta-mir-4286-1,
		ACCCCACTCCTGGTACCA		2	gp2b	gi|357579627|ref|NC_006586.3|	-	19697733	19697759	aaagtaACCCCACTCCTGGTACCAaaa	hsa-mir-4286,bta-mir-4286-2,bta-mir-4286-1,
543	hsa-miR-1246_L-2R+1	TGGATTTTTGGAGCAGGG	18	2	gp2b	gi|357579630|ref|NC_006583.3|	+	16953255	16953334	gtatctgttcttatcagtttactatctgacatgtcctgtatctgaagacaatatattacaTGGATTTTTGGAGCAGGGag	hsa-mir-1246,hsa-mir-1290,ptr-mir-1246,ptr-mir-1290,bta-mir-1246,
544	mmu-miR-709_1ss7AT	GGAGGCTGAGGCAGGAGGA	19	2	gp2b	gi|357579601|ref|NC_006612.3|	+	18397146	18397250	caaagtctgttattgctgggcatggtggcacatgcctgtagtcctactagctacttgGGAGGCTGAGGCAGGAGGAtcgcttgagtccaggagtttggggctgta	ppy-mir-1273e,mmu-mir-709,rno-mir-6320,
		GGAGGCTGAGGCAGGAGGA		2	gp2b	gi|357579630|ref|NC_006583.3|	+	1276592	1276625	GGAGGCTGAGGCAGGAGGAcagtccatgcttgtt	mmu-mir-709,rno-mir-6320,
545	bta-miR-378_L-1R+1_1ss2CT	TTGGACTTGGAGTCAGAAGGCT	22	2	gp2b	gi|357579592|ref|NC_006621.3|	+	108899022	108899094	atgtgacaacatggaaagagcaTTGGACTTGGAGTCAGAAGACTtcaagtttcagccttaccagttctcagtt	bta-mir-378-2,
		TTGGACTTGGAGTCAGAAGGCT		2	gp2b	gi|357579601|ref|NC_006612.3|	+	23868891	23868929	aTTGGACTTGGAGTCAGAAGACTtgggtctgagtcccga	bta-mir-378-2,
		CCGGTGAGCTCTCGC		2	gp2b	gi|357579611|ref|NC_006602.3|	-	34173439	34173459	tCCGGTGAGCTCTCGCTGGCC	hsa-mir-4792,
		CCGGTGAGCTCTCGC		2	gp2b	gi|357579623|ref|NC_006590.3|	-	41567777	41567808	ggcggcgtCCGGTGAGCTCTCGCTGGCCcttg	hsa-mir-4792,
		CCGGTGAGCTCTCGC		2	gp2b	gi|357579624|ref|NC_006589.3|	-	80967836	80967859	cgtCCGGTGAGCTCTCGCTGGCCc	hsa-mir-4792,
		CCGGTGAGCTCTCGC		2	gp2b	gi|357579629|ref|NC_006584.3|	-	10124811	10124834	cgtCCGGTGAGCTCTCGCTGGCCc	hsa-mir-4792,
546	cgr-mir-1285-p5_1ss6TC	ACTCCCGTGCTGATCAGTA	19	2	gp2b	gi|357579623|ref|NC_006590.3|	+	26223927	26224024	ACTCCCGTGCTGATCAGTAgtgggatcgcgcctgtgaatagccaCTGCACTCCAGCCTGGGCAACatagcgagaccccgtctcttttgttgaggccaa	hsa-mir-1273a,hsa-mir-1273g,ptr-mir-1273,ppy-mir-1254,ppy-mir-1273a,cgr-mir-1285,
		ACTCCCGTGCTGATCAGTA		2	gp2b	gi|357579623|ref|NC_006590.3|	-	26412204	26412279	ACTCCCGTGCTGATCAGTAgtgggatcgcgcctgtgaatagccaCTGCACTCCAGCCTGGGCAACatagcgagacc	hsa-mir-1273a,hsa-mir-1273g,ptr-mir-1273,ppy-mir-1273a,ppy-mir-1254,cgr-mir-1285,
		ACTCCCGTGCTGATCAGTA		2	gp2b	gi|357579623|ref|NC_006590.3|	-	26422897	26422972	ACTCCCGTGCTGATCAGTAgtgggatcgcgcctgtgaatagccaCTGCACTCCAGCCTGGGCAACatagcgagacc	hsa-mir-1273a,hsa-mir-1273g,ptr-mir-1273,ppy-mir-1273a,ppy-mir-1254,cgr-mir-1285,
547	hsa-miR-339-5p_R+3	TCCCTGTCCTCCAGGAGCTCACGTAT	26	2	gp2b	gi|357579625|ref|NC_006588.3|	+	15853506	15853589	tctggcagccgcccTCCCTGTCCTCCAGGAGCTCACTTATatctggccgtgagctcctcgaggccagagcccgcgtctgcctcc	hsa-mir-339,ptr-mir-339,ppy-mir-339,ggo-mir-339,mml-mir-339,mmu-mir-339,rno-mir-339,cgr-mir-339,ssc-mir-339-2,
548	bta-mir-2487-p3_1ss10GA	GCTCTAAGGACTGGGCCGG	19	2	gp2b	gi|357579606|ref|NC_006607.3|	+	51272140	51272169	gtcgcagGCTCTAAGGACTGGGCCAGccgg	bta-mir-2487,
549	oan-miR-1386_L+1	ACTCCTGGCTGGCTCGCCA	19	2	gp2b	gi|357579625|ref|NC_006588.3|	-	17419846	17419898	ttcccagctgggcctgtggggtgattttgtttacACTCCTGGCTGGCTCACCA	oan-mir-1386,
550	hsa-mir-7641-2-p3_1ss1CT	TTAAGCAGGGTCGGGCCTGGTTAGTACT	28	2	gp2b	gi|357579592|ref|NC_006621.3|	-	26260550	26260648	ttaactagtctacggccataccaccctgaacgcgcccgatctcgtctgatctcggaagCTAAGCAGGGTCGGGCCTGGTTAGTACTtggatgggagact	hsa-mir-7641-2,hsa-mir-7641-1,
		TTAAGCAGGGTCGGGCCTGGTTAGTACT		2	gp2b	gi|357579608|ref|NC_006605.3|	-	23991272	23991367	cacttgagtctacggccataccaccctgaacgcgcccgatctcgtctgatctcggaagCTAAGCAGGGTCGGGCCTGGTTAGTACTtggatgggag	hsa-mir-7641-2,
		TTAAGCAGGGTCGGGCCTGGTTAGTACT		2	gp2b	gi|357579622|ref|NC_006591.3|	-	42122810	42122894	cgtctagaatatggccataccaccctgaacacacctgatcttgtctgatctctgaagTTAAGCAGGGTGGGGCCTGGTTAGTACT	hsa-mir-7641-2,
551	mmu-mir-3535-p3	AAGAAAATTCCTCTAGATAGTCAAGTTCTGATCCAG	36	2	gp2b	gi|357579606|ref|NC_006607.3|	-	43332351	43332445	aaggatacTGGATATGATGACTGATTATCTGAGAAaataattgatgaaatcAAGAAAATTCCTCTAGATAGTCAAGTTCTGATCCAGctatgtct	mmu-mir-3535,
552	hsa-let-7i-5p_1ss15GA	TGAGGTAGTAGTTTATGCTGTT	22	2	gp2b	gi|357579599|ref|NC_006614.3|	-	21877721	21877819	attctaatttatggtatattttcatattatgtataactttttaaaaattcagcttatttTGAGGTAGTAGTTTATGGTGTTtacctgttttgttggcaa	hsa-let-7i,ptr-let-7i,ggo-let-7i,mml-let-7i,cgr-let-7i,sha-let-7i,
		CCCTGAAAATGGATGGCGCT		2	gp2b	gi|357579627|ref|NC_006586.3|	-	21129268	21129352	ccaatcCCCTGAAAATGGATGGAGCTagttagtgtgttgtacacagacatactgattagttaggatttaacttaggatggatggt	mmu-mir-6236,
		ACTCACCTGCCGAATCAACT		2	gp2b	gi|357579630|ref|NC_006583.3|	+	99323665	99323731	gaatccgctaaggagtgtgtaacACTCACCTGCCGAATCAACTAGCCCTGAAAATGAATggtgctgg	mmu-mir-6236,
553	cgr-miR-1973_L+4R+6	ATCCTGACCGTGCAAAGGTAGCATAATC	28	2	gp2b	gi|17737322|ref|NC_002008.4|	+	1989	2068	ttaacggccgcggtATCCTGACCGTGCAAAGGTAGCATAATCatttgttctctaaatagggacttgtatgaatggccaca	hsa-mir-4485,cgr-mir-1973,
		ATCCTGACCGTGCAAAGGTAGCATAATC		2	gp2b	gi|357579592|ref|NC_006621.3|	-	92044205	92044273	tATCCTGACCGCGCAAAGGTAGCATAATCatttgttctctaaataaggacttgtatgaatggctacagg	cgr-mir-1973,
		ATCCTGACCGTGCAAAGGTAGCATAATC		2	gp2b	gi|357579604|ref|NC_006609.3|	+	7770200	7770268	tATCCTGACCGTGCAAAGGTAGCATAATCatttgttctctaaataaggacttgtatgaatggctacacg	cgr-mir-1973,
		ATCCTGACCGTGCAAAGGTAGCATAATC		2	gp2b	gi|357579620|ref|NC_006593.3|	-	67479511	67479566	tcaacggccgcggTATCCTGACCGTGCAAAGGTAGCATAATCatttgttctctaaa	hsa-mir-4485,cgr-mir-1973,
		ATCCTGACCGTGCAAAGGTAGCATAATC		2	gp2b	gi|357579624|ref|NC_006589.3|	+	76679501	76679569	tATCCTGACCGTGCAAAGGTAGCATAATCaattgttctctaaataaggacgtgtatgaatggctacacg	cgr-mir-1973,
554	mmu-mir-6236-p3_1ss14GA	CAACTCACCTGCCAAATCAA	20	2	gp2b	gi|357579604|ref|NC_006609.3|	+	42544279	42544346	aaatgttatcatgcacctcgcaagctgaataaaagtcttaaagtataaCAACTCACCTGCCAAATAAA	mmu-mir-6236,
555	hsa-miR-4492	GGGGCTGGGCGCGCGCC	17	2	gp2b	gi|357579196|ref|NW_003726435.1|	-	16627	16689	aaggattggCTCTAAGGGCTGGGTCGGTCGGgctggggcgcgaagcGGGGCTGGGCGCGCGCC	hsa-mir-4508,hsa-mir-4492,mmu-mir-6937,bta-mir-2487,
		GGGGCTGGGCGCGCGCC		2	gp2b	gi|357579624|ref|NC_006589.3|	-	80967657	80967719	aaggattggCTCTAAGGGCTGGGTCGGTCGGgctggggcgcgaagcGGGGCTGGGCGCGCGCC	hsa-mir-4492,hsa-mir-4508,mmu-mir-6937,bta-mir-2487,
556	bta-mir-2487-p5_1ss10GA	GCTCTAAGGACTGGGCCGG	19	2	gp2b	gi|357579622|ref|NC_006591.3|	-	1637196	1637247	tcacatGCTGTAAGGACTGGGCCGGccagccacctcctgaaataccatgttt	bta-mir-2487,
557	mmu-miR-2137_R-1_1ss16AG	GCCGGCGGGAGCCCCGGGGA	20	2	gp2b	gi|357579609|ref|NC_006604.3|	+	57719910	57719985	aGCCGGCGGGAGCCCCGGGGAgagttctcttttttttgtgaagagcagggcaccctggaatgggttcaccccgaga	mmu-mir-2137,
		GCCGGCGGGAGCCCCGGGGA		2	gp2b	gi|357579623|ref|NC_006590.3|	-	30003736	30003835	gaccgcgcgccgcccggggggctgcgtcgaggggagtgtcacccgacccggccccaGCCGGCGGGAGCCCCTGGGAgcacgccaactgcggtgcacgacg	mmu-mir-2137,
		GCCGGCGGGAGCCCCGGGGA		2	gp2b	gi|357579629|ref|NC_006584.3|	-	69519796	69519853	gctcccctggccggcccgcccgtcccccaggagccaagGCCGGCGGGGGCCCCGGGGA	mmu-mir-2137,
558	hsa-mir-7641-2-p5_1ss6CT	CGGGCTTGGTTAGTACTTGGATGGGA	26	2	gp2b	gi|357579610|ref|NC_006603.3|	-	237335	237383	taagcaggatCGGGCTTGGTTAGTACTTGGATGGGAgaccacacaaatc	hsa-mir-7641-2,
		CGGGCTTGGTTAGTACTTGGATGGGA		2	gp2b	gi|357579615|ref|NC_006598.3|	+	49004509	49004562	CGGGCTTGGTTAGTACCTGGATGGGAggaatttctcccatgtttgaggaccttc	hsa-mir-7641-2,
		CGGGCTTGGTTAGTACTTGGATGGGA		2	gp2b	gi|357579619|ref|NC_006594.3|	-	1713526	1713600	gaagctaagcagggtCGGGCCTGGTTAGTACTTGGATGGGAgaaacgacacatactcaccatttacttcaacatg	hsa-mir-7641-2,
		CGGGCTTGGTTAGTACTTGGATGGGA		2	gp2b	gi|357579622|ref|NC_006591.3|	+	37341983	37342044	taagcagggtCGGGCTTGGTTAGTACTTGGATGGGAaaccattcaactcatataggccaaaa	hsa-mir-7641-2,
		CGGGCTTGGTTAGTACTTGGATGGGA		2	gp2b	gi|357579622|ref|NC_006591.3|	-	27343038	27343106	gaagctaagcagggtCGGGCCTGGTTAGTACTTGGATGGGAggaagaaagaaaatctaaacaaatcaat	hsa-mir-7641-2,
559	hsa-mir-1273a-p5	ACTGCACTCCAGCCTGGGC	19	2	gp2b	gi|357579629|ref|NC_006584.3|	-	42587880	42587960	aaACTGCACTTCAGCCTGGGCgcgccaaccatcagcttcttcctggagcatttcacccacgcgcgtgtggaggcggggcag	hsa-mir-1273a,ptr-mir-1273,cgr-mir-1285,
560	hsa-mir-7641-2-p5_1ss1CT	TTAAGCAGGGTCGGGCCTGGTTAGTACT	28	2	gp2b	gi|357579599|ref|NC_006614.3|	-	470971	471117	agagggtagtctacggccataccaccctgaacgcgcccgatctcgtctgatctcggaagCTAAGCAGGGTCGGGCCTGGTTAGTACTTGGATGGGAGagaagagggtgaattccaacagtattcaggaggtcgaattgacaggatcc	hsa-mir-7641-2,
		TTAAGCAGGGTCGGGCCTGGTTAGTACT		2	gp2b	gi|357579608|ref|NC_006605.3|	-	14096500	14096539	aagTTAAGCAGGGTTGGGCCTGGTTAGTACTTGGAtggga	hsa-mir-7641-2,hsa-mir-7641-1,
561	oan-let-7f-5p_R+3	TGAGGTAGTAGATTGTATAGTTTTT	25	2	gp2b	gi|357579592|ref|NC_006621.3|	-	45254567	45254667	ctggtgctctgtgggaTGAGGTAGTAGATTGTATAGTTTTAgggtcataccccatcttggagataactatacagtctactgtctttcccacggtggtacac	oan-let-7f-1,oan-let-7e,
562	sha-mir-716b-p3	AAATATTCAAATGAGAACTTTGAAGGCC	28	1	gp2b	gi|357579614|ref|NC_006599.3|	-	36274117	36274189	aaagctactgcaggttcagctcttggtagtagtagcaaggagcAAATATTCAAATGAGAACTTCGAAGGCCaa	sha-mir-716b,
563	hsa-mir-7641-2-p3_1ss6AG	AGCTAGGCAGGGTCGGGCCTGGTTAGTACTTGGATG	36	1	gp2b	gi|357579620|ref|NC_006593.3|	-	50929775	50929857	tacggccataccaccctgaacgcgcccgatctcgtctgatctcggaAGCTAAGCAGGGTCGGGCCTGGTTAGTACTTGGATGg	hsa-mir-7641-2,
564	hsa-mir-7641-2-p3_1ss4GN	GAANCTAAGCAGGGTCGGGCCTGGTTAGTACTTGGATG	38	1	gp2b	gi|357579608|ref|NC_006605.3|	-	36896129	36896210	tacggccataccaccctgaatgtgcctgatctcgtctgatctcgGAAGCTAAGCAGGGTCGGGCCTGGTTAGTACTTGGATG	hsa-mir-7641-2,
		GAANCTAAGCAGGGTCGGGCCTGGTTAGTACTTGGATG		1	gp2b	gi|357579613|ref|NC_006600.3|	-	1772566	1772647	tacggccataccaccctgaatgctcccgatctcgtctgatctcgGAAGCTAAGCAGGGTCGGGCCTGGTTAGTACTTGGATG	hsa-mir-7641-2,
		GAANCTAAGCAGGGTCGGGCCTGGTTAGTACTTGGATG		1	gp2b	gi|357579619|ref|NC_006594.3|	-	53338197	53338294	aatggtgctgattgtctacggccataccacgctgaatgcgcccgatctcgtctgatctcgGAAGCTAAGCAGGGTCGGGCCTGGTTAGTACTTGGATG	hsa-mir-7641-2,
		GAANCTAAGCAGGGTCGGGCCTGGTTAGTACTTGGATG		1	gp2b	gi|357579625|ref|NC_006588.3|	-	45282109	45282170	cgtgcccgatctcgtctgatctcgGAAGCTAAGCAGGGTCGGGCCTGGTTAGTACTTGGATG	hsa-mir-7641-2,
		GAANCTAAGCAGGGTCGGGCCTGGTTAGTACTTGGATG		1	gp2b	gi|357579629|ref|NC_006584.3|	-	67817726	67817801	cgcccgatctcgtctgatctcgGAAGCTAAGCAGGGTCGGGCCTGGTTAGTACTTGGATGgaaatatggttggttc	hsa-mir-7641-2,
565	ssc-miR-4334-3p_R+5	TCCCTGTCCTCCAGGAGCTCACCAT	25	1	gp2b	gi|357579604|ref|NC_006609.3|	+	5582906	5582976	acagtgttagtctcttggaaaaacaacagtcaccaagatatggTCCCTGTCCTCCAGGAGCTCAACATcta	ssc-mir-4334,ssc-mir-339-2,
566	hsa-mir-7641-2-p3_1ss1AT	TAGCTAAGCAGGGTCGGGCCTGGTTAGTACTTGGATGG	38	1	gp2b	gi|357579615|ref|NC_006598.3|	-	38933795	38933890	aaatccatctagggccataccaccctgaatgggcccgatctcgtctgacctcggAAGCTAAGCAGGGTCGGGCCTGGTTAGTACTTGGATGGgaga	hsa-mir-7641-2,
		TAGCTAAGCAGGGTCGGGCCTGGTTAGTACTTGGATGG		1	gp2b	gi|357579625|ref|NC_006588.3|	-	55788291	55788373	tacggccataccaccctgaacgcgcccgatctcgtctgatcccggAAGCTAAGCAGGGTCGGGCCTGGTTAGTACTTGGATGG	hsa-mir-7641-2,
		TAGCTAAGCAGGGTCGGGCCTGGTTAGTACTTGGATGG		1	gp2b	gi|357579630|ref|NC_006583.3|	-	94942304	94942379	ataccaccctgaacgtgccctatctcatctgatcttggAAGCTAAGCAGGGTCGGGCCTGGTTAGTACTTGGATGG	hsa-mir-7641-2,
567	hsa-miR-584-5p	TTATGGTTTGCCTGGGACTGAG	22	1	gp2b	gi|357579607|ref|NC_006606.3|	-	6724063	6724160	aaataggtagaccgaatgTTCTGGTTTGCCTGGGACTGAGgagtttcctggaatgtgagactctaagtgcctaaactggactggttggtcacctagta	hsa-mir-584,ptr-mir-584,ggo-mir-584,mml-mir-584,
		TTATGGTTTGCCTGGGACTGAG		1	gp2b	gi|357579615|ref|NC_006598.3|	+	34369944	34369992	gactccccaagctaagatgactaactgTTCTGGTTTGCCTGGGACTGAG	hsa-mir-584,ptr-mir-584,ggo-mir-584,mml-mir-584,
		TTATGGTTTGCCTGGGACTGAG		1	gp2b	gi|357579624|ref|NC_006589.3|	+	29629517	29629571	aaccccaagtatgccacatatggtgactaatcaTTTTGGTTTGCCTGGGACTGAG	hsa-mir-584,ptr-mir-584,ggo-mir-584,mml-mir-584,
568	hsa-miR-576-5p	ATTCTAATTTCTCCACGTCTTT	22	1	gp2b	gi|357579608|ref|NC_006605.3|	-	12281648	12281690	ccagcgaagtatggggATTCTAATTTCTCCACATCTTTgccaa	hsa-mir-576,
		ATTCTAATTTCTCCACGTCTTT		1	gp2b	gi|357579608|ref|NC_006605.3|	-	49139153	49139193	cactgtacaaggATTCTAATTTCTCCACATCTTTgtcaaca	hsa-mir-576,
		ATTCTAATTTCTCCACGTCTTT		1	gp2b	gi|357579611|ref|NC_006602.3|	-	3131181	3131235	accagcagtgaatgataATTCTAATTTCTCCACGTCCTTgtcaacacttgctatt	hsa-mir-576,
		ATTCTAATTTCTCCACGTCTTT		1	gp2b	gi|357579615|ref|NC_006598.3|	-	30648013	30648093	tgacaattcttttggaaactgcaccatttaatatccccatccacaatgtatgaggATTCTAATTTCTCCACATCTTTgcca	hsa-mir-576,
569	hsa-mir-1273a-p3	GCCACTGCACTCCAGCCTGG	20	1	gp2b	gi|357579592|ref|NC_006621.3|	-	15188564	15188618	tgtgctcatcagtagtgagatcgcccctgtgaataGCCACTGCACTCCAGCTTGG	hsa-mir-1273a,ptr-mir-1273,ppy-mir-1273a,ppy-mir-1254,
570	hsa-miR-584-5p_R-1	TTATGGTTTGCCTGGGACTGA	21	1	gp2b	gi|357579627|ref|NC_006586.3|	-	9414362	9414442	TTCTGGTTTGCCTGGGACTGAagagtttcccagaattcaggacattcagtattgacattatcatagttctgggcaaaccga	hsa-mir-584,ptr-mir-584,ggo-mir-584,mml-mir-584,
571	hsa-mir-7641-2-p5_1ss4CN	AAGNAGGGTCGGGCCTGGTTAGTACT	26	1	gp2b	gi|357579624|ref|NC_006589.3|	-	38522095	38522136	gaagctAAGCAGGGTCGGGCCTGGTTAGTACTTGGATGGGAG	hsa-mir-7641-2,
572	mmu-miR-709_L+1_1ss8AT	GGGAGGCTGAGGCAGGAGGA	20	1	gp2b	gi|357579609|ref|NC_006604.3|	-	27235634	27235695	atctagccaggcatggcatgtgcctgaagtcccacttacctGGGAGGCTGAGGCAGGAGGAt	mmu-mir-709,rno-mir-6320,
573	hsa-miR-7641_L+2R+15_1ss3TC	GTCTGATCTCGGAAGCTAAGCAGGGACGGGCCTGGT	36	1	gp2b	gi|357579598|ref|NC_006615.3|	-	20067729	20067775	GTCTGATCTCGGAAGCTAAGCAGGGTCGGGCCTGGTTAGTACTtgga	hsa-mir-7641-2,
		GTCTGATCTCGGAAGCTAAGCAGGGACGGGCCTGGT		1	gp2b	gi|357579630|ref|NC_006583.3|	-	119546228	119546309	ataccaccctgaacgcgcccgatctcGTCTGATCTCGGAAGCTAAGCAGGGTCGGGCCTGGTtagtacttggatgggagacc	hsa-mir-7641-1,hsa-mir-7641-2,
574	hsa-mir-7641-2-p3_1ss9GC	CTAAGCAGCGTCGGGCCTGGTTAGTACTTGGATGGGAG	38	1	gp2b	gi|357579599|ref|NC_006614.3|	-	470971	471117	agagggtagtctacggccataccaccctgaacgcgcccgatctcgtctgatctcggaagCTAAGCAGGGTCGGGCCTGGTTAGTACTTGGATGGGAGagaagagggtgaattccaacagtattcaggaggtcgaattgacaggatcc	hsa-mir-7641-2,
		GCTAAGCACGGTCGGGCCTGGTTAGTACT		1	gp2b	gi|357579619|ref|NC_006594.3|	-	57897645	57897676	gaaGCTAAGCACGGTTGGGCCTGGTTAGTACT	hsa-mir-7641-2,
		GCTAAGCACGGTCGGGCCTGGTTAGTACT		1	gp2b	gi|357579627|ref|NC_006586.3|	-	13578966	13579022	aatgcaccgatcttgtctgttctcagaaGCTAAGCAAGGTCGGGCCTGGTTAGTACT	hsa-mir-7641-2,
575	hsa-let-7i-5p_1ss5GT	TGAGTTAGTAGTTTGTGCTGTT	22	1	gp2b	gi|357579630|ref|NC_006583.3|	+	63401083	63401169	atgggTGAGTTAGTAGTTTGTCCTGTTtaaggaattggtctctttttgatgtctgcaaatttctgaatatcagaaatgaagtctctg	hsa-let-7i,ptr-let-7i,ggo-let-7i,mml-let-7i,cgr-let-7i,sha-let-7i,
576	hsa-mir-7641-2-p3_1ss2GT	ATCTAAGCAGGGTCGGGCCTGGTTAGTACTTGG	33	1	gp2b	gi|357579625|ref|NC_006588.3|	-	17675781	17675862	gtctactgccataccaccctgaatgtgcctgatctcgtctgatctcggaAGCTAAGCAGGGTCGGGCCTGGTTAGTACTTGG	hsa-mir-7641-2,
577	ppy-miR-1273e_L+1R+1_1ss12AG	TGAGGCAGGAGGATCGCTTGA	21	1	gp2b	gi|357579611|ref|NC_006602.3|	+	50804090	50804208	tgagccgggcgcggtggcgcgcgcctgtagtcccAGCTACTCGGGAGGCTGAGGCAGGAGGATCGCTTGAccccaggagttctgggctgtagtgcgctatgccgatcgggtgtccgcac	hsa-mir-4419a,ppy-mir-1268,ppy-mir-1273e,mmu-mir-709,rno-mir-6320,
578	mmu-miR-5100_L+2R-1	GTTCGAATCCCAGCGGTGCCTC	22	1	gp2b	gi|357579626|ref|NC_006587.3|	-	32956865	32956960	acaggagatcctggGTTCGAATCCCAGCGGTGCCTGgttccgtaagaagcagtatattattgctgcgagagcaccgcgcttccagccctctccaga	mmu-mir-5100,
		GTTCGAATCCCAGCGGTGCCTC		1	gp2b	gi|357579626|ref|NC_006587.3|	-	33031860	33031957	cctgtctagtaaacaggagatcctggGTTCGAATCCCAGCGGTGCCTTtattcaaccctgcccgaagagcccttccgttttgttgctaaatcgacatt	mmu-mir-5100,
579	bta-miR-378_R+1_1ss12AG	ACTGGACTTGGGGTCAGAAGGCT	23	1	gp2b	gi|357579595|ref|NC_006618.3|	-	15193609	15193643	agagaaaccgacACTGGACTTGGGGTCAGAAGGCC	bta-mir-378-2,
580	mmu-mir-3968-p5_1ss13AT	GAATCCCACTCCTGACAC	18	1	gp2b	gi|357579593|ref|NC_006620.3|	-	21094084	21094102	GAATCCCACTCCTGACACG	mmu-mir-3968,
		GAATCCCACTCCTGACAC		1	gp2b	gi|357579593|ref|NC_006620.3|	-	21108919	21108937	GAATCCCACTCCTGACACG	mmu-mir-3968,
581	hsa-mir-7641-2-p3_1ss1AN	NAGCTAAGCAGGGTCGGGCCTGGTTAGTACT	31	1	gp2b	gi|357578787|ref|NW_003726844.1|	-	17714	17801	gaggagtctagggccataccaccctgaacgcgcccgatctcgtctgatctcggAAGCTAAGCAGGGTCGGGCCTGGTTAGTACTcgga	hsa-mir-7641-2,
582	hsa-miR-7641_L+2R+23_1ss3TC	GTCTGATCTCGGAAGCTAAGCAGGGTCGGGCCTGGTTAGTACTT	44	1	gp2b	gi|357579613|ref|NC_006600.3|	+	9834518	9834626	agatttcccaagtctagtctacagccataccatcctgaatgcgcccgatcttGTCTGATCTCGGAAGCTAAGCAGGGTCGGGCCTGGTTAGTACTTggatgggagattt	hsa-mir-7641-2,
		GTCTGATCTCGGAAGCTAAGCAGGGTCGGGCCTGGTTAGTACTT		1	gp2b	gi|357579627|ref|NC_006586.3|	+	10464821	10464902	ataccaccctgaacgcgcccgatctcGTCTGATCTCGGAAGCTAAGCAGGGTCGGGCCTGGTTAGTACTTggatgggagacc	hsa-mir-7641-2,hsa-mir-7641-1,
		GTCTGATCTCGGAAGCTAAGCAGGGTCGGGCCTGGTTAGTACTT		1	gp2b	gi|357579627|ref|NC_006586.3|	+	10466590	10466671	ataccaccctgaacgcgcccgatctcGTCTGATCTCGGAAGCTAAGCAGGGTCGGGCCTGGTTAGTACTTggatgggagacc	hsa-mir-7641-2,hsa-mir-7641-1,
		GTCTGATCTCGGAAGCTAAGCAGGGTCGGGCCTGGTTAGTACTT		1	gp2b	gi|357579628|ref|NC_006585.3|	+	17295270	17295394	aagtagataatatttaatttcaagtctacggccataccaccctgaacgcgcccgatctcGTCTGATCTCGGAAGCTAAGCAGGGTCGGGCCTGGTTAGTACTTggatgggagataatatttaatt	hsa-mir-7641-2,
583	hsa-mir-4792-p5_1ss10GT	CCGGTGAGCTCTCGCT	16	1	gp2b	gi|357579196|ref|NW_003726435.1|	-	16806	16829	cgtCCGGTGAGCTCTCGCTGGCCc	hsa-mir-4792,
584	mmu-miR-3968_L-1R-1_1ss14AT	GAATCCCACTCCTGACACC	19	1	gp2b	gi|357579593|ref|NC_006620.3|	-	21094084	21094102	GAATCCCACTCCTGACACG	mmu-mir-3968,
		GAATCCCACTCCTGACACC		1	gp2b	gi|357579593|ref|NC_006620.3|	-	21108919	21108937	GAATCCCACTCCTGACACG	mmu-mir-3968,
585	cgr-miR-1260_R+2	ATCCCACCGCTGCCACCAAA	20	1	gp2b	gi|357579606|ref|NC_006607.3|	-	20117426	20117505	tttgtggggtatcatgcctgtttctctttgtccctgaatgctgtcagaagttcacttcagATCCCACCACTGCCACCAAA	cgr-mir-1260,
		ATCCCACCGCTGCCACCAAA		1	gp2b	gi|357579624|ref|NC_006589.3|	-	24974063	24974133	ttgagATCCCACCACTGCCACCAAAtctgttaaataacaaaattcaattcaaacatgtttgaagatctaat	cgr-mir-1260,
586	mmu-mir-6240-p3_1ss2GC	TCTGATTTCTGCCCAGTGC	19	1	gp2b	gi|357579613|ref|NC_006600.3|	-	40268900	40268937	taacagatccaaagtactTCTGATTTCTGCCCTGTGCt	mmu-mir-6240,
587	hsa-mir-7641-2-p3_1ss3GT	AGTGTCGGGCCTGGTTAGTACTTGGATGGGAG	32	1	gp2b	gi|357579623|ref|NC_006590.3|	-	54873984	54874073	agtctacggccataccaccctgaatgcgcccgatctcgtctgatctcggaagctaagcAGGGTCGGGCCTGGTTAGTACTTGGATGGGAG	hsa-mir-7641-2,
588	hsa-mir-7641-2-p3_1ss4CN	AAGNAGGGTCGGGCCTGGTTAGTACTTGGA	30	1	gp2b	gi|357579592|ref|NC_006621.3|	-	106929892	106929966	aacccagaatgtacgcgcccgatctcgtctgatctcggaagctAAGCAGGGTCGGGCCTGGTTAGTACTTGGAtg	hsa-mir-7641-2,
		AAGNAGGGTCGGGCCTGGTTAGTACT		1	gp2b	gi|357579598|ref|NC_006615.3|	-	20067729	20067775	GTCTGATCTCGGAAGCTAAGCAGGGTCGGGCCTGGTTAGTACTtgga	hsa-mir-7641-2,
589	mmu-miR-1843a-3p_L+6R+3_1ss18AC	GCTAAGTCTGATCGTTCCCCTCCATACAACC	31	1	gp2b	gi|357579624|ref|NC_006589.3|	+	23539366	23539429	aactggaggtctctgtctggcttaggacagctgGCTAAGTCTGATCGTTCCCCTCCATACAACC	mmu-mir-1843a,mmu-mir-1843b,rno-mir-1843,
590	mmu-miR-7b-5p_L-1R+1_1ss2GT	TGAAGACTTGTGATTTTGTTGTT	23	1	gp2b	gi|357579621|ref|NC_006592.3|	-	66856947	66857015	GGAAGACTTGTGATTTTGTTGTTgttgttatgatttcacatttctctgttgttctatgatttcacattt	mmu-mir-7b,rno-mir-7b,cgr-mir-7b,
591	mmu-miR-3968_L-1_1ss14AT	GAATCCCACTCCTGACACCA	20	1	gp2b	gi|357579592|ref|NC_006621.3|	-	88496439	88496518	GAATCCCACTCCTGATACCAtgtaatattgaaaggcagaactgcaatctgtaaaataaaatttgtacatttattgggggt	mmu-mir-3968,
		GAATCCCACTCCTGACACCA		1	gp2b	gi|357579613|ref|NC_006600.3|	-	25998377	25998411	GAATCCCACTCCTGATACCAatttctgtatcactc	mmu-mir-3968,
592	hsa-mir-7641-2-p5_1ss1CG	GAGGGTCGGGCCTGGTTAGTAC	22	1	gp2b	gi|357579629|ref|NC_006584.3|	-	10036450	10036531	aagCAGGGTCGGGCCTGGTTAGTACttggaagggagatctctactccatttgggatttacaacttgtaactgaccaggtatc	hsa-mir-7641-2,
593	hsa-mir-7641-2-p5_1ss2AG	TGAGCAGGGTCGGGCCTGGTTAGTACT	27	1	gp2b	gi|357579613|ref|NC_006600.3|	-	29941635	29941676	gaagcTAAGCAGGGTCGGGCCTGGTTAGTACTTGGATGGGAG	hsa-mir-7641-2,
		TGAGCAGGGTCGGGCCTGGTTAGTACT		1	gp2b	gi|357579629|ref|NC_006584.3|	-	7804169	7804228	TAAGCAGGGTCGGGCCTGGTTAGTACTtcgatgggagaccgcctgggaatactgggtgct	hsa-mir-7641-2,
594	cgr-mir-1973-p5_1ss28AT	TATCCTGACCGTGCAAAGGTAGCATAATC	29	1	gp2b	gi|357579620|ref|NC_006593.3|	-	67479511	67479566	tcaacggccgcggTATCCTGACCGTGCAAAGGTAGCATAATCatttgttctctaaa	hsa-mir-4485,cgr-mir-1973,
595	ssc-mir-4332-p5_1ss14CA	CGCCGCCGGGCGCATTT	17	1	gp2b	gi|357579618|ref|NC_006595.3|	+	25251281	25251306	cccgCGCCCCCGGGCGCATTTCCACG	ssc-mir-4332,
596	hsa-miR-1908-3p_L+1R+1	ACCGGCCGCCGGCTCCGCCCCGT	23	1	gp2b	gi|357579613|ref|NC_006600.3|	+	54660776	54660857	ggccggggctggggccggccgtaacggggctggcgattggtccagatgcgtggtgccACCGGCCGCCGGCTCCGCCCCGAct	hsa-mir-1908,ppy-mir-1908,
597	hsa-mir-7641-2-p5_1ss1GA	ACAGGGTCGGGCCTGGTTAGT	21	1	gp2b	gi|357579595|ref|NC_006618.3|	-	855627	855668	gaagctaAGCAGGGTCGGGCCTGGTTAGTACTTGGATGGGAG	hsa-mir-7641-2,
		ACAGGGTCGGGCCTGGTTAGT		1	gp2b	gi|357579623|ref|NC_006590.3|	-	54914143	54914219	agctaaGCAGGGTCGGGCCTGGTTAGTacttggaagggagagagaaagagagagagagaggcagagacacaggcaga	hsa-mir-7641-2,
598	mmu-miR-6240_L-8R-3_1ss21AG	TCGCGAAGGCCCGCG	15	1	gp2b	gi|357579596|ref|NC_006617.3|	+	524055	524162	gcagacttagaactggaggggacctgggggatcggactaatgAAAGCATCGCGAAGGCCCGCGcggtgttgacggatgtgatttctgccctgtgctctgaatgtcaaa	mmu-mir-6240,
599	mmu-miR-5126_L-1R-4_1ss18CT	CGGGCGGGGCCGGGGGT	17	1	gp2b	gi|357579622|ref|NC_006591.3|	-	26065084	26065167	tcccctctccgccccttgcttctcctaggaagcgtcacctcccgagcaagatggattggcCGGGCGGGGCCGGGGGTgggattt	mmu-mir-5126,
		CGGGCGGGGCCGGGGGT		1	gp2b	gi|357579629|ref|NC_006584.3|	-	41750760	41750805	acaccggccaggggctcggcccgcggggcCGGGCGGGGCCGGGGGC	mmu-mir-5126,
		CGGGCGGGGCCGGGGGT		1	gp2b	gi|357579630|ref|NC_006583.3|	-	865962	866060	cgcccgcccccggggacctgccccgccccggggacctccggccgggcgcgtcgcaggggcCGGGCGGGGCCGGGGGCggggccggactccgcgggctgc	mmu-mir-5126,mmu-mir-5126,
		TTAAGCAGGGTCGGGCCTGGTTAGTACTTGGATGGGA		1	gp2b	gi|357579627|ref|NC_006586.3|	-	66852078	66852162	tacggccataccaccctgaacgcgcccgatctcgtctgatctcggaagCTAAGCAGGGTCGGGCCTGGTTAGTACTTGGATGGGA	hsa-mir-7641-2,
600	mmu-mir-6236-p5	TGAAAATGGATGGCGCTGG	19	1	gp2b	gi|357579592|ref|NC_006621.3|	-	20800613	20800691	TGAAAATGGCTGGCGCTGGggtgccagctgaaaaatcaattattcacatctactaggcagctaccccctacgcagccag	mmu-mir-6236,
601	hsa-mir-7641-2-p5_1ss1AT	TAGCTAAGCAGGGTCGGGCCTGGTTAGTACTTGGATGG	38	1	gp2b	gi|357579594|ref|NC_006619.3|	-	4283589	4283685	cttggAAGCTAAGCAGGGTCGGGCCTGGTTAGTACTTGGATGGgagttcctctttctgcacatcctcaccaatacctgttctttgtttgtttcccaa	hsa-mir-7641-2,
602	hsa-mir-3195-p3_1ss3CG	CGGCGCGCCGGGCCCGGG	18	1	gp2b	gi|357579618|ref|NC_006595.3|	-	46727286	46727370	aatcctgccgtccgccctccgccgcgggtccgagccttcgggagaggacgggtctgCGGCGCGCCGGGCCCGGGcggggaggggg	hsa-mir-3195,
		CGGCGCGCCGGGCCCGGG		1	gp2b	gi|357579623|ref|NC_006590.3|	-	33575271	33575313	cgacggcgggggcctcgagttgcggCGGCGCGCCGGGCCCGGG	hsa-mir-3195,
603	mmu-miR-7b-5p_R+2	TGGAAGACTTGTGATTTTGTTGTTC	25	1	gp2b	gi|357579611|ref|NC_006602.3|	-	54993223	54993312	tgtggtctagtgctgtgTGGAAGACTAGTGATTTTGTTGTTCtgatgtactatgacaacaagtcacagcttcctcatagcgtggactccc	mmu-mir-7b,rno-mir-7b,cgr-mir-7b,
604	hsa-mir-7641-2-p3_1ss1AC	CGCAGGGTCGGGCCTGGTTAGTACTTGGATGGGAG	35	1	gp2b	gi|357579595|ref|NC_006618.3|	-	855627	855668	gaagctaAGCAGGGTCGGGCCTGGTTAGTACTTGGATGGGAG	hsa-mir-7641-2,
		CGCAGGGTCGGGCCTGGTTAGTACTTGGATGGGAG		1	gp2b	gi|357579613|ref|NC_006600.3|	-	29941635	29941676	gaagcTAAGCAGGGTCGGGCCTGGTTAGTACTTGGATGGGAG	hsa-mir-7641-2,
		CGCAGGGTCGGGCCTGGTTAGTACTTGGATGGGAG		1	gp2b	gi|357579624|ref|NC_006589.3|	-	38522095	38522136	gaagctAAGCAGGGTCGGGCCTGGTTAGTACTTGGATGGGAG	hsa-mir-7641-2,
605	bta-miR-1246_L+1R+2_1ss4TN	AAANGGATTTTTGGAGCAGGGA	22	1	gp2b	gi|357579622|ref|NC_006591.3|	-	19842705	19842780	tctgttcttatcagtttaatatctgatacgtcctctatccgaggacaatatattAAATGGATTTTTGGAGCAGGGA	bta-mir-1246,
		AAANGGATTTTTGGAGCAGGGA		1	gp2b	gi|357579622|ref|NC_006591.3|	-	19889102	19889177	tctgttcttatcagtttaatatctgatacgtcctctatccgaggacaatatattAAATGGATTTTTGGAGCAGGGA	bta-mir-1246,
606	hsa-mir-7641-2-p3_1ss7GT	AGCTAATCAGGGTCGGGCCTGGTTAGTACT	30	1	gp2b	gi|357578858|ref|NW_003726773.1|	-	18469	18556	gaggagtctagggccataccaccctgaacgcgcccgatctcgtctgatctcggaAGCTAAGCAGGGTCGGGCCTGGTTAGTACTcgga	hsa-mir-7641-2,
		AGCTAATCAGGGTCGGGCCTGGTTAGTACT		1	gp2b	gi|357579596|ref|NC_006617.3|	-	23163959	23164055	tgtgtctacggccataccaccctgaacgcgcccgatctcgtctgatctcggaAGCTAAGCAGGGTCGGGCCTGGTTAGTACTtggatggcagacctt	hsa-mir-7641-2,
		AGCTAATCAGGGTCGGGCCTGGTTAGTACT		1	gp2b	gi|357579622|ref|NC_006591.3|	-	18000313	18000400	gaggagtctagggccataccaccctgaacgcgcccgatctcgtctgatctcggaAGCTAAGCAGGGTCGGGCCTGGTTAGTACTcgga	hsa-mir-7641-2,
607	hsa-miR-378c_L-1R-2_1ss22GC	CTGGACTTGGAGTCAGAAGACT	22	1	gp2b	gi|357579592|ref|NC_006621.3|	+	109090720	109090764	CTGGACTTGGAGTCAGAAGACCcaggtgttactgctggctccccc	hsa-mir-378c,hsa-mir-378d-2,mmu-mir-378b,mmu-mir-378c,bta-mir-378-2,
		CTGGACTTGGAGTCAGAAGACT		1	gp2b	gi|357579622|ref|NC_006591.3|	-	32395942	32395963	CTGGACTTGGAGTCAGAAGACC	hsa-mir-378c,hsa-mir-378d-2,mmu-mir-378b,mmu-mir-378c,bta-mir-378-2,
608	hsa-mir-7641-2-p3_1ss13GA	GAAGCTAAGCAGAGTCGGGCCTGGTTAGTACTTGGATGG	39	1	gp2b	gi|357579630|ref|NC_006583.3|	-	114453249	114453338	tgtctacggccataccaccctgaacgcgcccgatctcgtctgatctcgGAAGCTAAGCAGGGTCGGGCCTGGTTAGTACTTGGATGGgag	hsa-mir-7641-2,
609	rno-mir-3557-p3_1ss13AG	GCGGGGAAGGTGGCTC	16	1	gp2b	gi|357579624|ref|NC_006589.3|	-	80969665	80969787	ggtggggtcggcgggggaccgccccccggccggcgaccgGCCGCCGCCGGGCGCATTTCCACCgcggcggtgcgccgcgaccggctccgggacggctgggaaggccgGCGGGGAAGGTGGCTC	rno-mir-3557,ssc-mir-4332,
610	hsa-miR-584-5p_R-4	TTATGGTTTGCCTGGGAC	18	1	gp2b	gi|357579607|ref|NC_006606.3|	-	3204505	3204561	gatgatccgTTATGGTTTGCCTGTGACtatacatccacagctggccagaagatctca	hsa-mir-584,ptr-mir-584,ggo-mir-584,mml-mir-584,
		TTATGGTTTGCCTGGGAC		1	gp2b	gi|357579620|ref|NC_006593.3|	-	23546383	23546461	TTCTGGTTTGCCTGGGACtatccgcatgtgagcactggaagtcccacaccctgggaagctactcagtctgggacaaacc	hsa-mir-584,ptr-mir-584,ggo-mir-584,mml-mir-584,
611	cgr-mir-1285-p5	CCAGCCTGGGCAACATAGTGAGAC	24	1	gp2b	gi|357579630|ref|NC_006583.3|	+	78017253	78017300	cactCCAGCCTGGGCAACATTGTGAGACagacccttgttccctagaaa	cgr-mir-1285,
612	hsa-mir-7641-2-p3_1ss2AG	TGAGCAGGGTCGGGCCTGGTTAGTACT	27	1	gp2b	gi|357579618|ref|NC_006595.3|	-	35800937	35801032	cgtcttgtgtcgacggccgtaccaccctgaacgcgccccgtctcgtcggatctcggacggTGAGCAGGGTCGGGCCTGGTTAGCACTtggatggga	hsa-mir-7641-2,
		TGAGCAGGGTCGGGCCTGGTTAGTACT		1	gp2b	gi|357579628|ref|NC_006585.3|	-	91565441	91565516	cacggccatactgccctgaacatgcccgatctcgtctgatcttggaagcTGAGCAGGGTCGGGCCTGGTTAGTCCT	hsa-mir-7641-2,
613	hsa-mir-7641-2-p3_1ss3AG	CTGAGCAGGGTCGGGCCTGGTTAGTACTTGGATGG	35	1	gp2b	gi|357579626|ref|NC_006587.3|	+	31868557	31868651	tctagcccacagccataccaccctgaatgcgcgggatccaatctcatctgactgcagcagCTGAGCAGGGTTGGGCCTGGTTAGTACTTGGATGG	hsa-mir-7641-2,
614	hsa-let-7i-5p	TGAGGTAGTAGTTTGTGCTGTT	22	11820	gp3a					tggctgaggtagtagtttgtgctgttggtcgggttgtgacattgcccgctgtggagataaCTGCGCAAGCTACTGCCTTGCtagtgctgg	cgr-let-7i,hsa-let-7i,mml-let-7i,
615	ggo-let-7i_R+1	TGAGGTAGTAGTTTGTGCTGTT	22	11820	gp3a					cccgacaccatggccctggcTGAGGTAGTAGTTTGTGCTGTtggtcgggttgtgacattgcccgctgtggagataactgcgcaagctactgccttgctagtgctggtg	ggo-let-7i,hsa-let-7i,ptr-let-7i,mml-let-7i,mmu-let-7j,sha-let-7i,
616	cgr-miR-100-5p_R+4	AACCCGTAGATCCGAACTTGTGTTT	25	3485	gp3a					tgttgccacaAACCCGTAGATCCGAACTTGTgttgatcgtccacaCAAGCTTGTGTCTATAGGTATGtgtctggta	cgr-mir-100,hsa-mir-100,mml-mir-100,age-mir-100,sla-mir-100,mmu-mir-100,rno-mir-100,bta-mir-100,eca-mir-100,oan-mir-100,ssc-mir-100,mdo-mir-100,sha-mir-100,
617	mmu-miR-1963_L-6R-2_1ss13AC	GAGATCCTGAGGCCT	15	33	gp3a					cTGGGACGAGATCATGAGGCCTTCctggccactgggaaggactcggcccttgtcccgca	mmu-mir-1963,
618	ggo-mir-760-p3_1ss10CG	GCCCGGATAGCTCAG	15	32	gp3a					ctcggaggatgctgcggcgcggggcgcgtcgcccccctcagtccaccagagcccggatacctcagaaattCGGCTCTGGGTCTGTGGGGAGcgaaatgcaacccaaac	ggo-mir-760,hsa-mir-760,ptr-mir-760,ppy-mir-760,mmu-mir-760,rno-mir-760,bta-mir-760,
619	ssc-mir-4332-p5	CGGGGGTGGGCGGGC	15	32	gp3a					cggcggggggtgtcgcgggggtgggcgggctggggccgggggtggggccggcgggggcacgacccccggtcggcgtcCACGGCCGCCGCCGGGCGCCtttccaccgc	ssc-mir-4332,
620	cgr-miR-486-5p_R+2_1ss22GA	TCCTGTACTGAGCTGCCCCGAAGT	24	29	gp3a					cctgaggggTCCTGTACTGAGCTGCCCCGAGgtccttcattgtgctcagctCGGGGCAGCTCAGTACAAGACGcatcggggtg	cgr-mir-486,mml-mir-486,mmu-mir-486,
		TCCTGTACTGAGCTGCCCCGAAGT		29	gp3a					cctgaggggTCCTGTACTGAGCTGCCCCGAGgtccttcattgtgctcagctCGGGGCAGCTCAGTACAAGACGcatcggggtg	cgr-mir-486,mml-mir-486,mmu-mir-486,
621	ssc-mir-4335-p5	CCACGTTGGGCGCCA	15	27	gp3a					cctcttccagccccacgttgggcgccactctgctGTGCCCAGCGCTGCAGGGCAatagggaagc	ssc-mir-4335,
622	mdo-miR-26-5p_L+5R+1	CGTGGTTCAAGTAATCCAGGATAGGCT	27	27	gp3a					acctggTTCAAGTAATCCAGGATAGGCtggacccattctcatcggCCTATTCTCGACTACTTGCACTcgg	mdo-mir-26-3,mmu-mir-26b,rno-mir-26a,rno-mir-26b,cgr-mir-26b,oan-mir-26-1,mdo-mir-26-2,
623	oan-mir-30e-p3_1ss12GA	AGGTGCCGAAGAAGC	15	25	gp3a					gacagtctttgctacTGTAAACATCCTTGACTGGAAGCtggaaggtgccgaaggagCTTTCAGTCGGATGTTTACAGCggcaggctgccacagtc	oan-mir-30e,mmu-mir-30d,oan-mir-30d,
624	hsa-miR-941	CACCCGGCTGTGTGCACATGTGC	23	24	gp3a					tgtggacatgtgcccagggcccgggacagcgccacggaagaggacgCACCCGGCTGTGTGCACATGTGCcca	hsa-mir-941-1,hsa-mir-941-3,
625	mmu-miR-3535_R+9	TGGATATGATGACTGATTACCTGAGAAATAATTGA	35	20	gp3a					tttggggctgtctttatgttgttgctgagaaaatgacaacTGGATATGATGACTGATTACCTGAGAaataattgatgaaatctcaagaaaattcctctagatagtcaagttctgatccagctatgtcaactcaaagcagcaaccttg	mmu-mir-3535,
626	hsa-miR-7977_1ss6AG	TTCCCGGCCAACGCACCA	18	18	gp3a					TTCCCAGCCAACGCACCAaaaatgatatgggtctgttgtctggagaaac	hsa-mir-7977,
627	oan-miR-103-3p_R+2	AGCAGCATTGTACAGGGCTATGAGT	25	17	gp3a					cttgaactgtaaacatgtggaagattgctccttgcccTCGGCTTCTTTACAGTGCTGCCTTGttgcatatggatcaAGCAGCATTGTACAGGGCTATGAgggcattgagactttatcttcaaag	oan-mir-103-1,
628	bta-miR-2478_L-4	CCCACTTCTGACACCA	16	16	gp3a					gttgggggtcggtggtgagcaagcagagactacataggttgccttGTATCCCACTTCTGACACCAtgtattgtcaac	bta-mir-2478,mmu-mir-3963,
629	ggo-miR-429_R+1	TAATACTGTCTGGTAAAACCGT	22	13	gp3a					ccggaggccacccacaccaccgccggccgatgggcgtcttaccagacatggttagacctggccctctgtcTAATACTGTCTGGTAAAACCGtccatcagccgcctgatcac	ggo-mir-429,hsa-mir-429,ppy-mir-429,mml-mir-429,
630	sha-mir-716b-p3_1ss24AG	TGGTGGTAGTAGCAAATATTCAAGTGAGA	29	13	gp3a					cagataagtgcacaactcaggcagggtaagtaactagacactgtggtgggcctggaagtttagaatgtgaatttgggtggagctgctgtgggtggAGATCTTGGTGGTAGTAGCAAATATtcaaatgagaactttgaaggccgaagtgga	sha-mir-716b,hsa-mir-641,
631	bta-mir-940-p5_1ss11GA	CCAGGAGTGGAGCCT	15	11	gp3a					gtggggtgtgggctgggccccaggagtggggcctgggcaaccctgtgtgttgaggaaggAAGGCTGGGCCCCCGCTCCGCgggcctgacccca	bta-mir-940,hsa-mir-940,ptr-mir-940,ggo-mir-940,mml-mir-940,
632	bta-miR-502b_L-1R+5_1ss4CG	ATGCACCTGGGCAAGGATTCTGAAT	25	11	gp3a					gctcccctctctaattcttgctccccaggtgagagtgctttgtgaatgcAATCCACCTGGGCAAGGATTCtgaatgtgagagc	bta-mir-502b,hsa-mir-501,ptr-mir-501,
633	mmu-let-7c-5p_R+2	TGAGGTAGTAGGTTGTATGGTTAT	24	10	gp3a					acggcctttggggTGAGGTAGTAGGTTGTATGGTTttgggctctgccccgctctgcggtaaCTATACAATCTACTGTCTTTCCtgaagtggccgc	mmu-let-7c-2,mml-let-7a-2,rno-let-7a-2,
		TGAGGTAGTAGGTTGTATGGTTAT		10	gp3a					acggcctttggggTGAGGTAGTAGGTTGTATGGTTttgggctctgccccgctctgcggtaaCTATACAATCTACTGTCTTTCCtgaagtggccgc	mmu-let-7c-2,
634	mdo-miR-181b-5p_R+4_1ss12CT	AACATTCATTGTTGTCGGTGGGTTTTT	27	10	gp3a					AACATTCATTGCTGTCGGTGGGTttttgattcaatcaacTCACTGATCAATGAATGCAAA	mdo-mir-181b-2,oan-mir-181b-2,oan-mir-181c,mdo-mir-181b-3,
635	hsa-miR-577_L+1	GTAGATAAAATATTGGTACCTG	22	10	gp3a					tgggggagtgaagagTAGATAAAATATTGGTACCTGatgaatctgaggccaggtttcaatactttatctgctcttcatttccccatatctacttac	hsa-mir-577,ptr-mir-577,ggo-mir-577,mml-mir-577,
636	hsa-miR-561-5p	ATCAAGGATCTTAAACTTTGCC	22	10	gp3a					cttcatccaccagtcctccaggaacATCAAGGATCTTAAACTTTGCCagagctacaaaggCAAAGTTTAAGATCCTTGAAGTtcctgggggaaccat	hsa-mir-561,hsa-mir-641,
637	cgr-miR-7b_R+1	TGGAAGACTTGTGATTTTGTTGTTA	25	9	gp3a					agtgctatgTGGAAGACTTGTGATTTTGTTGTTctaatgtgatatgacaacaagtcacagccggcctcatagcgtggact	cgr-mir-7b,mmu-mir-7b,rno-mir-7b,
638	ggo-miR-589	TGAGAACCACGTCTGCTCTGA	21	8	gp3a					agcctgtgcccagcagccccTGAGAACCACGTCTGCTCTGAgctgggtactgcctgttcagaacaaacgccggttcccagacgctgccagctggccccgttcctctggatt	ggo-mir-589,hsa-mir-589,ppy-mir-589,mml-mir-589,
639	mmu-miR-3968_L-5_1ss14AT	CCCACTCCTGACACCA	16	7	gp3a					acgccgagcgtgtggtggtaggatccgtgtagcaccgtctgtgtgttgttgtgccacacagagaacttgagCGAATCCCACTCCAGACACCAtgagtagg	mmu-mir-3968,
640	hsa-miR-7974	AGGCTGTGATGCTCTCCTGAGCCC	24	7	gp3a					gctcggcccccacagcgaaacggccgcctaaaccacccaggccttatggcttcatAGGCTGTGATGCTCTCCTGAGCCC	hsa-mir-7974,
641	hsa-miR-4454_L+1_1ss3GA	CGAATCCGAGTCACGGCACCA	21	7	gp3a					ccGGATCCGAGTCACGGCACCAaatttcatgcgtgtccgtgtgaagagaccacca	hsa-mir-4454,hsa-mir-7975,
642	bta-miR-2487_L+1_1ss10GA	GCTCTAAGGACTGGGCCGGTCGG	23	6	gp3a					cccgccatacggtgcagtgctccactctggccgcctggaaaggagCTCTAAGGGCTGGGCCGGTCGGcgtccgg	bta-mir-2487,
643	hsa-miR-374a-3p	CTTATCAGATTGTATTGTAATT	22	6	gp3a					tacatcggccaTTATAATACAACCTGATAAGTGttatagcaCTTATCAGATTGTATTGTAATTgtctgtgta	hsa-mir-374a,ptr-mir-374a,ppy-mir-374a,mml-mir-374a,mmu-mir-374b,
644	sha-miR-125a_R+2	TCCCTGAGACCCTAACTTGTGAAA	24	6	gp3a					tccaaaatatccgtactatagaagaaagaattctactgcatcaaataagacttttcctagTCCCTGAGACCCTAACTTGTGAgattttttagcaataatcACAGGTCAGGCTCTTGGGACCtaggcggaggggaaccagcagctctggac	sha-mir-125b,
		TCCCTGAGACCCTAACTTGTGAAA		6	gp3a					tccaaaatatccgtactatagaagaaagaattctactgcatcaaataagacttttcctagTCCCTGAGACCCTAACTTGTGAgattttttagcaataatcACAGGTCAGGCTCTTGGGACCtaggcggaggggaaccagcagctctggac	sha-mir-125b,
645	bta-miR-378_R+1_1ss22CA	ACTGGACTTGGAGTCAGAAGGAT	23	6	gp3a					ggagagcACTGGACTTGGAGTCAGAAGGCtggagcttacagggcagcaccgtcatctactggtggagaactacgcc	bta-mir-378-2,mml-mir-378d,mmu-mir-378d,bta-mir-378b,ssc-mir-378-2,
646	bta-mir-2341-p3_1ss11CG	TGAGATCCTTGAAGAC	16	6	gp3a					tCAGTAGGTAGAAAGAAGGCTGAgacctttccagtttgagatccttcaagacttactgg	bta-mir-2341,
647	ggo-miR-374a_R+1	CTTATCAGATTGTATTGTAATT	22	6	gp3a					ctggagcagcaccccctgggaagaaattttacatcggccattataatacaacctgataagtgttatagcaCTTATCAGATTGTATTGTAATtgtctgtgtatatgcctgtc	ggo-mir-374a,hsa-mir-374a,mml-mir-374a,
648	rno-mir-347-p5_1ss4CG	GGGGGCGGGGCGGGG	15	5	gp3a					gagcccctgctggtgggcgcggggcgggggtttcaggtggtctcgcggtggccgcccgacTGTCCCTCTGGGTCGCCCAgctggggagttcc	rno-mir-347,
649	oan-miR-1386_L-1	TCCTGGCTGGCTCGCCA	17	5	gp3a					aggttccggccagagtgggCTCCTGGCTGGCTCGCCAgacttctccatcaccgtggatggcacgaccatccttcccgtcccgcaggcccgcaatct	oan-mir-1386,
650	bta-miR-151-3p_R+2	CTAGACTGAAGCTCCTTGAGGAT	23	5	gp3a					cctgcccTCGAGGAGCTCACAGTCTAGTacgtctcatcccctaCTAGACTGAAGCTCCTTGAGGacagg	bta-mir-151,hsa-mir-151a,ggo-mir-151a,eca-mir-151,ssc-mir-151,
		CTAGACTGAAGCTCCTTGAGGAT		5	gp3a					cctgcccTCGAGGAGCTCACAGTCTAGTacgtctcatcccctaCTAGACTGAAGCTCCTTGAGGacagg	bta-mir-151,hsa-mir-151a,ptr-mir-151,ssc-mir-151,
651	hsa-mir-6089-1-p3_1ss1TG	GGGGGCGGGGCGGGG	15	5	gp3a					ccccgggcccggcgttccctccccttccgtgcgccagtGGAGGCCGGGGTGGGGCGGGGCGGgg	hsa-mir-6089-1,hsa-mir-641,
652	eca-mir-767-p5_1ss14AT	GCTTTTGTATTATTG	15	5	gp3a					gcttttgtattataggtttttgctcaTGCACCATGGTTGTCTGAGCATGcagcatgcttgTCTGCTCATACTCCATGGTTCCTgagcaggaaccttcattgcctactg	eca-mir-767,hsa-mir-641,
653	hsa-miR-548o-3p	CCAAAACTGCAGTTACTTTTGC	22	5	gp3a					tggtgcAAAAGTAATTGCGGTTTTTGCCattaaaagtaatgcggCCAAAACTGCAGTTACTTTTGCaccc	hsa-mir-548o-2,hsa-mir-548i-2,hsa-mir-548i-3,hsa-mir-548i-4,hsa-mir-548i-1,hsa-mir-548d-1,hsa-mir-548ay,hsa-mir-548d-2,hsa-mir-548k,ptr-mir-548o,ptr-mir-548i-6,ptr-mir-548i-3,ptr-mir-548i-4,ptr-mir-548i-2,ptr-mir-548i-1,ptr-mir-548k,ppy-mir-548c,ggo-mir-548c,ggo-mir-548a,
		CCAAAACTGCAGTTACTTTTGC		5	gp3a					tggtgaaaatgtgttgattgtaatggttcctattctgatcaataaacatggtttgagcctagttacaatgatctaaaattcacggtCCAAAACTGCAGTTACTTTTGCaccaac	hsa-mir-548o,hsa-mir-548o-2,hsa-mir-548a-2,hsa-mir-548a-3,hsa-mir-548a-1,ptr-mir-548a-2,ptr-mir-548a-1,mml-mir-548a,
654	hsa-miR-4455_R-1_1ss9TC	AGGGTGTGCGTGTTTT	16	4	gp3a					agaAGGGTGTGTGTGTTTTTcctgagaataagagaaggaaggacagccaaattcttca	hsa-mir-4455,
655	eca-miR-17_R+2	CAAAGTGCTTACAGTGCAGGTAGAT	25	4	gp3a					ccttggccatgtCAAAGTGCTTACAGTGCAGGTAGctttctgagatctactgcaatgcaagcacttcttacattaccatgg	eca-mir-106a,rno-mir-17-2,mdo-mir-106,
656	bta-miR-2340_L-5R-2_1ss19TA	TCCCTGGTGGTCTAG	15	4	gp3a					acaactccaaggatacgaggcaaggtaagatcagagtgatgagaGGACTTCCCTGGTGGTCTTGTGcagggtgtgt	bta-mir-2340,
657	hsa-let-7i-3p	CTGCGCAAGCTACTGCCTTGCT	22	4	gp3a					cccgacaccatggccctggcTGAGGTAGTAGTTTGTGCTGTtggtcgggttgtgacattgcccgctgtggagataactgcgcaagctactgccttgctagtgctggtg	ggo-let-7i,hsa-let-7i,ptr-let-7i,mml-let-7i,mmu-let-7j,sha-let-7i,
658	hsa-miR-1285-3p_R-1	TCTGGGCAACAAAGTGAGACC	21	4	gp3a					tgtagagatagGATCTCACTTTGTTGCCCAGGctggtctcaaactcctggTCTGGGCAACAAAGTGAGACCTtatctctacaag	hsa-mir-1285-1,hsa-mir-1285-2,ptr-mir-1285,ppy-mir-1285b,
659	ggo-miR-1180_R+1	TTTCCGGCTCGCGTGGGTGTGT	22	4	gp3a					gccgcgagtcccggcggggcgaagcccgcagctgctggacccacccggccgggaatagtgctcctggttgTTTCCGGCTCGCGTGGGTGTGtcggcggcggggcctgacac	ggo-mir-1180,hsa-mir-1180,mml-mir-1180,
660	hsa-mir-5100-p3_1ss14TC	CCAGCGGTGCCTCCA	15	4	gp3a					ccatgaggagctggcagtgggatggcctgggggtaggagcgtggcttctggagctagaccacatgggTTCAGATCCCAGCGGTGCCTCTaactggccacaggaccttgggcagtcagct	hsa-mir-5100,
661	age-miR-27a_L+3R-1	ATCTTCACAGTGGCTAAGTTCCGC	24	4	gp3a					ctgaggagcagggcttagctgcttgtgagcagggttcactccaagtcatgTTCACAGTGGCTAAGTTCCGCCccccag	age-mir-27a,lca-mir-27a,eca-mir-27a,
662	hsa-miR-3168_L-2_1ss14AC	GTTCTACAGTCCGAC	15	4	gp3a					aagatcatGAGTTCTACAGTCAGACagcctgagttggaggctcatcttcacttcttgctgtgtgaccctgggccagtgactt	hsa-mir-3168,
663	cgr-let-7i_R+1	CTGCGCAAGCTACTGCCTTGCT	22	4	gp3a					tggctgaggtagtagtttgtgctgttggtcgggttgtgacattgcccgctgtggagataaCTGCGCAAGCTACTGCCTTGCtagtgctgg	cgr-let-7i,hsa-let-7i,mml-let-7i,
664	mmu-miR-6937-5p_L-3R-6_1ss6GC	CTCTAAGGGCTGGGT	15	3	gp3a					TAGCTGTAAGGGCTGGGTCTGTGTgatcggtctccaggaaacTCACAGGTTCCCCCTTGCACTAG	mmu-mir-6937,
665	mml-mir-639-p5_1ss1AG	GGGGGCGGGGCGGAC	15	3	gp3a					tggccgacggggcgcgcgcggccgggaggggcggggcggacgcacagccgcgtttagtctAGCGCAGCGGTCGCGAGCGCTCTgggtatcctgtcctg	mml-mir-639,
666	mmu-miR-146a-5p_R+3	TGAGAACTGAATTCCATGGGTTAAA	25	3	gp3a					agctcTGAGAACTGAATTCCATGGGTTatatcaatgtcagaCCTGTGAAATTCAGTTCTTCAGct	mmu-mir-146a,rno-mir-146a,cgr-mir-146a,
667	ggo-mir-556-p3_1ss10AT	TTCATTTATTCATTT	15	3	gp3a					cctaggagttcacaaagatagtaataagaaagatgagctcattgtaatatgagcttcatttatacatttcATATTACCATTAGCTCATCTtttttattactaccttcaa	ggo-mir-556,hsa-mir-556,ptr-mir-556,ppy-mir-556,mml-mir-556,
668	hsa-mir-639-p5_1ss1AG	GGGGGCGGGGCGGAC	15	3	gp3a					tggccgacggggcgcgcgcggcctggaggggcggggcggacgcagagccgcgtttagtctATCGCTGCGGTTGCGAGCGCTGTagggagcctgtgctg	hsa-mir-639,ppy-mir-639,
669	hsa-mir-663b-p3_1ss12TA	GTGGGATCCCGAGGC	15	3	gp3a					ggtgccgagggccgtccggcatcctaggcgggtcgctgcggtacctccctcctgtctgtggcggtgggatcccgtggccgtgttttcctGGTGGCCCGGCCGTGCCTGAGGtttc	hsa-mir-663b,hsa-mir-641,
670	hsa-miR-1304-3p_L-1R+1_1ss13CA	CTCACTGTAGCATCGAACCCCT	22	3	gp3a					aaacacttgagcccagcggTTTGAGGCTACAGTGAGATGTGatcctgccacaTCTCACTGTAGCCTCGAACCCCtgggctcaagtgattca	hsa-mir-1304,hsa-mir-641,
671	cgr-miR-1260_L-1R-1	TCCCACCGCTGCCACC	16	3	gp3a					acttgggaaATCCCACCGCTGCCACCAaataaagtgaaacacagtaaatggggatcgctatggagtcaaagcaagtttga	cgr-mir-1260,
672	mmu-miR-295-3p	AAAGTGCTACTACTTTTGAGTCT	23	3	gp3a					ggtgagACTCAAATGTGGGGCACACTTCtggactgtacatagAAAGTGCTACTACTTTTGAGTCTctcc	mmu-mir-295,
673	hsa-mir-4672-p3_1ss1GA	ACCTCTTGGTTACACA	16	3	gp3a					ggctgcttctcgcctctgtccagctgtgtggccttggacaagcctcttggTTACACAGCTGGACAGAGGCAcgaaacagcc	hsa-mir-4672,
674	hsa-mir-218-1-p3_1ss8GT	GAGGTATTAGTAAAAC	16	3	gp3a					gtgataatgtagcgagattttctgTTGTGCTTGATCTAACCATGTggttgcgaggtatgagtaaaacATGGTTCCGTCAAGCACCATGGaacgtcacgcagctttctaca	hsa-mir-218-1,mml-mir-218-1,mne-mir-218-1,rno-mir-218a-1,mdo-mir-218-1,
675	hsa-miR-320b_R+1	AAAAGCTGGGTTGAGAGGGCAAT	23	3	gp3a					tgttattttttgtcttctacctaagaattctgtctcttaggctttctcttcccagatttcccaaagttgggAAAAGCTGGGTTGAGAGGGCAAaaggaaaaaaaaagaattctgtctctgacataattagatagggaa	hsa-mir-320b-2,hsa-mir-320b-1,hsa-mir-320c-1,ptr-mir-320b-2,ptr-mir-320b-1,ptr-mir-320c-1,ppy-mir-320b-1,ppy-mir-320b-2,ppy-mir-320c-1,mml-mir-320b,
676	hsa-mir-559-p5_1ss4TG	AATGACTTTTGGTAA	15	3	gp3a					gctccagtaacatctTAAAGTAAATATGCACCAAAAttacttttggtaaatacagttttggtgcatatttactttaggatgttactggagctccca	hsa-mir-559,ptr-mir-559,ppy-mir-559,
677	hsa-mir-663a-p3_1ss12CA	GTGGGATCCCGAGGC	15	3	gp3a					ccttccggcgtcccAGGCGGGGCGCCGCGGGACCGCcctcgtgtctgtggcggtgggatcccgcggccgtgttttcctggtggcccggccatg	hsa-mir-663a,ptr-mir-663a,mml-mir-663-6,
678	hsa-miR-1910-5p	CCAGTCCTGTGCCTGCCGCCT	21	3	gp3a					tgtcccttcagCCAGTCCTGTGCCTGCCGCCTttgtgctgtccttggaggGAGGCAGAAGCAGGATGACAatgagggcaa	hsa-mir-1910,hsa-mir-641,
679	mdo-mir-449b-p3_1ss7GC	TTAGCACTCAGGACT	15	3	gp3a					TAGGCAGTGCGCTGTAAGCTGGCTGCTtggctcaatttagCAGTCAGGACTGCCCTGCCACT	mdo-mir-449b,
680	hsa-mir-8060-p5_1ss15CT	AAATCCTGTTTTTCTC	16	2	gp3a					tttaaatcctgtttttcccacttactattctggtcagatatcCCATGAAGCAGTGGGTAGGAGGACaggaaaaagc	hsa-mir-8060,
681	hsa-miR-4677-3p	TCTGTGAGACCAAAGAACTACT	22	2	gp3a					gcaaagcagcaaTTGTTCTTTGGTCTTTCAGCCAtgacctgaccttctgTCTGTGAGACCAAAGAACTACTttgcttggc	hsa-mir-4677,mml-mir-4677,
682	rno-miR-339-5p_R+3	TCCCTGTCCTCCAGGAGCTCACGAAT	26	2	gp3a					acggggtggacaccgTCCCTGTCCTCCAGGAGCTCACGtatgcctgcctgTGAGCGCCTCGACGACAGAGCCAgagtccacccctgcactgcccaa	rno-mir-339,hsa-mir-339,ppy-mir-339,mml-mir-339,mmu-mir-339,cgr-mir-339,bta-mir-339b,ssc-mir-339-2,
		TCCCTGTCCTCCAGGAGCTCACGAAT		2	gp3a					acggggtggacaccgTCCCTGTCCTCCAGGAGCTCACGtatgcctgcctgTGAGCGCCTCGACGACAGAGCCAgagtccacccctgcactgcccaa	rno-mir-339,hsa-mir-339,ptr-mir-339,ggo-mir-339,mml-mir-339,mmu-mir-339,
683	hsa-mir-4423-p5_1ss3GT	ATTTACTGCAGTTGC	15	2	gp3a					atcatgtactgcAGTTGCCTTTTTGTTCCCATGCtgtttaagcctagcATAGGCACCAAAAAGCAACAAcagtatgtgaa	hsa-mir-4423,ptr-mir-4423,
684	ggo-miR-641_R+1	AAAGACATAGGATAGAGTCACCT	23	2	gp3a					caggctgggtgaaaggaaggAAAGACATAGGATAGAGTCACCtctgtcctctgtccttcacctatagaggtgactgtcctatgtctttccttcctcttacccctgagcctca	ggo-mir-641,hsa-mir-641,
685	hsa-mir-4801-p5_1ss14CT	TGTAATAACATTTTT	15	2	gp3a					ttgaggcttggttttcttatgtgtaaaatgtaataacatttcttatgtttaaaacacttTACACAAGAAAACCAAGGCTCAa	hsa-mir-4801,
686	bta-miR-2285m_L-1R-6_1ss2AT	TAACGCAAATGAACT	15	2	gp3a					tattgagttggccaaaatgtttattcagatttttccatagcaccttatagaAAAACGCAAATGAACTTTTTGGccaatccaat	bta-mir-2285m-1,bta-mir-2285m-2,bta-mir-2285m-4,bta-mir-2285m-5,bta-mir-2285m-3,
687	bta-mir-2881-p5_1ss11GA	GGGGGCGGGGAGGCGGG	17	2	gp3a					tgtgtttgggagttgGGGGCGGGGGGGCGGGTGgattccagctgtcttcccctcgtggacactgtgacata	bta-mir-2881,
688	hsa-mir-559-p3_1ss9AC	TGGTGCATCTTTACT	15	2	gp3a					gctccagtaacatctTAAAGTAAATATGCACCAAAAttacttttggtaaatacagttttggtgcatatttactttaggatgttactggagctccca	hsa-mir-559,ptr-mir-559,ppy-mir-559,
689	hsa-mir-4449-p5_1ss7GC	GGGGGCCGGCGGCGG	15	2	gp3a					agcagccctcggcggcccggggggcgggcggcggtgccCGTCCCGGGGCTGCGCGAGGCAcaggcg	hsa-mir-4449,
690	cgr-miR-1839-3p_R+1	AGACCTACTTATCTACCAACAGT	23	2	gp3a					ctaaatgaaAAGGTAGATAGAACAGGTCTTGTttgcaaaataaatccaAGACCTACTTATCTACCAACAGccattaccta	cgr-mir-1839,mmu-mir-1839,rno-mir-1839,eca-mir-1839,
691	rno-miR-881-3p_L-1R-6_1ss12TA	AACTGTGGCAATTCT	15	2	gp3a					tgcagtacaaTATTCAGAGTGGTAGCAGTcactttattctaaagTAACTGTGGCATTTCTGAATAGagtaatgttca	rno-mir-881,
692	hsa-miR-3195_L+1R-3	GCGCGCCGGGCCCGG	15	2	gp3a					ccgcagccgcCGCGCCGGGCCCGGGTTggccgctgacccccgcggggcccccggcggccggggcgggggcgggggctgccccgg	hsa-mir-3195,
693	ptr-mir-598-p5	CTTGATGATGCTGCT	15	2	gp3a					gcttGATGATGCTGCTGATGCTGgcggtgatcccgatggtgtgagctggaaatggggtgcTACGTCATCGTTGTCATCGTCAtcatcatcatccga	ptr-mir-598,
694	mmu-miR-5126_L+1R-5	GGCGGGCGGGGCCGGGGG	18	2	gp3a					gggaccggacgcctcctgcagctgcgggagcccgtggttccccgggcaaccGCGGGCGGGGCCGGGGGCGGGGccca	mmu-mir-5126,
695	rno-miR-339-3p_R-2	TGAGCGCCTCGACGACAGAGC	21	2	gp3a					acggggtggacaccgTCCCTGTCCTCCAGGAGCTCACGtatgcctgcctgTGAGCGCCTCGACGACAGAGCCAgagtccacccctgcactgcccaa	rno-mir-339,hsa-mir-339,ppy-mir-339,mml-mir-339,mmu-mir-339,cgr-mir-339,bta-mir-339b,ssc-mir-339-2,
		TGAGCGCCTCGACGACAGAGC		2	gp3a					acggggtggacaccgTCCCTGTCCTCCAGGAGCTCACGtatgcctgcctgTGAGCGCCTCGACGACAGAGCCAgagtccacccctgcactgcccaa	rno-mir-339,hsa-mir-339,ptr-mir-339,ggo-mir-339,mml-mir-339,mmu-mir-339,
696	ggo-mir-641-p3	GTGACTGTCCTATGTCTTTCCT	22	2	gp3a					caggctgggtgaaaggaaggAAAGACATAGGATAGAGTCACCtctgtcctctgtccttcacctatagaggtgactgtcctatgtctttccttcctcttacccctgagcctca	ggo-mir-641,hsa-mir-641,
697	mdo-miR-138_R+9	AGCTGGTGTTGTGAATCAGGCCGAGA	26	2	gp3a					gttgctgcAGCTGGTGTTGTGAATCaggccgacaagcagctcatcctattacccggctatttcactacaccagggttgcatca	mdo-mir-138,sha-mir-138-1,
698	ggo-mir-598-p5	CTTGATGATGCTGCT	15	2	gp3a					caggaagatggcttgatgatgctgctgatgctggcggtgatcccgatggtgtgagctggaaatggggtgcTACGTCATCGTTGTCATCGTCAtcatcatcatccgagcagcc	ggo-mir-598,hsa-mir-598,ptr-mir-598,
699	mmu-mir-5112-p5_1ss1TG	GGGGGTGTAGCTCAG	15	2	gp3a					ggctggggtgTAGCTCAGCGGGAGAGCACctgcttcatccccagctacatttccagtgcc	mmu-mir-5112,
700	mml-miR-199a-3p_L+5R-1	CGTGGACAGTAGTCTGCACATTGGTT	26	2	gp3a					gccaaCCCAGTGTTCAGACTACCTGTTCaggaggctctcaacgtgtACAGTAGTCTGCACATTGGTTAggc	mml-mir-199a-2,
701	ssc-miR-451_L+3R-1	ATCAAACCGTTACCATTACTGAGT	24	2	gp3a					gggggtggcgagcAAACCGTTACCATTACTGAGTTtagtaatggtaacggttctcttgctgcacc	ssc-mir-451,
702	ptr-mir-200c-p5_1ss11TG	GTGGGCGGGCGGGGC	15	2	gp3a					acccaaggtgggcgggctgggcgggggccctcgtcttacccagcagtgtttgggtgcggttgggagtctcTAATACTGCCGGGTAATGATGGAggcccctgtccctgtg	ptr-mir-200c,
703	cgr-miR-1285_L-2R-7	CACTCCAGCCTGGGC	15	2	gp3a					ggtcagaactcctgtgctgatcagtaagtagtgggatggtgtctgtgcatagctacTGCACTCCAGCCTGGGCAACATAGtgagacctcg	cgr-mir-1285,hsa-mir-641,
704	hsa-miR-1275_1ss17CA	GTGGGGGAGAGGCTGTA	17	2	gp3a					cctctgtgagaaagggtGTGGGGGAGAGGCTGTCttgtgtctgtaagtatgccaaacttattttccccaaggcagaggga	hsa-mir-1275,ptr-mir-1275,ppy-mir-1275,
705	hsa-miR-3158-3p_R+1	AAGGGCTTCCTCTCTGCAGGACT	23	2	gp3a					attcaggccggtCCTGCAGAGAGGAAGCCCTTCtgcttacaggtattggAAGGGCTTCCTCTCTGCAGGACcggcctgaat	hsa-mir-3158-1,hsa-mir-3158-2,
706	hsa-miR-7706	TGAAGCGCCTGTGCTCTGCCGAGA	24	2	gp3a					tggagctgtgtgcagggccagcgcggagcccgagcagccgcggTGAAGCGCCTGTGCTCTGCCGAGA	hsa-mir-7706,
707	ggo-miR-584_R+2	TTATGGTTTGCCTGGGACTGAGA	23	1	gp3a					tgacttagggtgaccagccaTTATGGTTTGCCTGGGACTGAggaatttgctgggatatgtcagttccaggccaaccaggctggttggtctccctgaagcaaccttcttgct	ggo-mir-584,hsa-mir-584,ptr-mir-584,mml-mir-584,bta-mir-584-8,
708	hsa-mir-1262-p5_1ss4AG	GTGGTGGGTGAATTT	15	1	gp3a					atctacaatggtgATGGGTGAATTTGTAGAAGGATgaaagtcaaagaatccttctgggaactaatttttggccttcaacaagaattgtgatat	hsa-mir-1262,ptr-mir-1262,mml-mir-1262,
709	hsa-miR-4497_L-2_1ss17CA	CCGGGACGGCTGGGA	15	1	gp3a					acCTCCGGGACGGCTGGGCgccggcggccgggagatccgcgcttcctgaatcccggccggcccgcccggcgcccgtccgcccgcgggtc	hsa-mir-4497,
710	hsa-mir-5684-p3_1ss14CG	CCCAGGCTGGAGTGCAGT	18	1	gp3a					gctgAACTCTAGCCTGAGCAACAGagtgagatggtcttgttttgttgcccaggctggagtccagt	hsa-mir-5684,
711	hsa-miR-654-3p_R-2	TATGTCTGCTGACCATCACC	20	1	gp3a					aggtggggctgagccctccagggtaagtggaaagaTGGTGGGCCGCAGAACATGTGCtgagttcgtgccatatgtctgctgaccatcacctttagaagccccttttcgc	ggo-mir-654,hsa-mir-654,
712	mmu-mir-467g-p3_1ss16CT	ATATACATACATACATATGTA	21	1	gp3a					gtcttgtgcatgcatatatatatatgtgtgtgtgtatatatatatacatatatatacatacatacacatgtatatgtataTATACATACACACACATATATatattcatgtatatatata	mmu-mir-467g,
713	hsa-mir-558-p5	GTGTGTGTGTGTGTG	15	1	gp3a					gtgtgtgtgtgtgtgtgtggttattttggtatagtagctctagactctattatagtttccTGAGCTGCTGTACCAAAATaccacaaacgggctg	hsa-mir-558,ptr-mir-558,ptr-mir-558,ptr-mir-558,ppy-mir-558,ppy-mir-558,ppy-mir-558,
714	oan-mir-1364-p5_1ss12TG	CGGAACCCGGCGCTC	15	1	gp3a					agcagcccggcggcagagagggggccggaacccggctctcctgactcccggTTCCACCCTTCCCTCTTTGAAGCgggtttgct	oan-mir-1364,
715	mmu-miR-503-3p_L+1	GGAGTATTGTTTCCACTGCCTGG	23	1	gp3a					tgcccTAGCAGCGGGAACAGTACTGCAGtgagtgtttggtgccctgGAGTATTGTTTCCACTGCCTGGgta	mmu-mir-503,
716	hsa-miR-943_L-1R+1	TGACTGTTGCCGTCCTCCAGA	21	1	gp3a					gggacgttctgagctcggggtgggggacgtttgccggtcactgctgctggcgccCTGACTGTTGCCGTCCTCCAGccccactcaaaggcatccc	hsa-mir-943,ptr-mir-943,
717	hsa-miR-4448_R-5_1ss6CG	GGCTCGTTGGTCTAG	15	1	gp3a					aggagtgaccaaaagacaagagtgcgagccttctattatgcccagacagggccaccagagGGCTCCTTGGTCTAGGGGTAatgcca	hsa-mir-4448,
718	mmu-miR-2137_L+1R-7	AGCCGGCGGGAGCCC	15	1	gp3a					gtagtatacctccttcctgctgccttgttggcttGCCGGCGGGAGCCCCAGGGAGtagagcattgc	mmu-mir-2137,
719	hsa-miR-3187-3p_R+4	TTGGCCATGGGGCTGCGCGGGGCT	24	1	gp3a					gctggcCCTGGGCAGCGTGTGGCTGAAGGtcaccatgttctccTTGGCCATGGGGCTGCGCGGggccagc	hsa-mir-3187,hsa-mir-641,
720	hsa-mir-4318-p5_1ss15AG	ACCCACTGTGGACAG	15	1	gp3a					gcttcttaattatgtcataaacccactgtggacaagggccttgtcttagacagtCACTGTGGGTACATGCTaggtgctcaa	hsa-mir-4318,
721	hsa-miR-6872-3p_L-6_1ss17CA	CCTCCTGCCGAGGTC	15	1	gp3a					gtgggTCTCGCATCAGGAGGCAAGGccaggacccgctgaCCCATGCCTCCTGCCGCGGTCag	hsa-mir-6872,
722	oan-mir-150-p3_1ss11CA	AGAGGGGGAGACGGGG	16	1	gp3a					cgcccctcggcgcccccTCTCCCAACCCTTGTACCAGAGcataaactgaaccCCTGGTACGGGGCCGTGGGAGAGggggagccggggccccgcg	oan-mir-150,ssc-mir-150-2,
723	hsa-miR-629-5p_R+1	TGGGTTTACGTTGGGAGAACTT	22	1	gp3a					tccctttcccaggggaggggcTGGGTTTACGTTGGGAGAACTtttacggtgaaccaggagGTTCTCCCAACGTAAGCCCAGCccctcccctctgcct	hsa-mir-629,
724	oan-miR-155-5p_R+5	TTAATGCTAATCGTGATAGGGGTTTACT	28	1	gp3a					gggacgccgtgggccgcaggtcgTTAATGCTAATCGTGATAGGGGTtttctctgtctgactgaCCCCTGCCCGTTAGCATTAGCaacgtgcggcccctcgaaccc	oan-mir-155,
725	hsa-miR-3653_L+25R+2	CGCTCATGATGAGCAAACTGAGCCTCTAAGAAGTTGACTGAAGGG	45	1	gp3a					tccctggggacccctggcagcccctcctgatgattcttcttcctgagcacgctcatgatgagcaaactgagcctCTAAGAAGTTGACTGAAGgggctgcttccccaagga	hsa-mir-3653,
726	ppy-miR-548a_R+1	AAAAGTAATTGTGGTTTTTGC	21	1	gp3a					atttatgcactgcagggaggtattaagttggtgcAAAAGTAATTGTGGTTTTTGccactaaaagtaatgacaaaactggcaattacttttgcaccaaacctgatatttttg	ppy-mir-548a,hsa-mir-641,
727	hsa-miR-2467-5p_1ss23CT	TGAGGCTCTGTTAGCCTTGGCTT	23	1	gp3a					ggacaggcaccTGAGGCTCTGTTAGCCTTGGCTCtgggtcctgctccttagAGCAGAGGCAGAGAGGCTCAGGgtctgtct	hsa-mir-2467,
728	mmu-mir-1194-p5	TAAGGACATTGGAAGAAGGGAGTC	24	1	gp3a					acaccttctgctggagacaatataaggacattggaagaagggagtctagctcttgctcctttgcctgcttgctgcgtgaGAATGAGTAACTGCTAGATCCTtggacttccattcacagctg	mmu-mir-1194,
729	cgr-miR-322-3p_R-1	AAACATGAAGCGCTGCAACA	20	1	gp3a					cgaagggatgCAGCAGCAATTCATGTTTTGGagtattgtaaaggttcaAAACATGAAGCGCTGCAACACcccttcgcg	cgr-mir-322,mmu-mir-322,rno-mir-322,
730	hsa-mir-3118-2-p5_1ss12GT	ATTTTCATAATTCAA	15	1	gp3a					acactacaataattttcataatgcaatcacacataatcactaTGTGACTGCATTATGAAAATTCTtgtagtgt	hsa-mir-3118-2,hsa-mir-3118-4,hsa-mir-3118-3,
731	oan-mir-128-2-p5_1ss8GA	GCCGGAAAGGGGGCC	15	1	gp3a					cagggcTGGCGATTGGACAGCCGGAAGgggggccgttacactgtaagagagtgagtaccaggtcTCACAGTGAACCGGTCTCTTTcccgactggatctggctcccagacgg	oan-mir-128-2,
		GCCGGAAAGGGGGCC		1	gp3a					cagggcTGGCGATTGGACAGCCGGAAGgggggccgttacactgtaagagagtgagtaccaggtcTCACAGTGAACCGGTCTCTTTcccgactggatctggctcccagacgg	oan-mir-128-2,
732	oan-mir-1394-p5_1ss6GT	TCCGCTCCGCCGCCCCCG	18	1	gp3a					gagggagccgggccccgcgccgaccgccgggggccggcgagctccgtctggtttccgcgccgccgcccccgcgggaggaataaccgaccacggttctcccCCCGGGGCGCCCGAGGGGcccggccgcccc	oan-mir-1394,
733	hsa-mir-5095-p3_1ss8AG	GCCTGTAGTCCCAGC	15	1	gp3a					ctgggaTTACAGGCGTGAACCACCGCGcccggcctaacttttaagaaacgtcggcccgggagcggtggctcacgcctgtaatcccagc	hsa-mir-5095,
734	hsa-miR-1290_L-3_1ss13TG	ATTTTTGGAGCAGGGA	16	1	gp3a					gagcgtcacgttgacactcaaaaagtttcagattttggaacatttcggatttTGGATTTTTGGATCAGGGAtgctcaa	hsa-mir-1290,ptr-mir-1290,
735	ggo-miR-1252_R+2_1ss9GA	AGAAGGAAATTGAATTCATTTA	22	1	gp3a					aaaaaatgtgaggtgtagaaAGAAGGAAGTTGAATTCATTtagaaaagagaattccacatgagcttaatttccttttttctaaatcttaataatctaccttgcttttctt	ggo-mir-1252,hsa-mir-1252,ptr-mir-1252,
736	hsa-miR-1247-5p_R+1	ACCCGTCCCGTTCGTCCCCGGAT	23	1	gp3a					ccgcttgcctcgcccagcgcagccccggccgctgggcgcACCCGTCCCGTTCGTCCCCGGAcgttgctctctaCCCCGGGAACGTCGAGACTGGAGCgcccgaactgagccaccttcgcggaccccgagagcggcg	hsa-mir-1247,ptr-mir-1247,mml-mir-1247,mmu-mir-1247,
737	bta-mir-2285t-p5_1ss2CG	TGAGGTTTTTCTGTA	15	1	gp3a					tattgggctggccaaaaagttcgttcaggtttttctgtaccagcttccagaAGAATCTGGATGAACTTTTTGGccaacccaat	bta-mir-2285t,
738	mmu-mir-7003-p3_1ss1AT	TGAGGCCCCGGGTTTT	16	1	gp3a					tcaggTGTGGGGAGAAGCTGCGGCAGccgagagctgcgtgtcagaggCCCCGGGTTTTCCCCACAG	mmu-mir-7003,
739	ggo-mir-1255a-p3	CTATCTTCTTTGCTCATCCTTG	22	1	gp3a					tcctttgagttgcttctcaAGGATGAGCAAAGAAAGTAGATtttttagattctaaagaaactatcttctttgctcatccttgagaagcaactccttatccattaaaatttta	ggo-mir-1255a,hsa-mir-1255a,
740	mmu-mir-6240-p3_1ss32CA	CGATGTGATTTCTGCCCAGTGCTCTGAAGGTA	32	1	gp3a					ttgagaaaaacaaaaccaaaaaaccCCAAAGCATCGCGAAGGCCCACGGCGggtgttgactcgatgtgatttctgcccagtgctctgaaggtcaatgtgaagaaatgtgactctctt	mmu-mir-6240,hsa-mir-641,
741	hsa-mir-7108-p3_1ss11CG	CCCGCCCCGCGCCGC	15	1	gp3a					GTGTGGCCGGCAGGCGGGTGGgcgggggcggccggtgggaaccccgccccgccccgcgcccgcactcACCCGCCCGTCTCCCCACAG	hsa-mir-7108,
742	hsa-miR-3609_L+1R-2	GCAAAGTGATGAGTAATACTGGC	23	1	gp3a					gtaacagtaacttttattctcattttccttttctctaccttgtagagaagCAAAGTGATGAGTAATACTGGCTGgagccc	hsa-mir-3609,hsa-mir-641,
743	hsa-mir-4787-p3_1ss2TC	CCGCCCCGCGCCGCC	15	1	gp3a					cggtccagacgtgGCGGGGGTGGCGGCGGCATCCCggacggcctgtgaggGATGCGCCGCCCACTGCCCCGCGCcgcctgaccg	hsa-mir-4787,
744	hsa-mir-1268a-p3_1ss7GA	GCCTGTAGTCCCAGC	15	1	gp3a					tagcCGGGCGTGGTGGTGGGGGcctgtggtcccagctactttggaggctgag	hsa-mir-1268a,ppy-mir-1268,
745	oan-miR-184_1ss22TC	TGGACGGAGAATTGATAAGGGC	22	1	gp3a					tcccagaaggcagacgacgtccagggcccatcacgtctctttatcacttttccagcccagctttctggttctagccgtTGGACGGAGAATTGATAAGGGTacggggtcggcaggagcatcctccggga	oan-mir-184,hsa-mir-641,
746	sha-mir-129-p5_1ss3CA	TAACTGGCCTCTGCC	15	1	gp3a					tctcctacctggcctctgcctcctttggatCTTTTTGCGGTCTGGGCTTGCtgttctaatcaatagtcaggaagcccttaccccaaaaagtatctacagggggccctgtcaacgggagtgactgcctgaggatttcaggtaagcaacaaa	sha-mir-129,
747	ppy-mir-1255a-p3	CTATCTTCTTTGCTCATCCTTG	22	1	gp3a					attggaaatcctttgagttgcttctcaAGGATGAGCAAAGAAAGATTTTTtagattctggagaaactatcttctttgctcatccttgagaagcaactccttatccattaa	ppy-mir-1255a,hsa-mir-641,
748	bta-mir-2903-p3_1ss5CT	GCCGTGGAGCCGGGCG	16	1	gp3a					cgccgctccgctcccggTTCCGCGCTCTACGCCAGCccgctgcctgccgggctggtgcaggccgcggagccgggcggcccggcaggca	bta-mir-2903,
749	hsa-mir-4326-p3_1ss6TA	GCAGGACGGGGGCCA	15	1	gp3a					gctgctctgcTGTTCCTCTGTCTCCCAGACtctgggtggatggagcaggtcgggggcca	hsa-mir-4326,
750	hsa-miR-3130-5p_L-4R-1	CAGTCTCCGGTGCAGC	16	1	gp3a					cttgtcatgtctTACCCAGTCTCCGGTGCAGCCtgttgtcaagGCTGCACCGGAGACTGGGTAAgacatgacaag	hsa-mir-3130-1,hsa-mir-3130-2,
751	mmu-mir-3067-p3_1ss2CT	GTCCTGGGAGAGGGG	15	1	gp3a					gccccagcttccccAGTTCTCAGGCCCGCTGTGGTGTgaagttaggttcaCCAAGCGGCTGCCCTGGGAGAGGgggaggtgtgc	mmu-mir-3067,
752	hsa-miR-2110_R+1	TTGGGGAAACGGCCGCTGAGTGA	23	1	gp3a					caggggtTTGGGGAAACGGCCGCTGAGTGaggcgtcggctgtgtttctcaccgcggtcttttcctcccactcttg	hsa-mir-2110,
753	oan-miR-1357_L+2_1ss21CT	AGATTATGAGATCTGAGGGCT	21	1	gp3a					gtcccagtgaatggcaagATTATGAGATCTGAGGGCCctcccccgggggcgccgagtgctccttagccttcctcgggtc	oan-mir-1357,
754	hsa-mir-4703-p3_1ss1TA	AGTGTTTGATTTGCA	15	1	gp3a					ttatgcatatTAGCAATACAGTACAAATATAGTgtgtttgatttgcacTGTAGTTGTATTGTATTGCCACtctgtataa	hsa-mir-4703,mml-mir-4703,
755	mmu-miR-6238_L-2R-2_1ss12TC	ATTAGTCAGCGGAGGAAA	18	1	gp3a					ctgaaccccttaagcactcaagttattgccctcctatctgacctgagtgaactaggctatttctaaagacctTTATTAGTCAGTGGAGGAAATGaagggagccaagccaggtgtgaaaatattcccgat	mmu-mir-6238,
756	eca-mir-541-p3_1ss13CA	AGAATCCAGTCTATG	15	1	gp3a					acgtcagggaaaggattctgctgtcggtcccactccagagttcgcaaaatgggTGGTGGGCACAGAATCCAGTCTctgcttgtg	eca-mir-541,
757	mdo-miR-21-5p_L+2R+2	AATAGCTTATCAGACTGATGTTGACT	26	1	gp3a					tgtcggaTAGCTTATCAGACTGATGTTGActgttggatctcatggcAACAGCAGTCGATGAGCTGTCtgacatt	mdo-mir-21,mmu-mir-21a,oan-mir-21,sha-mir-21,
758	hsa-miR-548v	AGCTACAGTTACTTTTGCACCA	22	1	gp3a					aatactaggtttgagcaaaagtaattgcggttttgccatcatgccaaaAGCTACAGTTACTTTTGCACCAgcctaatatt	hsa-mir-548v,
759	bta-mir-376e-p3_1ss14CA	ACAGGATTGACAGAT	15	1	gp3a					tgatattcaaaagGTGGATATTCCTTCTATGTTTAcaggattgacagctaAACATAGAGGAAAATCCACATTttaagtatct	bta-mir-376e,oar-mir-376e,
		ACAGGATTGACAGAT		1	gp3a					tgatattcaaaagGTGGATATTCCTTCTATGTTTAcaggattgacagctaAACATAGAGGAAAATCCACATTttaagtatct	bta-mir-376e,oar-mir-376e,
760	mdo-miR-7278-5p_L-3R-3_1ss15AC	AAGGACTGGGCCGGT	15	1	gp3a					TTGAAGGACTGGGCAGGTGATggtgacagccagcccccgtCACCTTTCACAATCCTTCATCT	mdo-mir-7278,
761	hsa-mir-1908-p3	CGGCTCCGCCCCGGCC	16	1	gp3a					cgggaatgccgCGGCGGGGACGGCGATTGGTCcgtatgtgtggtgccaCCGGCCGCCGGCTCCGCCCCGgcccccgcccc	hsa-mir-1908,ppy-mir-1908,
762	mml-mir-492-p5_1ss15GC	ACCTTCGAGGACCTCC	16	1	gp3a					actacagccactactacaagaccttcgAGGACCTGCGGGACAAGATTCTTggtgccgtcaatgagaactccaggattgtcctgcagatcaacaatgcctgtctggctgcagatg	mml-mir-492,
763	hsa-mir-4659a-p5_1ss7CA	AAACTGATGAAGCTGC	16	1	gp3a					gaaactgctgaagCTGCCATGTCTAAGAAGAAAACtttggagaaaaatTTTCTTCTTAGACATGGCAACGtcaacagtttc	hsa-mir-4659a,hsa-mir-641,
764	hsa-miR-4697-3p_R+1	TGTCAGTGACTCCTGCCCCTTGGTA	25	1	gp3a					gggcccagaAGGGGGCGCAGTCACTGACGTGaagggaccacatcccgcttcaTGTCAGTGACTCCTGCCCCTTGGTct	hsa-mir-4697,hsa-mir-641,
765	meu-miR-16c_L-4R-3_1ss9CG	AGCAGGTCAAAACTG	15	1	gp3a					aagctcggctgtgcccTAGCAGCACGTCAAAACTGGAGttaactggttaaatcctccagtattgccttgctgcttgagcgaggtaggagcctggttca	meu-mir-16c,
766	hsa-miR-611_R-4	GCGAGGACCCCTCGGGGTC	19	1	gp3a					aaaatggtgagagcgttgaggggagttccagacggagatGCGAGGACCCCTCGGGGTCTGACccaca	hsa-mir-611,ppy-mir-611,mml-mir-611,
767	bta-miR-769_R-1_1ss21CA	TGAGACCTCCGGGTTCTGAGA	21	1	gp3a					gacttggtgctgattcccggcgctctgaccTGAGACCTCCGGGTTCTGAGCTgtgatgttgcttcccagctgggatctctggggtctcggttcagggtcgggacctctgggttctgagc	bta-mir-769,hsa-mir-641,
768	mmu-mir-707-p5_1ss10GC	TACGCTTGTCTGAGC	15	1	gp3a					ggcatgCAGTCATGCCGCTTGCCTACGcttgtgtgagcatgggcatgcggtcatagttgttgcgggcaattcg	mmu-mir-707,
769	hsa-miR-4443_R+1	TTGGAGGCGTGGGTTTTT	18	1	gp3a					ggtgggggTTGGAGGCGTGGGTTTTagaacctatccctttctagccctgagca	hsa-mir-4443,
770	mmu-mir-466k-p5	GTGTGTGTGTGTGTG	15	1	gp3a					atatatgtgtgtgtgtgtgTGTGTGTGTACATGTACATGTGAgtatgtgtgtgtatatgtttgtacatgtgcatgtgtgtgagtatgtgaatatatgtgtatatgtgtgcatgtgcatgtgt	mmu-mir-466k,
771	cgr-mir-210-p5_1ss5CG	AGGAGAGCCACTGCC	15	1	gp3a					ggctcaggacAGCCACTGCCCACCGCACACTGcgttgctccggacccaCTGTGCGTGTGACAGCGGCTGAtctgtccct	cgr-mir-210,mmu-mir-210,rno-mir-210,
772	hsa-mir-4767-p5_1ss2GA	GACCCGCGGGCGCTC	15	1	gp3a					acatgggccCGCGGGCGCTCCTGGCCGCCGCCcgacttcggggccagccgggggcagagcgcgcgggagcccgagcgt	hsa-mir-4767,
773	hsa-miR-624-5p_L+1R-3	GTAGTACCAGTACCTTGTGT	20	1	gp3a					aatgctgtttcaaggTAGTACCAGTACCTTGTGTTCAgtggaaccaaggtaaaCACAAGGTATTGGTATTACCTtgagatagcattacacctaagtg	hsa-mir-624,ptr-mir-624,ppy-mir-624,
774	bta-mir-2461-p3_1ss3TA	TGACAGACTGAGAGC	15	1	gp3a					gagtctgccaagtggCCACTCTGTCTCGGATCCTGGCAagtaagtccttgTCAGACTGAGAGCAGTGTGCCTgcttgctttc	bta-mir-2461,
775	ppy-mir-1181-p5_1ss1GC	CCTGCCGCGGTCGCC	15	1	gp3a					tccaccgctgccgCGGTCGCCGCCACCCGAGCCGgagcgggctgggccgccaaggcaagatggtggactacagcgtgtggg	ppy-mir-1181,
776	bta-mir-2335-p5_1ss5TA	TTGAAGACTTTGGGC	15	1	gp3a					gtAGATAATGATGACTAACTGAATtgatgactttgggcatggtttagtaatcagtttcatgatttctat	bta-mir-2335,
777	ssc-miR-1285_L+9R+5	TCCTCCAGCCTGGGCAACATAGCGAGACCCCGTCTCTT	38	1	gp3a					gctgatcagtagtgggatcgcgcctgtgaatagccactgtactccagcCTGGGCAACATAGCGAGACCCCGTctcttttg	ssc-mir-1285,
778	mmu-mir-6239-p5_1ss7TG	TTAGCGGTGGATCACTC	17	1	gp3a					taaagcggtgatgtttctggccctgggtgttagcgttggatcactcagtgttgtgggtgcTAGCGTTGGATCACTCGGTGctgtggcttccatggttccgaacag	mmu-mir-6239,
779	mmu-mir-3960-p3_1ss4CG	GCGGTGGCGGCGGCGGCGGAGGCG	24	1	gp3a					gccacggcttcctgcgcccccgatcggggccgccaacagcgctggcGGCGGCGGCGGAGGCGGGGGcagtggc	mmu-mir-3960,
780	sha-mir-221-p5_1ss8TC	TATGTTACCCAGATG	15	1	gp3a					tatgttatccagatgaaaagaattggttttgtaggaagaacatccaggtttggggcatgaacctggcatacaatgtagaattctgtgtttattaagtaacAGCTACATTGTCTGCTGGGTTtcaggctacctgggaatatacatctaact	sha-mir-221,
781	bta-miR-654_R-2	TATGTCTGCTGACCATCACC	20	1	gp3a					gggttagtggaaaggtggtgggctgcagaacatgtgcttccttcgtgtcaTATGTCTGCTGACCATCACCTTtagaagccc	bta-mir-654,hsa-mir-654,ptr-mir-654,mmu-mir-654,oar-mir-654,
782	hsa-mir-1303-p3_1ss2GA	GAGTCTTGCTCTGTTGCC	18	1	gp3a					ggctgggcaacatagcgagacctcaactctacaatttttttttttttaaatTTTAGAGACGGGGTCTTGCTCTgttgccaggcttt	hsa-mir-1303,ptr-mir-1303,
783	mmu-miR-351-5p_R-1_1ss23TG	TCCCTGAGGAGCCCTTTGAGCCG	23	1	gp3a					catggcacctccgttTCCCTGAGGAGCCCTTTGAGCCTGgagtgaaaaaaaaaaacaGGTCAAGAGGCGCCTGGGAACtggagaagagtgttaaacttc	mmu-mir-351,rno-mir-351,
784	hsa-mir-3688-2-p3_1ss14CT	ACATACATACATATATA	17	1	gp3a					tcactttaaagAGTGGCAAAGTCTTTCCATATgtgtaacagacatacatacatacaTATGGAAAGACTTTGCCACTCTtgaaagtga	hsa-mir-3688-2,hsa-mir-641,
785	hsa-miR-1261_L-1R-2_1ss12TA	TGGATAAGGCATTGGC	16	1	gp3a					tgctATGGATAAGGCTTTGGCTTatggggatattgtggttgatctgttctatccagatgactgaaactttctccatagcagc	hsa-mir-1261,ppy-mir-1261,
786	bta-mir-1246-p5_1ss15AG	ATTTTTGGAGCAGGGA	16	1	gp3a					caacatattaAATGGATTTTTGGAGCAGGaagttggaatagaggctttctcagacaaatactttactgtgcag	bta-mir-1246,hsa-mir-1246,ptr-mir-1246,
787	mmu-mir-8111-p5_1ss18CT	CTGGGATTAAAGGCGTGTACCACC	24	1	gp3a					ccacctacctctgcctcatgagtgctgggattaaaggcgtgcaccaccacgcccggcgagatactaatttttatacACCGGGCATGGTAGTGTACACctttgatcatagcactcagagaaactgaggcaggtgggcc	mmu-mir-8111,
788	mmu-mir-709-p3_1ss2AT	CTGAGGCAGGAGGAT	15	1	gp3a					tgtcccgtttctctgcttctactcagaagtgctctgagcatagaactgtcctgtttgagcagcactggGGAGGCAGAGGCAGGAGGAt	mmu-mir-709,
789	mmu-miR-6539_R-2	GCACAGTGATGAACTCTGAGGG	22	1	gp3a					acaccctcccccaggacagtaaaGCACAGTGATGAACTCTGAGGGCTtttcacttcctctcggagttgctggttgctcactgggtctgtgaatgtgaatccatgtgggca	mmu-mir-6539,
790	mdo-mir-7308-p3_1ss11TC	ATCATTGAGCCAATC	15	1	gp3a					TGTGCGACACTGGTCAGAGATTacacaatcattgagctaaTCCTTGGCCAGAATCCTTGCC	mdo-mir-7308,
791	ppy-mir-1538-p3_1ss14CT	GCCGCGGCCCGGGTT	15	1	gp3a					gggaacagcagcaacaagggcctcgcttcctgccgccgCGGCCCGGGCTGCTGTTCCT	ppy-mir-1538,
792	rno-mir-6320-p3_1ss3AG	CTGAGGCAGGAGGAT	15	1	gp3a					atgcccgtggcatcaggcccaagtgctgagattacaaggcagttaaagccaggatgagaaagtcgtgcTGAACATGCTTGTAATCTCAGCActtgggaggctaaggcaggaggatcaagag	rno-mir-6320,
793	ggo-miR-624_L+1R-3	GTAGTACCAGTACCTTGTGT	20	1	gp3a					tatataatgctgtttcaaggTAGTACCAGTACCTTGTGTTCAgtggaaccaaggtaaacacaagatattggtattaccttgtgatagcattacccctaagtggtttcagtga	ggo-mir-624,hsa-mir-624,
794	mdo-miR-24-3p_L+3R+4	ATCTGGCTCAGTTCAGCAGGAAC	23	1	gp3a					gcctcctGTGCCTACTGAGCTGAAACACAGTtgctttggataaacTGGCTCAGTTCAGCAGgaacaggagtct	mdo-mir-24-2,oan-mir-24-2,sha-mir-24-2,
795	hsa-miR-5701_L-4	TGTCACGTTCTGATT	15	1	gp3a					gattggactTTATTGTCACGTTCTGATTggttagcctaagacttgttctgatccaatcagaacatgaaaataacgtccaatc	hsa-mir-5701-2,
796	hsa-miR-625-5p_R+1	AGGGGGAAAGTTCTATAGTCCT	22	1	gp3a					agggtagagggatgAGGGGGAAAGTTCTATAGTCCtgtaattagatctcagGACTATAGAACTTTCCCCCTCAtccctctgccct	hsa-mir-625,
797	hsa-miR-548ay-5p	AAAAGTAATTGTGGTTTTTGC	21	1	gp3a					aaacaagttatattaggttggtgcAAAAGTAATTGTGGTTTTTGCctgtaaaagtaatggCAAAAACCACAGTTTCTTTTGCaccagactaataaag	hsa-mir-548d-1,hsa-mir-548d-2,mml-mir-548f,
798	eca-mir-141-p3	TGGTCTAATTGTGAAGCTCC	20	1	gp3a					gggtccatcttccagtacagtgttggatggtctaattgtgaagctccTAACACTGTCTGGTAAAGATGGccc	eca-mir-141,hsa-mir-141,ptr-mir-141-2,ppy-mir-141,ppa-mir-141,ggo-mir-141,mml-mir-141,
799	mdo-mir-9b-p3_1ss7CT	CTGAATTATAAAGCT	15	1	gp3a					TCTTTGGTTTCCTAGCTGTGTGagtgtctctgaatcaTAAAGCTGGAGAACCGAATGTG	mdo-mir-9b,
800	bta-mir-2350-p3_1ss10CT	AGCAGGAGCTGGACC	15	1	gp3a					ggctctctctCAGCTCCTGTTTCTCTCCTCAGcttccccaccaagggcagcaggagccggaccctctgacgtggcc	bta-mir-2350,
801	mmu-miR-5119_L+1R-2	TCATCTCATCCTGGGGCT	18	1	gp3a					cagggctggcctatgggacagatactataagtCATCTCATCCTGGGGCTGGgtctgc	mmu-mir-5119,
802	mdo-miR-32-3p_R-3_1ss1AG	GATTTAGTATGTGTGAT	17	1	gp3a					ggaggTATTGCACATGACTAAGTTGCATgttgtcacggcctcagtgcaatttagtatgtgtgatattttc	bta-mir-32,mdo-mir-32,
803	hsa-miR-3200-5p_L+1R+3	GAATCTGAGAAGGCGCACAAGGTTTG	26	1	gp3a					ggtggtcgagggAATCTGAGAAGGCGCACAAGGTttgtgtccaatacagtccaCACCTTGCGCTACTCAGGTCTGctcgtgccct	hsa-mir-3200,ptr-mir-3200,
804	hsa-mir-1233-1-p5_1ss11AT	GGGGAGCTGCTGGGC	15	1	gp3a					gtgAGTGGGAGGCCAGGGCACGGCAgggggagctgcagggctatgggaggggccccagcgtcTGAGCCCTGTCCTCCCGCAG	hsa-mir-1233-1,ptr-mir-1233-2,ptr-mir-1233-1,ptr-mir-1233-3,ppy-mir-1233,mml-mir-1233,
805	hsa-miR-3176_R+3	ACTGGCCTGGGACTACCGGGGG	22	1	gp3a					tggcctctccagtctgcagctcccggcagcctcgggccacactcccgggatccccagggACTGGCCTGGGACTACCGGgggtggcggccg	hsa-mir-3176,
806	mmu-mir-1932-p5_1ss16TC	CAGCCTGGCCCTGAGCC	17	1	gp3a					gcaggcagccggtccagcctggccctgagtctccgaccccattaactctcggGTTGCGGACAGCGCTAGGTCGGccctgctccccagcaa	mmu-mir-1932,
807	hsa-mir-3909-p5_1ss8AT	TCTGGGGTGCAGGCT	15	1	gp3a					ggtatgctgttgcgctgtccttcctctggggagcaggctccgggggacagggaaaagcacacaaggaactTGTCCTCTAGGGCCTGCAGTCTcatgggagagtgacatgcaccaggacc	hsa-mir-3909,
808	hsa-mir-8086-p3_1ss14AG	CCCAGGCTGGAGTGCAGT	18	1	gp3a					tccactagtcTGCTAGTCTGGACTGATATGGTtagcttttttttttttttgagatggagtctggctctgttgcccaggctggagtacagtggc	hsa-mir-8086,
809	mdo-mir-7398a-3-p3_1ss4AG	GTAGATTTCTCGCCT	15	1	gp3a					TGTGTAGAGGCGAGAAATATGCTgtgttgtatcttggTAAATTTCTCGCCTTTCACAAT	mdo-mir-7398a-3,mdo-mir-7398a-5,mdo-mir-7398r,
810	hsa-mir-6832-p5_1ss3CT	GTTAGTGGCAGAGCC	15	1	gp3a					ggtggAGTAGAGAGGAAAAGTTAGGGTCagtggcagagccaggcagatgctgACCCTTTTTCTCTTTCCCAG	hsa-mir-6832,
811	oan-miR-153-1-5p	GTCATTTTTGTGATCTGCAGCT	22	1	gp3a					tgtctgtctctgcctgtctgtctctctgtctctctctctctctcacagctgccagtGTCATTTTTGTGATCTGCAGCTtagtactctggctccagTTGCATAGTCACAAAAGTGATCattggcaggtgtggcggctgcacggacg	oan-mir-153-1,hsa-mir-153-1,bta-mir-153-1,eca-mir-153-2,mdo-mir-153-1,
812	rno-mir-291b-p5_1ss15GA	CTCCGTGGCTTGGCA	15	1	gp3a					cggatcttggaagttggaacacagggtccatcaaagtggaggccctctccgtggcttggcgggAAAGTGCATCCATTTTGTTAGTctctgtgtcccgctggactcacc	rno-mir-291b,hsa-mir-641,
813	hsa-miR-548f-3p_R+2_1ss10AG	AAAAACTGTGATTACTTTTGC	21	1	gp3a					taataactattaggttggtgcgaacataattgcagtttttatcattacttttaatggcAAAAACTGTAATTACTTTTgcaccaacctaatattttagt	hsa-mir-548f-2,hsa-mir-548f-3,ptr-mir-548f-2,ptr-mir-548f-1,
814	hsa-mir-3976-p5_1ss9GC	GATATAGACAGCAGG	15	1	gp3a					tgagggaTATAGAGAGCAGGAAGATTAATGTcatattggagttggactgcagggcttcctttacacaataaatattgtatgaagtgctgatgtaacctttactgcagcatgacatgggatttggctgtttttatggctc	hsa-mir-3976,hsa-mir-641,
815	hsa-mir-33b-p3_1ss7CG	CGGCCCGTGGCACCA	15	1	gp3a					gcgggcggccccgcgGTGCATTGCTGTTGCATTGCacgtgtgtgaggcgggtgCAGTGCCTCGGCAGTGCAGCCCggagccggcccctggcaccac	hsa-mir-33b,ptr-mir-33b,
816	mmu-miR-551b-3p_R+2	GCGACCCATACTTGGTTTCAGTA	23	1	gp3a					gtgctcttgtggcccatGAAATCAAGCTTGGGTGAGACCTggtgcagaacaggaagGCGACCCATACTTGGTTTCAGtggctgcaagaatgactgcat	mmu-mir-551b,rno-mir-551b,
817	hsa-miR-7703_1ss23GT	TTGCACTCTGGCCTTCTCCCAGT	23	1	gp3a					ttaggggaggtggatgagtgggggcaggcaggggattggctaagaacctgactcTTGCACTCTGGCCTTCTCCCAGG	hsa-mir-7703,
818	eca-mir-703-p5_1ss6AT	AGGAATGGAGAATGT	15	1	gp3a					tAAAACCTTCAGAAGGAAAGGAgaatgttttgtggaccatttggttttttgtgtggcagtttta	eca-mir-703,
819	hsa-mir-7110-p3	CTCTCTCTCTCTCTC	15	1	gp3a					ggggcTGGGGGTGTGGGGAGAGAGAGtgcacagccagctcagggattaaagctctttctctctcTCTCTCTCCCACTTCCCTGCAG	hsa-mir-7110,hsa-mir-641,
820	bta-mir-2444-p3_1ss1CT	TTTTTGTGTTGTTTT	15	1	gp3a					gtagatgctgaattgaattgtcataaatacaagggtatgctTTTGTGTTGTTTTTTGTTTTgatgaggtattcat	bta-mir-2444,hsa-mir-641,
821	mdo-mir-7398a-1-p3_1ss4AG	GTAGATTTCTCGCCT	15	1	gp3a					TGTGTAGAGGCGAGAAAGATACCgtgttgtgtcttggTAAATTTCTCGCCTTTCACAAT	mdo-mir-7398a-1,mdo-mir-7398a-4,mdo-mir-7398a-3,mdo-mir-7398a-5,
822	mmu-mir-1843b-p5_1ss3TC	CTCAGGATAGCTGGC	15	1	gp3a					caacATGGAGGTCTCTGTCTGACTTaggatagctggctaagtCCGATCGTTCCCCTCCATACaacc	mmu-mir-1843b,
		CTCAGGATAGCTGGC		1	gp3a					caacATGGAGGTCTCTGTCTGACTTaggatagctggctaagtCCGATCGTTCCCCTCCATACaacc	mmu-mir-1843b,
823	mmu-miR-466i-5p_L-5	GTGTGTGTGTGTGTG	15	1	gp3a					gTGTGTGTGTGTGTGTGTGTGtgtgtgtatgtgtgtgtagtatatGTGCACACACACACATACGTacccatgcatg	mmu-mir-466q,mmu-mir-466i,mmu-mir-466i,mmu-mir-466i,mmu-mir-466i,mmu-mir-466i,mmu-mir-466i,mmu-mir-466i,mmu-mir-466i,mmu-mir-466i,mmu-mir-466i,mmu-mir-466i,
824	hsa-miR-2277-5p_R-1	AGCGCGGGCTGAGCGCTGCCAGT	23	1	gp3a					gtgcttcctgcgggctgAGCGCGGGCTGAGCGCTGCCAGTCagcgctcacattaaggcTGACAGCGCCCTGCCTGGCTCggccggcgaagctc	hsa-mir-2277,hsa-mir-641,
825	rno-miR-3549_R+3_1ss5TC	ATCTCGCCCGCAAAGACCCAGC	22	1	gp3a					gaaaatgccggtcctgggagccgaggactgggactttgtaggccagttgaactgacaccctcATCTTGCCCGCAAAGACCCagctctcagctcccgtccgccttggagttcg	rno-mir-3549,
826	hsa-mir-3178-p5_1ss1GA	ACGGGGCGCGGCCGG	15	1	gp3a					gaggctgggcGGGGCGCGGCCGGATCGgtcgagagcgtcctggctgatgacggtctcccgtgcccacgccccaaacgcagtctc	hsa-mir-3178,
827	hsa-miR-627-3p_L+1	CTCTTTTCTTTGAGACTCACT	21	1	gp3a					tacttattactggtaGTGAGTCTCTAAGAAAAGAGGAggtggttgttttcctccTCTTTTCTTTGAGACTCACTaccaataataagaaatactacta	hsa-mir-627,ptr-mir-627,
828	bta-mir-2389-p3	CGCGCCGCTCCCCGC	15	1	gp3a					gcgcccgggcggggccGAGGGGACTCGGGAGTCGGAGcggagaaccagcccccggccgccgcgtccccgcgccgctccccgc	bta-mir-2389,
829	hsa-mir-6724-p5_1ss9GC	CGGCGGGCCTGGGGC	15	1	gp3a					cgctgcgcttCTGGGCCCGCGGCGGGCGTGGGGctgcccgggccggtcgaccagcgcgccgtagctcccgaggcccgagccgcgacccgcgg	hsa-mir-6724,
830	oan-miR-222a-3p_R+7	AGCTACATCTGGCTACTGGGTCTCTAAG	28	1	gp3a					agagagcctgtagttgcccctcaatCGCTCAGTAGTCAGTGTAGATCctgtattctaatcagcAGCTACATCTGGCTACTGGGTctctgagggtaccttctagcttctct	oan-mir-222a,hsa-mir-222,ptr-mir-222,mml-mir-222,mmu-mir-222,rno-mir-222,cgr-mir-222,eca-mir-222,mdo-mir-222a,sha-mir-222,
831	hsa-mir-4536-1-p3_1ss14CT	ACATACATACATATATA	17	1	gp3a					aTGTGGTAGATATATGCACGATatatatactgccctgcttttatacatacatacatacatacctataTCGTGCATATATCTACCACAT	hsa-mir-4536-1,hsa-mir-641,
832	mdo-miR-7340-5p_L-5R-2_1ss11TA	GAACTATCTTATGGA	15	1	gp3a					CTTCAGAACTTTCTTATGGACAtccaaatcttggtcaagggTCCATAAGAAGTTCTGAAGGT	mdo-mir-7340,
833	ppy-mir-608-p5_1ss6TG	CTGCGGTTAAAAAGC	15	1	gp3a					gggcaaggtgggccAGGGGTGGTGTTCGGACAGCTGCGTttaaaaagccatccccaagagcttccatcaaaggctgcctcttggtgcagcacgggtaga	ppy-mir-608,hsa-mir-608,
834	hsa-miR-4449_L-2R+1_1ss12TC	TCCCGGGGCCGCGCGAGGCAC	21	1	gp3a					agcagccctcggcggcccggggggcgggcggcggtgccCGTCCCGGGGCTGCGCGAGGCAcaggcg	hsa-mir-4449,
835	hsa-mir-154-p3_1ss12AT	TATTTTTCAGTTCCA	15	1	gp3a					gtggtacttgaagaTAGGTTATCCGTGTTGCCTTCGctttatttgtgacgAATCATACACGGTTGACCTATTtttcagtaccaa	hsa-mir-154,mml-mir-154,rno-mir-154,
836	hsa-mir-548ae-2-p5_1ss8GA	TGCAAAAATAATTGTGGTTTT	21	1	gp3a					tgtgcaaaagtaattgtggtttttgtcatttaaaagtaatggCAAAAACTGCAATTACTTTCAcacc	hsa-mir-548ae-2,
837	oan-miR-30c-5p_R+4	TGTAAACATCCTACACTCTCAGCTGTA	27	1	gp3a					ctgttctaaagagccctgagtgacaggtacTGTAAACATCCTACACTCTCAGCtgtagatgtgagaaagCTGGGAGAAGGCTGTTTACTCTctctgccttggaaatcagccaaagagaacag	oan-mir-30c-2,
		TGTAAACATCCTACACTCTCAGCTGTA		1	gp3a					ctgttctaaagagccctgagtgacaggtacTGTAAACATCCTACACTCTCAGCtgtagatgtgagaaagCTGGGAGAAGGCTGTTTACTCTctctgccttggaaatcagccaaagagaacag	oan-mir-30c-2,
838	hsa-mir-3122-p3_1ss13TA	AAGACCATCATCATG	15	1	gp3a					accagctctGTTGGGACAAGAGGACGGTCTTcttttggaaggaagaccatcatcttgtccgaagagagctggt	hsa-mir-3122,
839	hsa-miR-548ap-5p_L+1R+4	CAAAAGTAATTGCGGTCTTTGGTA	24	1	gp3a					gggcagccagtgaatagttagctggtgcAAAAGTAATTGCGGTCTTTggtattactttcagtggCAAAAACTGCATTACTTTTGCaccagcctactagaacgctgagttcag	hsa-mir-548j,ppy-mir-548f,
		CAAAAGTAATTGCGGTCTTTGGTA		1	gp3a					gggcagccagtgaatagttagctggtgcAAAAGTAATTGCGGTCTTTggtattactttcagtggCAAAAACTGCATTACTTTTGCaccagcctactagaacgctgagttcag	hsa-mir-548j,
840	mmu-mir-8115-p3_1ss9CG	CTTGAGTCGTCCGCA	15	1	gp3a					ccctggaactggaactgcaggtggttgggagccaccatggtggtgttgggaagtgaacttgagtcctCCGCAATAGCAACAAGGGCTCTtaactactgagccatctctccaccttcaaa	mmu-mir-8115,hsa-mir-641,
841	hsa-miR-4796-3p_L-1R+1	AAAGTGGCAGAGTATAGACACT	22	1	gp3a					taaatttgTGTCTATACTCTGTCACTTTACttttggcctcaagtcattgcagTAAAGTGGCAGAGTATAGACACaaattta	hsa-mir-4796,ppy-mir-4796,
842	hsa-miR-3659_R+1	TGAGTGTTGTCTACGAGGGCAT	22	1	gp3a					tctacaagcagatacaaggatgcccttgtacacaacacacgtgctgcttgtatagacaTGAGTGTTGTCTACGAGGGCAtccttgtgtctgtgtgtgtg	hsa-mir-3659,
843	hsa-miR-4707-3p	AGCCCGCCCCAGCCGAGGTTCT	22	1	gp3a					ggttccggaGCCCCGGCGCGGGCGGGTTCTGGggtgtagacgctgctggccAGCCCGCCCCAGCCGAGGTTCTcggcacc	hsa-mir-4707,
844	hsa-mir-6859-3-p5_1ss9GT	AGGACAGCTGGTGTC	15	1	gp3a					tgtggGAGAGGAACATGGGCTCAGGACAgcgggtgtcagcttgccTGACCCCCATGTCGCCTCTGTAG	hsa-mir-6859-3,
845	hsa-miR-4517_R+1	AAATATGATGAAACTCACAGCTGAGG	26	1	gp3a					aggtAAATATGATGAAACTCACAGCTGAGgagcttagcaagtagctaaggccagagcttgtgtttgggtggtgtggctg	hsa-mir-4517,
846	mdo-mir-7350-p3_1ss7TC	GCATGTCTTTGCTTT	15	1	gp3a					ATTCAGACATTGGGCCTCAACAtttaaaagcatgTTTTTGCTTTCTGTCTGATATAG	mdo-mir-7350,
847	hsa-mir-1273a-p5_1ss13CT	GGTTGCAGTGAGTCAAGATTG	21	1	gp3a					tgaggcaggagaattgcttgaacccgggtggtggaggttgcagtgagccaagattgcgccactgcactccagcctGGGCGACAAAGCAAGACTCTTTCTTgga	hsa-mir-1273a,ptr-mir-1273,ppy-mir-1273a,
848	mdo-mir-7386d-p5_1ss14AG	TTCTATTTTGTTGGTT	16	1	gp3a					ACTCTGGATAAGGCATTCTATTttgttgattctgctaaaaTAAATACCTTATCTGGAGGAG	mdo-mir-7386d,
849	ggo-mir-4488-p3_1ss10CG	CCGCCCCGCGCCGCC	15	1	gp3a					cggtgagctggatgggcaggTAGGGGGCGGGCTCCGGCGctgggaccccactagggtggtgccttggccccgccccgccccgccctccctccgcctcattggcagccgc	ggo-mir-4488,hsa-mir-641,
850	hsa-mir-548y-p3_1ss7CT	AAAAACTGTGATTACTTTTGC	21	1	gp3a					gcctaaactattaggttggtgcAAAAGTAATCACTGTTTTTGCCattactctcagtggcaaaaaccgtgattacttttgcaccaacctagtaacaccttcactgtggggg	hsa-mir-548y,hsa-mir-641,
851	hsa-miR-219a-5p_R+3	TGATTGTCCAAACGCAATTCTCGT	24	1	gp3a					ccgccccgggccgcggctccTGATTGTCCAAACGCAATTCTcgagtctatggctccggccgAGAGTTGAGTCTGGACGTCCCGagccgccgcccccaaacctcgagcggg	hsa-mir-219a-1,ptr-mir-219-1,ppy-mir-219-1,mml-mir-219-1,mmu-mir-219a-1,rno-mir-219a-1,mdo-mir-219-2,
852	hsa-miR-3916_L-8R-2_1ss14GA	GAAATAGCTGGTTCTC	16	1	gp3a					atcccagagaagaaggaagAAGAGGAAGAAATGGCTGGTTCTCAGgtgaatgtgtctgggttcaggggatgtgtctcctcttttcttctgggat	hsa-mir-3916,
853	mdo-miR-186-5p_R+6	CAAAGAATTCTCCTTTTGGGCTTTTAATT	29	1	gp3a					accttcCAAAGAATTCTCCTTTTGGGCTTttgattcttaatttcagCCCAAAGGTGAATTTTTTGGGa	mdo-mir-186,mml-mir-186,
854	hsa-miR-625-3p	GACTATAGAACTTTCCCCCTCA	22	1	gp3a					agggtagagggatgAGGGGGAAAGTTCTATAGTCCtgtaattagatctcagGACTATAGAACTTTCCCCCTCAtccctctgccct	hsa-mir-625,
855	hsa-miR-449c-5p_L-1R+1	AGGCAGTGTATTGCTAGCGGCTGTT	25	1	gp3a					gctgggatgtgtcaggTAGGCAGTGTATTGCTAGCGGCTGTtaatgattttaacagTTGCTAGTTGCACTCCTCTCTGTtgcattcagaagc	hsa-mir-449c,ptr-mir-449c,
856	hsa-miR-6886-5p_R-1	CCCGCAGGTGAGATGAGGGC	20	1	gp3a					cttggCCCGCAGGTGAGATGAGGGCTcctggcgctgaTGCCCTTCTCTCCTCCTGCCTcag	hsa-mir-6886,
857	ggo-mir-125a-p5	TGTTGCCAGTCTCTAGG	17	1	gp3a					ccatgttgccagtctctaggTCCCTGAGACCCTTTAACCTGtgaggacatccagggtcacaggtgaggttcttgggagcctggtgtctggcccaaccacacacctggg	ggo-mir-125a,hsa-mir-641,
858	hsa-miR-3909	TGTCCTCTAGGGCCTGCAGTCT	22	1	gp3a					ggtatgctgttgcgctgtccttcctctggggagcaggctccgggggacagggaaaagcacacaaggaactTGTCCTCTAGGGCCTGCAGTCTcatgggagagtgacatgcaccaggacc	hsa-mir-3909,
859	hsa-miR-3667-3p_R+1	ACCTTCCTCTCCATGGGTCTTTT	23	1	gp3a					tgaggatgAAAGACCCATTGAGGAGAAGGTtctgctggctgagaACCTTCCTCTCCATGGGTCTTTcatcctca	hsa-mir-3667,
860	ppy-mir-297-p3_1ss10TC	ACATACATACATATATA	17	1	gp3a					tgtATGTATGTGTGCATGTGCATGtatgtgtacatacatatatatatattacgtacccatatatca	ppy-mir-297,
861	hsa-mir-3125-p3_1ss7GT	CACGGTTCCTGTGGT	15	1	gp3a					gagaatgggTAGAGGAAGCTGTGGAGAGAactcacggtgcctgtggttcgagatccccgccttcctcctcctttcctc	hsa-mir-3125,hsa-mir-641,
862	hsa-miR-4290_L-2R-2_1ss7CG	CCCTGCTTTCTTCCC	15	1	gp3a					gccaccaagaaggtgaagggagggtcagtcccaatctgaatcccaccaaaataggtggtagagggtTGCCCTCCTTTCTTCCCTCacctctgacc	hsa-mir-4290,
863	mmu-mir-212-p3_1ss6GA	GCCCGAGCCGCCTTC	15	1	gp3a					gggcagcgcgccggcACCTTGGCTCTAGACTGCTTACTgcccgggccgccttcagTAACAGTCTCCAGTCACGGCCAccgacgcctggccc	mmu-mir-212,
864	hsa-mir-3159-p3_1ss27TC	AGTGGCTCACGCCTGTAATCCCAGCACT	28	1	gp3a					ccaaagtccTAGGATTACAAGTGTCGGCCACgggctgggcacagtggctcacgcctgtaatcccagcattttgg	hsa-mir-3159,
865	mmu-mir-466j-p5	GTGTGTGTGTGTGTG	15	1	gp3a					gtgtgtgtgtgtgtgcattcgtgtgtttgtgcatgtgtgtatgtgtgcacatttatgtgtgtgcatgtgtatgtatgtgTGTGTGCATGTGCATGTGTGTAAttgtgtatatatgtgcatac	mmu-mir-466j,
866	ptr-miR-6131_R-2_1ss15GT	GGCTGGTCGGATGGTAG	17	1	gp3a					tcccgcattccctctgctttggtcaggtggtgccctccttccatgggtagagccagagatggtgggttctGGCTGGTCGGATGGGAGTGgacagagacccggggtccta	ptr-mir-6131,
867	bta-mir-2892-p3_1ss10CG	CCGCCCCGCGCCGCC	15	1	gp3a					gtGGCGACGGAGGCGCGACCCCCCccccccccccccccccccgccccggtccgacggggcgacccgccaggggcgctctggggacagtccgccccgccccgccc	bta-mir-2892,
868	bta-mir-2322-p3_1ss7AC	ATAGACCACTGATAG	15	1	gp3a					gggAAGAAAGCGAAGTCCATCCTCATcctatagacaactgataggATGAGGATGGACTTAGCTTTCGccc	bta-mir-2322,hsa-mir-641,
869	ppy-miR-1273e_R-4_1ss11AG	GAGGCAGGAGGATCG	15	1	gp3a					tGAGGCAGGAGAATCGCTTGaggcaggaggtggaagttgcagtgagctgagattgcaccattgcacttcagcctgggtgacagagactccgtctcaaaaaaaagaaaa	ppy-mir-1273e,
870	hsa-mir-5706-p3_1ss8TC	AGCATGTCTTCCAGA	15	1	gp3a					agctaggtcTTCTGGATAACATGCTGAAGCTtctacgtcattcagcacttgcttcagcatgttttccagaggatctagct	hsa-mir-5706,
871	age-miR-19b_R+1	TGTGCAAATCCATGCAAAACTGAT	24	1	gp3a					acattgctacttacaattagttttgcaggtttgcatttcagcgtatacatgtatatatggcTGTGCAAATCCATGCAAAACTGAttgtgatcatgt	age-mir-19b-2,hsa-mir-19b-2,ptr-mir-19b-2,sla-mir-19b-2,lca-mir-19b-2,mmu-mir-19b-2,rno-mir-19b-2,bta-mir-19b-2,eca-mir-19b-2,oan-mir-19b-1,ssc-mir-19b-2,
872	hsa-mir-548d-1-p3	CTGTAAAAGTAATGGC	16	1	gp3a					aaacaagttatattaggttggtgcAAAAGTAATTGTGGTTTTTGCctgtaaaagtaatggCAAAAACCACAGTTTCTTTTGCaccagactaataaag	hsa-mir-548d-1,hsa-mir-548d-2,mml-mir-548f,
873	hsa-mir-4461-p3_1ss20TC	AGACTAGTAGGGCTAGGCCCAC	22	1	gp3a					gagtaggcttaggttatgtacgtagtctaggccatacgtgttggaGATTGAGACTAGTAGGGCTAGGCctactg	hsa-mir-4461,
874	hsa-miR-4482-3p	TTTCTATTTCTCAGTGGGGCTC	22	1	gp3a					agtgagcAACCCAGTGGGCTATGGAAATGtgtggaagatggcaTTTCTATTTCTCAGTGGGGCTCttacc	hsa-mir-4482,hsa-mir-641,
875	ppy-mir-608-p3_1ss12TA	AAGAGCTTCCAACAAA	16	1	gp3a					gggcaaggtgggccAGGGGTGGTGTTCGGACAGCTGCGTttaaaaagccatccccaagagcttccatcaaaggctgcctcttggtgcagcacgggtaga	ppy-mir-608,hsa-mir-608,
876	mmu-miR-293-3p	AGTGCCGCAGAGTTTGTAGTGT	22	1	gp3a					ttcaatctgtggtACTCAAACTGTGTGACATTTTGttctttgtaagaAGTGCCGCAGAGTTTGTAGTGTtgccgattgag	mmu-mir-293,
877	hsa-miR-1304-5p_R-1	TTTGAGGCTACAGTGAGATGT	21	1	gp3a					aaacacttgagcccagcggTTTGAGGCTACAGTGAGATGTGatcctgccacaTCTCACTGTAGCCTCGAACCCCtgggctcaagtgattca	hsa-mir-1304,hsa-mir-641,
878	bta-miR-345-5p_R+1_1ss18TG	GCTGACTCCTAGTCCAGGGCTT	22	1	gp3a					acccaaacccaggtctGCTGACTCCTAGTCCAGTGCTtgtgatggctggtgggcCCTGAACTAGGGGTCTGGAGgcctgggtttgaatatc	bta-mir-345,hsa-mir-345,ptr-mir-345,ppy-mir-345,ggo-mir-345,cgr-mir-345,ssc-mir-345-1,ssc-mir-345-2,
879	rno-mir-194-2-p3_1ss10GC	TCTGGGGTGCAGGCT	15	1	gp3a					tggctcccacccccTGTAACAGCAACTCCATGTGGAagtgcccactgattCCAGTGGGGCTGCTGTTATCTggggtggaggctgg	rno-mir-194-2,hsa-mir-641,
880	sha-mir-205-p3_1ss15AT	TTAACTCTGACACAT	15	1	gp3a					aagctcaagatgatccatgagtttctcttgTCCTTCATTCCACCGGAGTCTgtctcatatctaatcagatttcagtggagtgaagcttaagaggcatggagttgactcagcacagcagccacttcaagattaactctgacacaagaaaag	sha-mir-205,
881	hsa-mir-3656-p3_1ss17AC	CGGGTGCGGGGGTGGGC	17	1	gp3a					ctttcggccagcgggacggcatccgaggtgggctaggctcgggcccgtGGCGGGTGCGGGGGTGGgagg	hsa-mir-3656,
882	hsa-miR-4761-3p_R-1	GAGGGCATGCGCACTTTGTC	20	1	gp3a					ggACAAGGTGTGCATGCCTGACCcgttgtcagacctggaaaaagggccggctgtgggcaggGAGGGCATGCGCACTTTGTCC	hsa-mir-4761,
883	hsa-miR-664a-3p	TATTCATTTATCCCCAGCCTACA	23	1	gp3a					gaacattgaaACTGGCTAGGGAAAATGATTGGATagaaactattattcTATTCATTTATCCCCAGCCTACAaaatgaaaaaa	hsa-mir-664a,ptr-mir-664a,ppy-mir-664,
884	hsa-mir-4763-p3_1ss6GC	GCGGGCGGCGGCGGG	15	1	gp3a					cctgtccctcctgccctgCGCCTGCCCAGCCCTCCTGCTctggtgactgaggaccgccAGGCAGGGGCTGGTGCTGGGCGGGgggcggcggg	hsa-mir-4763,
885	ppy-mir-548a-p3	CAAAACTGGCAATTACTTTTGC	22	1	gp3a					atttatgcactgcagggaggtattaagttggtgcAAAAGTAATTGTGGTTTTTGccactaaaagtaatgacaaaactggcaattacttttgcaccaaacctgatatttttg	ppy-mir-548a,hsa-mir-641,
886	mdo-mir-7311-p5_1ss9CG	CCGGGAGCGGGGGACC	16	1	gp3a					GAGCCAGCCGTTGGGGTAGgtgagggagggaccgggagccggggaccctgtctctgaccactcttcTCCGCGACGCGGCTCCA	mdo-mir-7311,hsa-mir-641,
887	hsa-miR-5001-3p_R-1	TTCTGCCTCTGTCCAGGTCCT	21	1	gp3a					agctcagggcggctgcgcagAGGGCTGGACTCAGCGGCGGAGCTggctgctggcctcagTTCTGCCTCTGTCCAGGTCCTTgtgacccgcccgctctcct	hsa-mir-5001,
888	cgr-mir-6091-p5_1ss1AG	GATGCCTGAGAAGGTGACCTGGA	23	1	gp3a					ccaatgcgagaatgcctgagaaggtgacctggattcgaagaatgtggaTCCTGCGTCGACTTCTCAGGAGAtactgggaa	cgr-mir-6091,hsa-mir-641,
889	mmu-mir-3087-p5_1ss7TA	CAAGAGATGAGACTT	15	1	gp3a					aCAGGGCAGGGCAAGAGTTGAGacttatggctccTAACTCACTGTCATGTCCTCAg	mmu-mir-3087,hsa-mir-641,
890	hsa-mir-3149-p5_1ss4CT	ACATACATACATATATA	17	1	gp3a					atacatacatgtacacacacatgtcatccacacacatacatatatatatgTTTGTATGGATATGTGTGTGTATgtgtgtgtat	hsa-mir-3149,ptr-mir-3149,ptr-mir-3149,
891	mml-mir-7194-p5_1ss13CA	CAGAGTCTGATCAAG	15	1	gp3a					TTGAAATGCAGAGTCTGATCCagtaagtctagaatcctgcCTCAGATTCTGGATTCCTACC	mml-mir-7194,
892	mmu-miR-294-3p	AAAGTGCTTCCCTTTTGTGTGT	22	1	gp3a					ttccatatagccatACTCAAAATGGAGGCCCTATCTaagcttttaagtggAAAGTGCTTCCCTTTTGTGTGTtgccatgtggag	mmu-mir-294,
893	mmu-miR-1981-5p_R-1_1ss23GA	GTAAAGGCTGGGCTTAGACGTGA	23	1	gp3a					GTAAAGGCTGGGCTTAGACGTGGCctttgggtgtggaatgcacttccgtttgtaaccgcCATCTAACCCTGGCCTTTGACag	mmu-mir-1981,
894	sha-mir-26a-p5_1ss8CT	CTGACTGTACCCTGC	15	1	gp3a					atccaggataggctgtgtccagctgcaggCCTATTCTTGATTACTTGTTTctggaggcagctgactgcaccctgccagaagcaagtattccaagacattcccctagtgcttgcccaccatgttttcattttctaccctgggccatggaat	sha-mir-26a,
895	mmu-miR-7004-5p_L-2R-7_1ss9AC	CCGTGGCTGAGGCCT	15	1	gp3a					tgaccTTCCGTGGATGAGGCCTGTGCCGTgactctcagtgacaCCCACTCCCTCCTTCACGCAG	mmu-mir-7004,
896	hsa-mir-770-p3_1ss13CA	GTGGTGCTGGGGACT	15	1	gp3a					aggagccaccttccgagccTCCAGTACCACGTGTCAGGGCCAcatgagctgggcctcgtgggcctgatgtggtgctggggcctcaggggtctgctctt	hsa-mir-770,ptr-mir-770,
897	hsa-miR-4492_R-1	GGGGCTGGGCGCGCGC	16	1	gp3a					ctgcagcgtgcttctccaggccccgcgcgcggacagacacacggacaagtcccgccaGGGGCTGGGCGCGCGCCagccgg	hsa-mir-4492,
898	bta-mir-2284y-6-p3_1ss5CA	AAACACAAATGAACTTC	17	1	gp3a					tggttggccaAAAAGTTCGTTCGGGTTTTTCcatgcaatattacagaaacccaaatgaacttcttggccaaccc	bta-mir-2284y-6,
899	mmu-miR-3085-3p_R+1	TCTGGCTGCTATGGCCCCCTCT	22	1	gp3a					gtcccaactctgggaAGGTGCCATTCCGAGGGCCAAGAGTctgaatatgagtcacTCTGGCTGCTATGGCCCCCTCccagggcttgggc	mmu-mir-3085,rno-mir-3085,
900	mmu-mir-3473f-p3	CTCAGCGGTTAAGAGCACTGACTGC	25	1	gp3a					tctgctagagcagcatatgccccaaccactgagccatctctccagcccctttgttgttttcaatacataaaataagCAAATAGGACTGGAGAGATGgctcagcggttaagagcactgactgctcttccagaggtct	mmu-mir-3473f,hsa-mir-641,
901	hsa-miR-1292-5p	TGGGAACGGGTTCCGGCAGACGCTG	25	1	gp3a					ccTGGGAACGGGTTCCGGCAGACGCTGaggttgcgttgacgcTCGCGCCCCGGCTCCCGTTCcagg	hsa-mir-1292,ptr-mir-1292,
902	hsa-mir-7845-p5_1ss15CA	CCGGGACGGCTGGGA	15	1	gp3a					gcAAGGGACAGGGAGGGTCGTGGcgacactcgcgccagctcccgggacggctgggctcgggctggtcgccgacctccgaccctccactagatgcctggc	hsa-mir-7845,
903	ppy-mir-4484-p3_1ss18AT	GGAGAAGCCCCGGCAGGT	18	1	gp3a					agtgtctggggtttcctctgcctttttttccaatgaaaataacgaaacctcttatttcccattgagggggAAAAAGGCGGGAGAAGCCCCGgcaggactgaagctgctcct	ppy-mir-4484,
904	mmu-miR-7675-5p_L-5R-1_1ss18AT	GAAAGAATGAAGTGCA	16	1	gp3a					CTTACGAAAGAATGAAGAGCAAgctgtgttctgggctTGTTTCATTTGTTCGTGACTC	mmu-mir-7675,hsa-mir-641,
905	hsa-miR-548s_R-1	ATGGCCAAAACTGCAGTTATTT	22	1	gp3a					ttgctgcaaaaataattgcagtttttgccattatttttaataattataataATGGCCAAAACTGCAGTTATTTTtgcaccaa	hsa-mir-548s,
906	oan-miR-150-5p_R+3_1ss21AT	TCTCCCAACCCTTGTACCAGTGCCT	25	1	gp3a					cgcccctcggcgcccccTCTCCCAACCCTTGTACCAGAGcataaactgaaccCCTGGTACGGGGCCGTGGGAGAGggggagccggggccccgcg	oan-mir-150,ssc-mir-150-2,
907	ssc-mir-2411-p3_1ss5AC	TCCCCCATCCTCCACCA	17	1	gp3a					agaggcaatgTGGAGTGACTGTCAGATGCAGCcatcagaataggtgatttggctgaactgtcatactcccacatcctccacca	ssc-mir-2411,
908	mmu-mir-3470b-p3	TGCCTCTGCCTCCCGAGTG	19	1	gp3a					ggattctctgtgtagccttggctgtcctggcacTCACTCTGTAGACCAGGCTGGccttgaactcaaaaattcacctgcctctgcctcccgagtgctgggactaaaggcatgcgctaccaatgcccg	mmu-mir-3470b,
909	mmu-miR-434-3p	TTTGAACCATCACTCGACTCCT	22	1	gp3a					tcgactctgggtttgaaccaaaGCTCGACTCATGGTTTGAACCAttacttaattcgtggTTTGAACCATCACTCGACTCCTggttcgaaccatc	mmu-mir-434,rno-mir-434,
910	hsa-miR-1285-5p_L-1R-1	ATCTCACTTTGTTGCCCAG	19	1	gp3a					tgtagagatagGATCTCACTTTGTTGCCCAGGctggtctcaaactcctggTCTGGGCAACAAAGTGAGACCTtatctctacaag	hsa-mir-1285-1,hsa-mir-1285-2,ptr-mir-1285,ppy-mir-1285b,
911	hsa-miR-4521_R+5	GCTAAGGAAGTCCTGTGCTCAGTTTTG	27	1	gp3a					tcgGCTAAGGAAGTCCTGTGCTCAGttttgtagcatcaaaactaggatttctcttgttac	hsa-mir-4521,
912	hsa-miR-550a-3-5p_R+3	AGTGCCTGAGGGAGTAAGAGCCC	23	1	gp3a					tgatgctttgctggctggtgcAGTGCCTGAGGGAGTAAGAGccctgttgttgtaagatagTGTCTTACTCCCTCAGGCACATctccaacaagtctct	hsa-mir-550a-1,hsa-mir-550a-2,ptr-mir-550-3,ptr-mir-550-1,ptr-mir-550-2,mml-mir-550,
913	rno-miR-6215_R-4_1ss1TG	GTTAGGGTTGCAGAGC	16	1	gp3a					acccctgcccctgtgctctagcacactgctcagaaaacgTTTAGGGTTGCAGAGCCAGGgtgggggg	rno-mir-6215,hsa-mir-641,
914	ggo-miR-1255a_R+1	AGGATGAGCAAAGAAAGTAGATT	23	1	gp3a					tcctttgagttgcttctcaAGGATGAGCAAAGAAAGTAGATtttttagattctaaagaaactatcttctttgctcatccttgagaagcaactccttatccattaaaatttta	ggo-mir-1255a,hsa-mir-1255a,
915	ssc-miR-4332_L-3R-1	GGCCGCCGCCGGGCGC	16	1	gp3a					cggcggggggtgtcgcgggggtgggcgggctggggccgggggtggggccggcgggggcacgacccccggtcggcgtcCACGGCCGCCGCCGGGCGCCtttccaccgc	ssc-mir-4332,
916	hsa-mir-6827-p3_1ss5CG	CTGTGTCTGAGCACC	15	1	gp3a					tctggTGGGAGCCATGAGGGTCTGTGCtgtctctgagcACCGTCTCTTCTGTTCCCCAG	hsa-mir-6827,mml-mir-6827,
917	hsa-mir-548ad-p5_1ss8GA	TGCAAAAATAATTGTGGTTTT	21	1	gp3a					ctgttaggttggtgcaaaagtaattgtggtttttgaaagtaacttggcGAAAACGACAATGACTTTTGCAccaatctaatac	hsa-mir-548ad,
918	hsa-mir-2277-p3_1ss14GC	CCTGCCTGGCTCGCC	15	1	gp3a					gtgcttcctgcgggctgAGCGCGGGCTGAGCGCTGCCAGTCagcgctcacattaaggcTGACAGCGCCCTGCCTGGCTCggccggcgaagctc	hsa-mir-2277,hsa-mir-641,
919	mml-mir-519d-p5_1ss3TG	TTGGTTGTCTGAGAG	15	1	gp3a					tcccaagctgtgaccctccaaagggaagcactttctgtttgttgtctgagagaaaaCAAAGTGCTTCCTTTTAGAGTGtgaccgcttggga	mml-mir-519d,
920	mmu-miR-5106_R-8_1ss1AG	GGGTCTGTAGCTCAG	15	1	gp3a					cactcgagcaacaacaacagcaacaacccgagagcctatctagggcctAGGTCTGTAGCTCAGTTGGCAGAgt	mmu-mir-5106,hsa-mir-641,
921	mmu-mir-717-p3_1ss15TC	CCGTTCCGAAGGGAC	15	1	gp3a					ttgtccgctatcactgtaccgtcatttttcagtCTCAGACAGAGATACCTTCTCTgaattcatagaagctgctctccgttccgaagggattcagaagtgataaatccag	mmu-mir-717,
922	mmu-mir-1194-p3	TAACTGCTAGATCCTTGGACTTCCATTCAC	30	1	gp3a					acaccttctgctggagacaatataaggacattggaagaagggagtctagctcttgctcctttgcctgcttgctgcgtgaGAATGAGTAACTGCTAGATCCTtggacttccattcacagctg	mmu-mir-1194,
923	eca-mir-770-p5_1ss4TG	CCCGTCCGTGCCTCCA	16	1	gp3a					gccgcccttccgtgcctccAGCACCACGTGTCTGGGCCATGtgagcaaggtcacatgggcccgatgtggtgctgggggcggcagggctctgctct	eca-mir-770,
924	hsa-mir-3181-p3_1ss4AC	CCGCGCCGGCCGGGC	15	1	gp3a					cggcgaccATCGGGCCCTCGGCGCCGGcccgttagttgcccgggcccgagccggccgggcccgcgggttgccg	hsa-mir-3181,hsa-mir-641,
925	rno-miR-6316_L-2R-6	TGTCTGTCTCTGTGG	15	1	gp3a					acatccaCATGTCTGTCTCTGTGGCACACAggtgcatgcatgtgtgctctgactttcacatgtctgtctctgtggcacacagatgcatgcacgtgcacaca	rno-mir-6316,
926	rno-mir-3557-p5_1ss12AG	CGGGGAAGGTGGCTC	15	1	gp3a					agcggggaaggtgactccactcagGCCTTCTGACTCCAAGTCCAGTgctatttcgaggtaacACACAGGACCTGGAGTCAGGAGccctgggtggctctgtcaccccctggctg	rno-mir-3557,
927	hsa-miR-548am-5p_1ss15TA	AAAAGTAATTGCGGATTTTGCC	22	1	gp3a					tggtgcAAAAGTAATTGCGGTTTTTGCCattaaaagtaatgcggCCAAAACTGCAGTTACTTTTGCaccc	hsa-mir-548o-2,hsa-mir-548i-2,hsa-mir-548i-3,hsa-mir-548i-4,hsa-mir-548i-1,hsa-mir-548d-1,hsa-mir-548ay,hsa-mir-548d-2,hsa-mir-548k,ptr-mir-548o,ptr-mir-548i-6,ptr-mir-548i-3,ptr-mir-548i-4,ptr-mir-548i-2,ptr-mir-548i-1,ptr-mir-548k,ppy-mir-548c,ggo-mir-548c,ggo-mir-548a,
928	mmu-miR-292-5p_R-1	ACTCAAACTGGGGGCTCTTTT	21	1	gp3a					cagcctgtgatACTCAAACTGGGGGCTCTTTTGgattttcatcggaagaAAAGTGCCGCCAGGTTTTGAGTGTcaccggttg	mmu-mir-292,rno-mir-292,
929	mmu-mir-682-p3_1ss15GC	ACAACACCACCTCTCCAGTC	20	1	gp3a					gccgtcggcatctggcactgtggttcctgcatgaaaacagtggccggcggggcctggacctacaacaccacctCTGCAGTCACAGTGAAGTCTGcc	mmu-mir-682,
930	mmu-miR-3084-3p_L-1R-5_1ss11CT	TCTGCCAGTTTCCTT	15	1	gp3a					caaataGTTGAAGGTTAATTAGCAGAGTaactgaatatagtaaTTCTGCCAGTCTCCTTCAGACaaaaa	mmu-mir-3084-1,
931	cgr-miR-872-5p	AAGGTTACTTGTTAGTTCAGG	21	1	gp3a					gacttgtcagAAGGTTACTTGTTAGTTCAGGacctcattactttctgccTGAACTATTGCAGTAGCCTCCtaactggtt	cgr-mir-872,mmu-mir-872,eca-mir-872,
932	mmu-miR-6240_L-1R+13_1ss21AG	CAAAGCATCGCGAAGGCCCGCGGCGGGGGTTTCCGCGA	38	1	gp3a					ttgagaaaaacaaaaccaaaaaaccCCAAAGCATCGCGAAGGCCCACGGCGggtgttgactcgatgtgatttctgcccagtgctctgaaggtcaatgtgaagaaatgtgactctctt	mmu-mir-6240,hsa-mir-641,
933	mml-miR-486-5p_L+2	TCTCCTGTACTGAGCTGCCCCGAG	24	6	gp3b					gtaTCCTGTACTGAGCTGCCCCGAGctgggcagcatgaagggcctCGGGGCAGCTCAGTACAGGATgc	mml-mir-486,
934	oan-miR-26-5p_R+3	TTCAAGTAATCCAGGATAGGCTTTC	25	5	gp3b					ggctcccgcccggTTCAAGTAATCCAGGATAGGCTgtcggcaccacggCCTGTCCTCGGTTACTTGTCTCgggaggtggcc	oan-mir-26-1,
935	mdo-miR-26-5p_R+6	TTCAAGTAATCCAGGATAGGCTTTTTT	27	4	gp3b					ccgtTTCAAGTAATCCAGGATAGGCtgttttctcttcagCCTGTTCTCCATTACTTGGTTCgggggcc	mdo-mir-26-2,
936	ppy-mir-378d-p5_1ss7CG	ACTCAAGTTCTGGTC	15	3	gp3b					agataaagtacccactcaacttctggtctatggtttttactgacataaccatgatgtgggggaaacaaACTGGACTTGGAGTCAGAatatttggtttcaagtcctgactg	ppy-mir-378d,
937	mdo-miR-106-5p_R+2_1ss1AT	TAAAGTGCTTATAGTGCAGGTAGGT	25	3	gp3b					ttgtgtAAAAGTGCTTATAGTGCAGGTAGgtcgtgtaactACTGCCCTGTGAGCACTTCCAAcatgacc	mdo-mir-106,
938	mml-mir-30d-p3	GTAAGACACAGCTAAG	16	2	gp3b					ttgtTGTAAACATCCCCGACTGGAAGctgtaagacacagctaagcTTTCAGTCAGATGTTTGCTGCtac	mml-mir-30d,
939	mml-miR-186-3p_L-5R-1_1ss13TA	AGGTGAAATTCTTGG	15	2	gp3b					tgcttgtaactttcCAAAGAATTCTCCTTTTGGGCTttctggttttattttaagCCCAAAGGTGAATTTCTTGGGaagtttgagct	mml-mir-186,
940	hsa-miR-548k	AAAAGTACTTGCGGATTTTGCT	22	2	gp3b					cttttctcaagtattgctgttaggttggtgcAAAAGTACTTGCGGATTTTGCTttacttttaatggcaaaaaccgcaattatttttgcttcaacctaatatgatgcaaaattggct	hsa-mir-548k,
941	ppy-miR-548c_R+2	AAAAGTACTTGCGGATTTTGCT	22	2	gp3b					tattgctattaggttggtgcAAAAGTACTTGCGGATTTTGctttacttttaatggcaaaaaccgcaattagttttgcttcaacctaatagatgcaaagttggctacaactg	ppy-mir-548c,
942	ptr-miR-548k	AAAAGTACTTGCGGATTTTGCT	22	2	gp3b					ttttctcaagtattgctgttaggttggtgcAAAAGTACTTGCGGATTTTGCTttacttttaatggcaaaaaccgcaattatttttgcttcaacctaatatgatgcaaaattggct	ptr-mir-548k,
943	ggo-miR-548c_R+2	AAAAGTACTTGCGGATTTTGCT	22	2	gp3b					tattgctattaggttggtgcAAAAGTACTTGCGGATTTTGctttacttttaatggcaaaaaccgcaattatttttgcttcaacctaatatgatgcaaagttggctacaact	ggo-mir-548c,
944	hsa-mir-30d-p3	GTAAGACACAGCTAAG	16	2	gp3b					gttgtTGTAAACATCCCCGACTGGAAGctgtaagacacagctaagCTTTCAGTCAGATGTTTGCTGCtac	hsa-mir-30d,
945	mmu-miR-532-5p_L+3	ATCCATGCCTTGAGTGTAGGACCGT	25	1	gp3b					cagatttgctttttctcttcCATGCCTTGAGTGTAGGACCGTtgacatcttaattacCCTCCCACACCCAAGGCTTGCAggagagcaagccttctc	mmu-mir-532,
946	ptr-miR-4510_R+1_2ss13AC19GA	TGAGGGAGTAGGCTGTATAGTT	22	1	gp3b					tctgtggaatagtgtgtatgTGAGGGAGTAGGATGTATGGTtgttagatagacaactacaatcttttctcacaacagacagagcctgtcattgagtaggcactcaaaaat	ptr-mir-4510,
947	rno-let-7a-5p_L+2	TCTGAGGTAGTAGGTTGTATAGTT	24	1	gp3b					cggcatgctcccaggcTGAGGTAGTAGGTTGTATAGTTtagagttacaacaagggagataaCTGTACAGCCTCCTAGCTTTCCttgggacttgcac	rno-let-7a-2,
948	ggo-miR-4510_R+1_2ss13AC19GA	TGAGGGAGTAGGCTGTATAGTT	22	1	gp3b					tctgtggaatagtgtgtatgTGAGGGAGTAGGATGTATGGTtgttagatagacaactacaatcttttctcacaacagacagagcctgtcattaagtaggcactcagaaatg	ggo-mir-4510,
949	mml-mir-940-p5_1ss8GA	GGAGCGGAGCCTGGG	15	1	gp3b					gtggggtgtgggcccggccccaggagcggggcctgggcagccccgtgtgttgaggaaggAAGGCAGGGCCCCCGCTCCCCgggcctgaccccac	mml-mir-940,
950	rno-miR-181a-5p_L+6	CCGTGGAACATTCAACGCTGTCGGTGAGT	29	1	gp3b					agatgggcaaccaaggcagccttaagaggactccatggAACATTCAACGCTGTCGGTGAGTttgggattcaaaaacaaaaaaaACCACCAACCGTTGACTGTaccttgggattctta	rno-mir-181a-2,
951	mdo-miR-137b-3p_R-2_1ss19CA	TTATTGCTTGAGAATACAAGT	21	1	gp3b					ACGGGTATTCTTGGGTAGATAATAccaatggcgctgTTATTGCTTGAGAATACACGTAG	mdo-mir-137b,
952	hsa-miR-501-3p_R-1	AATGCACCCGGGCAAGGATTC	21	1	gp3b					gctcttcctctctAATCCTTTGTCCCTGGGTGAGAgtgctttctgaatgcAATGCACCCGGGCAAGGATTCTgagagggtgagc	hsa-mir-501,
953	rno-miR-26a-5p_L+4	CGTGTTCAAGTAATCCAGGATAGGCT	26	1	gp3b					aaggccgtggccttgTTCAAGTAATCCAGGATAGGCTgtgcaggtcccaaggggCCTATTCTTGGTTACTTGCACggggacgcgggcctg	rno-mir-26a,
954	hsa-mir-7641-2-p3_2ss4GT26CG	TAATCAGGGTCGGGCCTGGTTAGTAGTTGGATG	33	1	gp3b					gtTTGATCTCGGAAGCTAAGCagggtcgggcctggttagtacttggatgggag	hsa-mir-7641-2,
955	hsa-miR-532-5p_L+3	ATCCATGCCTTGAGTGTAGGACCGT	25	1	gp3b					cgacttgctttctctcctcCATGCCTTGAGTGTAGGACCGTtggcatcttaattacCCTCCCACACCCAAGGCTTGCAaaaaagcgagcct	hsa-mir-532,
956	ggo-miR-532_L+3R+1	ATCCATGCCTTGAGTGTAGGACCGT	25	1	gp3b					ccgacgtgctttctctcctcCATGCCTTGAGTGTAGGACCGttggcatcttaattaccctcccacacccaaggcttgcagaagagcgagccttctcttccctctctagtgc	ggo-mir-532,
957	mmu-miR-181a-5p_L+6	CCGTGGAACATTCAACGCTGTCGGTGAGT	29	1	gp3b					ccatggAACATTCAACGCTGTCGGTGAGTttgggattcaaaaacaaaaaaaccACCGACCGTTGACTGTACCTTGg	mmu-mir-181a-2,
958	cgr-miR-26b-5p_R+5	TTCAAGTAATTCAGGATAGGTTATGGT	27	1	gp3b					gggacccagTTCAAGTAATTCAGGATAGGTTgtggtgctggccagCCTGTTCTCCATTACTTGGCTCgggggccggt	cgr-mir-26b,
959	rno-miR-26b-5p_R+6	TTCAAGTAATTCAGGATAGGTTATGGT	27	1	gp3b					tgcccgggacccagTTCAAGTAATTCAGGATAGGTtgtggtgctggccagCCTGTTCTCCATTACTTGGCTCgggggccggtgcc	rno-mir-26b,
960	mmu-miR-30d-5p_L+1R+2	CTGTAAACATCCCCGACTGGAAGCT	25	1	gp3b					aagtctgtgtcTGTAAACATCCCCGACTGGAAGctgtaagccacagccaagCTTTCAGTCAGATGTTTGCTGCtactggctc	mmu-mir-30d,
961	mmu-miR-26b-5p_R+6	TTCAAGTAATTCAGGATAGGTTATGGT	27	1	gp3b					tgcccgggacccagTTCAAGTAATTCAGGATAGGTtgtggtgctgaccagCCTGTTCTCCATTACTTGGCTCgggggccggtgcc	mmu-mir-26b,
962	ggo-mir-940-p5_1ss8GA	GGAGCGGAGCCTGGG	15	1	gp3b					accagtgtctgtgaggtgtgggcccggccccaggagcggggcctgggcagccccgtgtgttgaggaaggAAGGCAGGGCCCCCGCTCCCCgggcctgaccccactgcttc	ggo-mir-940,
963	ptr-mir-940-p5_1ss8GA	GGAGCGGAGCCTGGG	15	1	gp3b					tgaggtgtgggcccggcccctggagcggggcctgggcagccccgtgtgatgaggaaggAAGGCAGGGCCCCCGCTCCCCgggcctgaccccac	ptr-mir-940,
964	ppy-mir-1273a-p3	CCTGGGTGACAGAGCAAGAC	20	1	gp3b					tgaggcaggagaattgcttgaacccgggaggtggaggttgcagtgagccaagatcacgccactgcactccagcctGGGTGACAGAGCAAGACTCTTTTCTTgg	ppy-mir-1273a,
965	mdo-miR-181a-5p_L+4R-1	GTGGAACATTCAACGCTGTCGGTGAG	26	1	gp3b					tgggggAACATTCAACGCTGTCGGTGAGTttgagcagctgaaggcaaaCCATCGACCGTTGAGTGGACCccg	mdo-mir-181a-3,
966	hsa-mir-940-p5_1ss8GA	GGAGCGGAGCCTGGG	15	1	gp3b					gtgaggtgtgggcccggccccaggagcggggcctgggcagccccgtgtgttgaggaaggAAGGCAGGGCCCCCGCTCCCCgggcctgaccccac	hsa-mir-940,
967	ptr-mir-532-p5_1ss1CA	ATCCATGCCTTGAGTGTAGGACCGT	25	1	gp3b					gacttgctttctctcctccatgccttgagtgtaggaccgttggcatcttaattacCCTCCCACACCCAAGGCTTGCAgaagagcgagcct	ptr-mir-532,
968	oan-miR-30d-5p_L+1R+1	CTGTAAACATCCCCGACTGGAAGCT	25	1	gp3b					gttagaaattgcagagaaagtctgtggcTGTAAACATCCCCGACTGGAAGCtgtaaaataccttcaagCTTTCAGTCAGATGTTTGCTACcactggcatttcagagtcatccacccgtttcccttttctggc	oan-mir-30d,
969	sha-mir-138-2-p5_1ss5CG	CGTTGTCTGTCTCTG	15	1	gp3b					actcaggcctaacacgcgttctctgtctctgccccacttgccccccagaagcagccacggtccggcctccgccctggcacccgcccggcccggtgtggcAGCTGGTGTTGTGAATCAGGCCGtcgccagtctgagaacggctacttcaca	sha-mir-138-2,
970	ppy-miR-532-5p_L+3	ATCCATGCCTTGAGTGTAGGACCGT	25	1	gp3b					cgacttgctttctctcctcCATGCCTTGAGTGTAGGACCGTtggcatcttaattacCCTCCCACACCCAAGGCTTGCAgaagagcgagcct	ppy-mir-532,
971	ptr-miR-501_R-1	AATGCACCCGGGCAAGGATTC	21	1	gp3b					ctcttcctctctaatcctttgtccctgggtgagagtgctttctgaatgcAATGCACCCGGGCAAGGATTCTgagagggtgagc	ptr-mir-501,
972	mml-let-7a-5p_L+2	TCTGAGGTAGTAGGTTGTATAGTT	24	1	gp3b					aggcTGAGGTAGTAGGTTGTATAGTTtagaattacatcaagggagataaCTGTACAGCCTCCTAGCTTTCCt	mml-let-7a-2,
973	ssc-mir-378-2-p5_1ss11GC	CTGAAGGCAGCCAGA	15	1	gp3b					gtgggcctcctgaaggcaggcagaaccattgggtgaaaagagcACTGGACTTGGAGTCAGAAGGCccg	ssc-mir-378-2,
974	mmu-miR-374b-5p_L+5R-1	CGTGGATATAATACAACCTGCTAAGT	26	1	gp3b					gaagaaatcctactcgggtggATATAATACAACCTGCTAAGTGttctagcacttagcaGGTTGTATTATCATTGTCCGAGgttatggctctcgtc	mmu-mir-374b,
975	hsa-mir-7641-1-p3_2ss1GN26GC	NGTTGGGCCTGGTTAGTACTTGGATCGGA	29	1	gp3b					tctcgtTTGATCTCGGAAGCTAAGCagggttgggcctggttagtacttggatgggaaactt	hsa-mir-7641-1,
976	oan-mir-137a-p3_1ss13TA	AGTCGAGGAGAGAATC	16	1	gp3b					gcttcgtctttctgactctcttcggtgACGGGTATTCTTGGGTGGATAATacggattacgttgTTATTGCTTAAGAATACGCGTAGtcgaggagagtatctgcggcaggc	oan-mir-137a,
977	hsa-miR-4510_2ss13AC19GA	TGAGGGAGTAGGCTGTATAGTT	22	1	gp3b					gtgtatgTGAGGGAGTAGGATGTATGGTTgttagatagacaactacaatcttttctcacaacagacag	hsa-mir-4510,
978	mml-miR-532-5p_L+3	ATCCATGCCTTGAGTGTAGGACCGT	25	1	gp3b					cgacttgctttctctcctcCATGCCTTGAGTGTAGGACCGTtggcatcttaattacCCTCCCACACCCAAGGCTTGCA	mml-mir-532,
979	PC-3p-193_4709	CGGCCCTGGCGGAGTGCTGAGAAGACGGTC	30	4709	gp4a	gi|357576483|ref|NW_003729148.1|	+	3052	3200	gctactaccgattggatggtttagtgaggccCTCGGATCGGCCCCGCCGGGGTCGGCCCACGGCCCTGGCGGAGTGCTGAGAAGACGGTCgaacttgactatctagaggaagtaaaagtcgtaacaaggtttccgtaggtgaacctgcg
		CGGCCCTGGCGGAGTGCTGAGAAGACGGTC		4709	gp4a	gi|357579196|ref|NW_003726435.1|	-	22635	22783	gctactaccgattggatggtttagtgaggccctcggatcggccccgccggggtcggcccaCGGCCCTGGCGGAGTGCTGAGAAGACGGTCgaacttgactatctagaggaagtaaaagtcgtaacaaggtttccgtaggtgaacctgcg
		CGGCCCTGGCGGAGTGCTGAGAAGACGGTC		4709	gp4a	gi|357579624|ref|NC_006589.3|	-	80974313	80974461	gctactaccgattggatggtttagtgaggccctcggatcggccccgccggggtcggcccaCGGCCCTGGCGGAGTGCTGAGAAGACGGTCgaacttgactatctagaggaagtaaaagtcgtaacaaggtttccgtaggtgaacctgcg
980	PC-5p-861_931	AGGACTGTCCAACCTGAGAGTGT	23	931	gp4a	gi|357579607|ref|NC_006606.3|	-	47411225	47411335	cctcgccgcgggcccgggcggcgcctccAGGACTGTCCAACCTGAGAGTGTgtccccgcggtcaGTCTCAGGTTCGTCAGCCCGAGAggtgccgccccttccccgcggcgg
981	PC-3p-970_807	CTAGACTGAGGCTCCTTGAGGGT	23	807	gp4a	gi|357579618|ref|NC_006595.3|	-	35353636	35353721	agcacctttcctgccctcgaggagctcacagtctagtatgtctcagccctaCTAGACTGAGGCTCCTTGAGGGCagggatcgtcat
982	PC-5p-1541_485	GCGGCGCGCGCGGCGGTCTTCTCCC	25	485	gp4a	gi|357579196|ref|NW_003726435.1|	-	17329	17437	gacgggagcgggcgggggggggccGCGGCGCGCGCGGCGGTCTTCTCCCtctcccggggGGGGGCGGCCGCCGCGTCCGTCGCccttctctttccccccccgaccccca
		GCGGCGCGCGCGGCGGTCTTCTCCC		485	gp4a	gi|357579624|ref|NC_006589.3|	-	80968359	80968467	gacgggagcgggcgggggggggccGCGGCGCGCGCGGCGGTCTTCTCCCtctcccggggGGGGGCGGCCGCCGCGTCCGTCGCccttctctttccccccccgaccccca
983	PC-3p-1986_375	CCAGGTGTTGTAGACATT	18	375	gp4a	gi|357579607|ref|NC_006606.3|	+	5254127	5254206	ttttcatgaatccattagcctgctgggtctctgggagtgacaagagacaaggactCCAGGTGTTGTGGACATTatgatta
984	PC-5p-3055_227	CGGCCCTGGCGGAGTGCTGAGAAGACGG	28	227	gp4a	gi|357579196|ref|NW_003726435.1|	-	22635	22783	gctactaccgattggatggtttagtgaggccctcggatcggccccgccggggtcggcccaCGGCCCTGGCGGAGTGCTGAGAAGACGGTCgaacttgactatctagaggaagtaaaagtcgtaacaaggtttccgtaggtgaacctgcg
		CGGCCCTGGCGGAGTGCTGAGAAGACGG		227	gp4a	gi|357579624|ref|NC_006589.3|	-	80974313	80974461	gctactaccgattggatggtttagtgaggccctcggatcggccccgccggggtcggcccaCGGCCCTGGCGGAGTGCTGAGAAGACGGTCgaacttgactatctagaggaagtaaaagtcgtaacaaggtttccgtaggtgaacctgcg
985	PC-3p-3342_205	CGGCCCTGGCGGAGTGCTGAGAAGAC	26	205	gp4a	gi|357579624|ref|NC_006589.3|	-	80974317	80974433	gctactaccgattggatggtttagtgaggccCTCGGATCGGCCCCGCCGGGGTCGGCCCACGGCCCTGGCGGAGTGCTGAGAAGACggtcgaacttgactatctagaggaagtaaaa
986	PC-5p-4142_160	CTCGGATCGGCCCCGCCGGGGTCGGCCCACGGCCCTGGCGGAGT	44	160	gp4a	gi|357576483|ref|NW_003729148.1|	+	3052	3200	gctactaccgattggatggtttagtgaggccCTCGGATCGGCCCCGCCGGGGTCGGCCCACGGCCCTGGCGGAGTGCTGAGAAGACGGTCgaacttgactatctagaggaagtaaaagtcgtaacaaggtttccgtaggtgaacctgcg
		CTCGGATCGGCCCCGCCGGGGTCGGCCCACGGCCCTGGCGGAGT		160	gp4a	gi|357579624|ref|NC_006589.3|	-	80974317	80974433	gctactaccgattggatggtttagtgaggccCTCGGATCGGCCCCGCCGGGGTCGGCCCACGGCCCTGGCGGAGTGCTGAGAAGACggtcgaacttgactatctagaggaagtaaaa
987	PC-3p-6063_122	AGGGGGCGGGGCGGGGTCCG	20	122	gp4a	gi|357576701|ref|NW_003728930.1|	+	450	562	gagacatgaGAGGTGTAGAATAAGTGGGAGGCCCCCGGCGCCCCTccgtccccgcgAGGGGGCGGGGCGGGGTCCGccggccttgcgggccgccggtgaaataccactactct
		AGGGGGCGGGGCGGGGTCCG		122	gp4a	gi|357577193|ref|NW_003728438.1|	-	6304	6426	agacatgAGAGGTGTAGAATAAGTGGGAGGCCCCCGGCGCCCCTCCGTCcccgcgAGGGGGCGGGGCGGGGTCCGccggccttgcgggccgccggtgaaataccactactcttatcgtttttt
		AGGGGGCGGGGCGGGGTCCG		122	gp4a	gi|357577469|ref|NW_003728162.1|	-	7264	7385	agacatgaGAGGTGTAGAATAAGTGGGAGGCCCCCGGCGCCCCTccgtccccgcgAGGGGGCGGGGCGGGGTCCGccggccttgcgggccgccggtgaaataccactactcttatcgttttt
		AGGGGGCGGGGCGGGGTCCG		122	gp4a	gi|357577994|ref|NW_003727637.1|	-	9284	9406	agacatgAGAGGTGTAGAATAAGTGGGAGGCCCCCGGCGCCCCTCCGTCcccgcgAGGGGGCGGGGCGGGGTCCGccggccttgcgggccgccggtgaaataccactactcttatcgtttttt
988	PC-5p-12534_66	TGGCAATGATGAATTAAAC	19	66	gp4a	gi|357579627|ref|NC_006586.3|	-	18293513	18293587	ttTGGCAATTATGAATTAAACtattacaaaatccatgtacaagtttttccatggaaataagttttcattgccttt
989	PC-5p-15320_56	CTGACGAGTAACAAAGTT	18	56	gp4a	gi|357579621|ref|NC_006592.3|	-	24553745	24553814	ttaCTGATGAGTAACAAAGTTaaaaatctttcaatttttaaaaagattttatttatttattcataagaga
990	PC-5p-23864_39	ATCCTAAGGTTGGACGGTCTGG	22	39	gp4a	gi|357579620|ref|NC_006593.3|	+	74256374	74256458	tcccctcttctgatcaATCCTAAGGTTGGACGGTCTGGgaggcgttgccAGCCGTCGTGCTTTGGGGACATAtcagtagaggcag
991	PC-3p-26305_35	ATGCACCTAGGCAAGGATTCCGAT	24	35	gp4a	gi|357579592|ref|NC_006621.3|	+	42781848	42781951	tctggtctggctccccctctctaatccttgctacctgggtgagagtgctttctgaatgcaATGCACCTAGGCAAGGATTCCGAGagggggagcgccagccatct
992	PC-3p-27411_34	TTTGATGGATTTGCTTAGCACC	22	34	gp4a	gi|357579623|ref|NC_006590.3|	-	53823661	53823753	cctggggtcatccctgaGCGGAGCCAGGTCCATCAAAACcaggatgttgacagtggTTTGATGGATTTGCTTAGCACCcgaggtggccccttg
993	PC-5p-29195_32	GAGGTGTAGAATAAGTGGGAGGCCCCCGGCGCCCCT	36	32	gp4a	gi|357576701|ref|NW_003728930.1|	+	450	562	gagacatgaGAGGTGTAGAATAAGTGGGAGGCCCCCGGCGCCCCTccgtccccgcgAGGGGGCGGGGCGGGGTCCGccggccttgcgggccgccggtgaaataccactactct
		GAGGTGTAGAATAAGTGGGAGGCCCCCGGCGCCCCT		32	gp4a	gi|357577469|ref|NW_003728162.1|	-	7264	7385	agacatgaGAGGTGTAGAATAAGTGGGAGGCCCCCGGCGCCCCTccgtccccgcgAGGGGGCGGGGCGGGGTCCGccggccttgcgggccgccggtgaaataccactactcttatcgttttt
994	PC-3p-35539_29	TTACGATATGTTATACTT	18	29	gp4a	gi|357579592|ref|NC_006621.3|	-	15236457	15236521	ctttttcatgaaagatctatcttttgtcatgtttattTTATGATATGTTATACTTttagaaacta
995	PC-3p-34682_27	GACGGACCAGAGCGAAAGC	19	27	gp4a	gi|357579597|ref|NC_006616.3|	-	8014303	8014360	tttgctctttcctgaactgaacagagcttcttctGACGGACCAGAGCGAAAGAgccca
996	PC-5p-37502_26	AGAGGTGTAGAATAAGTGGGAGGCCCCCGGCGCCCCTCCGTC	42	26	gp4a	gi|357577193|ref|NW_003728438.1|	-	6304	6426	agacatgAGAGGTGTAGAATAAGTGGGAGGCCCCCGGCGCCCCTCCGTCcccgcgAGGGGGCGGGGCGGGGTCCGccggccttgcgggccgccggtgaaataccactactcttatcgtttttt
		AGAGGTGTAGAATAAGTGGGAGGCCCCCGGCGCCCCTCCGTC		26	gp4a	gi|357577994|ref|NW_003727637.1|	-	9284	9406	agacatgAGAGGTGTAGAATAAGTGGGAGGCCCCCGGCGCCCCTCCGTCcccgcgAGGGGGCGGGGCGGGGTCCGccggccttgcgggccgccggtgaaataccactactcttatcgtttttt
997	PC-3p-36881_26	AGCATTTGTTTCAGGGTTAT	20	26	gp4a	gi|357579608|ref|NC_006605.3|	-	24750462	24750530	aatatttccctaaaataaacaaagcacttaaagtagtccattcaatAGCATTTGTTTTAGGGTTATtaa
998	PC-3p-38305_26	ACCAGCAGAGGCTTGGAGCAGG	22	26	gp4a	gi|357579592|ref|NC_006621.3|	-	32945360	32945460	tagtagcctccagccttctgttccaagcagctgtctgcttccagagtcctacagccccgaACCAGCAGAGGCTTGGAGCAGGaggctgtggggagtgcact
999	PC-3p-37994_26	GTTAATGATGAAATTAATG	19	26	gp4a	gi|357579621|ref|NC_006592.3|	+	56453069	56453162	caacacttctggaagacgtaaattttatcatacaatataatgatgaactgaaacaattGTTAATGATGAAGTTAATGattctagtaatgtgcca
1000	PC-3p-44839_22	GTCTCAGGTTCGTCAGCCCGAGA	23	22	gp4a	gi|357579607|ref|NC_006606.3|	-	47411225	47411335	cctcgccgcgggcccgggcggcgcctccAGGACTGTCCAACCTGAGAGTGTgtccccgcggtcaGTCTCAGGTTCGTCAGCCCGAGAggtgccgccccttccccgcggcgg
1001	PC-3p-57130_21	ATGATTGTAATAACATTTTT	20	21	gp4a	gi|357579617|ref|NC_006596.3|	-	48558631	48558747	atatagacttttttttttaataaataccatatagtactgaaaatgcattatctcttccttATGATTGTAATAACATTTTCttttctctagctttattgtaagaatacaatatataat
1002	PC-3p-57432_16	ACTCTGGCATGCTAACTAGTTACGC	25	16	gp4a	gi|357579618|ref|NC_006595.3|	-	20142559	20142652	ggtggtgttgcatcactgttagctggtggagcaatttggttaatttcaataaagaatgaaACTCTGGCATGCTAACTAGTTATGCaacccaaga
1003	PC-5p-61840_16	CGAGCCAGAGTTCTCTTTTC	20	16	gp4a	gi|357579610|ref|NC_006603.3|	+	16167339	16167410	tgacaCTAGCCAGAGTTCTCTTTTCttctagttaactcagccaaaggaaggggctgatgatgggtagtgatg
1004	PC-3p-64915_15	AGGAGTTTGGGTTAGACC	18	15	gp4a	gi|357579619|ref|NC_006594.3|	-	71246659	71246723	catgattgaggctggagttgaaactctgaAGGAGTTTGGGCTAGACCagcaattccttgatcgct
1005	PC-3p-66618_15	GGGGGCGGCCGCCGCGTCCGTCGC	24	15	gp4a	gi|357579196|ref|NW_003726435.1|	-	17329	17437	gacgggagcgggcgggggggggccGCGGCGCGCGCGGCGGTCTTCTCCCtctcccggggGGGGGCGGCCGCCGCGTCCGTCGCccttctctttccccccccgaccccca
		GGGGGCGGCCGCCGCGTCCGTCGC		15	gp4a	gi|357579624|ref|NC_006589.3|	-	80968359	80968467	gacgggagcgggcgggggggggccGCGGCGCGCGCGGCGGTCTTCTCCCtctcccggggGGGGGCGGCCGCCGCGTCCGTCGCccttctctttccccccccgaccccca
1006	PC-5p-63628_14	AGGATGAGAAGATGAATTTCTTT	23	14	gp4a	gi|357579627|ref|NC_006586.3|	+	77056257	77056353	gaaaggacactcgactgAGGATGAGAAGATGAATTTCTTTgtaagcaaatttccttaaagagactcatctactctgttcccaggtgaaggtcctata
1007	PC-3p-81058_13	ACCTTTTTGCTTACCCCA	18	13	gp4a	gi|357579615|ref|NC_006598.3|	+	16968876	16968933	ccttccattctggaggtggccagaaatacACCTTTTTGCTTACTCCAgatatggatgt
1008	PC-3p-76882_12	TCACGTGACGGGCCTCGGCGGC	22	12	gp4a	gi|357579594|ref|NC_006619.3|	+	25734770	25734873	cgcgggccgcgctctcccggcGGTTAGGGCGCGTCACGTGACGggctcgtcgctccgccgTCACGTGACGGGCCTCGGCGGCcggggctgcgctctccgcggcg
1009	PC-5p-76174_12	TAAAGCGTCACAGGCAAATCTG	22	12	gp4a	gi|357579612|ref|NC_006601.3|	+	45798712	45798803	aaagtgcctgaatttctaTAAAGCGTCACAGGCAAATCTGggggctgcacatcagatgtgccagtgacacttcttagaaactcagggaccca
1010	PC-5p-87107_10	ACAAGGGTGAGGGCCTGGCAGC	22	10	gp4a	gi|357579613|ref|NC_006600.3|	-	48955825	48955905	caagccctggggACAAGGGTGAGGGCCTGGCAGCtgtgtgcactctactgccagcccctcatcccctacccccaaggtctg
1011	PC-3p-91135_10	TTCCAGCATGAGGCACCA	18	10	gp4a	gi|357579608|ref|NC_006605.3|	-	8937804	8937892	cttatctgtaggatggacacaatggtacttttcatatagggaatatcctTTCCAGCATGAGGAACCAactaccaactcttgcaggtctc
1012	PC-3p-102110_8	GGTGTGGTCTGTTGTTTT	18	8	gp4a	gi|357579625|ref|NC_006588.3|	-	10495641	10495723	ccagcccacatacaggcaggacaggctgcacagatctgaggctGGTGTGGTCTGTTCTTTTataagctctgttatgtggcatt
1013	PC-3p-99437_8	ATAAGGATTGGCTCTAAGGA	20	8	gp4a	gi|357579615|ref|NC_006598.3|	-	58934174	58934250	tccggattctgagtgctttcttactgcaaggtattccactaatctctttacATAAGGATTGGCTCTTAGGAtccagt
1014	PC-3p-109294_7	CCTCCCTTTCTCGGACGTCGCCT	23	7	gp4a	gi|357576483|ref|NW_003729148.1|	+	3527	3610	gtcgtcggcgacgacggcgtgtcgtggggggggagacgggccccgcgcccgCCTCCCTTTCTCGGACGTCGCCGtcccggcccc
		CCTCCCTTTCTCGGACGTCGCCT		7	gp4a	gi|357579196|ref|NW_003726435.1|	-	22184	22267	gtcgtcggcgacgacggcgtgtcgtggggggggagacgggccccgcgcccgCCTCCCTTTCTCGGACGTCGCCGtcccggcccc
		CCTCCCTTTCTCGGACGTCGCCT		7	gp4a	gi|357579624|ref|NC_006589.3|	-	80973860	80973943	gtcgtcggcgacgacggcgtgtcgtggggggggagacgggccccgcgcccgCCTCCCTTTCTCGGACGTCGCCGtcccggcccc
1015	PC-3p-122070_7	TTGGGAGCGGGCGGGCGGTC	20	7	gp4a	gi|357579617|ref|NC_006596.3|	+	60108497	60108591	ctccccacggccagcggcctccagctgcgctgcctcggcttcccgcattgcagggcgcTTGGGAGCGGGCGGGGGGTCgcgacgtgccggggcgt
1016	PC-3p-122731_7	CCACCATGTTCCCGTGG	17	7	gp4a	gi|357579592|ref|NC_006621.3|	+	2682284	2682376	atatggtacggcaaggactcttcatggggacatgggttgggcccttggaggCCACCATGTTCCCGTGGccggcctcaccgtggtaagccagca
1017	PC-5p-118034_7	GGTTAGGGCGCGTCACGTGACG	22	7	gp4a	gi|357579594|ref|NC_006619.3|	+	25734770	25734873	cgcgggccgcgctctcccggcGGTTAGGGCGCGTCACGTGACGggctcgtcgctccgccgTCACGTGACGGGCCTCGGCGGCcggggctgcgctctccgcggcg
1018	PC-5p-383334_6	ATGGGCAGCAGAGCCAGAAT	20	6	gp4a	gi|357579608|ref|NC_006605.3|	-	4684403	4684469	tcacacagctaATGAGCAGCAGAGCCAGAATacaaacctgggaatgtctgtcttcatagttgtgcct
1019	PC-3p-139008_6	TAGGGTAAAGGTTCTCCA	18	6	gp4a	gi|357579609|ref|NC_006604.3|	-	24618750	24618816	ataaaagtgtgagagtggttatccctgtcttgttcctgggctTAGGGAAAAGGTTCTCCAtttttca
1020	PC-5p-127193_6	ATAACTCTTAGCGGTGGAT	19	6	gp4a	gi|357579610|ref|NC_006603.3|	+	5461601	5461658	ATAACTCTTAGAGGTGGATatataaatcagaatttgaattattcattgctaaagtagc
1021	PC-5p-124578_6	AAAGGAGGGAGAGTAGGCT	19	6	gp4a	gi|357579629|ref|NC_006584.3|	-	20141899	20141964	gaaggggcagaAAAGGAGGGAGAGGAGGCTctctgagagcctctgattccactcttgacccccaaa
1022	PC-5p-136117_6	GGTAAATGGATGAATTTTTT	20	6	gp4a	gi|357579592|ref|NC_006621.3|	+	20878033	20878130	catgtcttaggcacataataaatGGCAAATGGATGAATTTTTTttttttttgtggcaaaaagttagagactcattctttgtccctgccatgagatttg
1023	PC-5p-125055_6	AGGCATTAGCAGATCCGAACT	21	6	gp4a	gi|357579598|ref|NC_006615.3|	-	29705369	29705439	aaAGGCATTAGCAGATCCGAACTgtgatctggatttggacctgtgatcaGTTTGGATCTGCTAATGCCCCT
1024	PC-5p-134819_6	CAATGGGCTGGCACAGAGC	19	6	gp4a	gi|357579611|ref|NC_006602.3|	-	25044708	25044772	gtggaggaggCAATGGGCTGGCCCAGAGCcacgtacctggtgtgggcctgcttgctggactcaaa
1025	PC-5p-137560_5	TTTGCACCTCTGAGAGTGGAAGAACT	26	5	gp4a	gi|357579620|ref|NC_006593.3|	+	26741528	26741603	ggcagcgtTTTGCACCTCTGAGAGTGGAAGAACTCCTCCTGTGGAGTTGGTCCTAGTCTGGGTGCAAACAGTTttt
1026	PC-3p-187909_5	ACTCACCTGGCCCGGACACC	20	5	gp4a	gi|357579622|ref|NC_006591.3|	-	19080020	19080086	atgcctcatgtgagtgaagggctaggtgcccacAGTCACCTGGCCCGGACACCtaccttggagggac
1027	PC-3p-146851_5	GAGCCTGTTCCTCATCCCCCAGT	23	5	gp4a	gi|357579613|ref|NC_006600.3|	-	52835915	52836010	tcagggccaggctgaggctggATGGGGATGGGAACAGGGGCAGGcggctgaacccGAGCCTGTTCCTCATCCCCCAGGagaagcagtatgcccgct
1028	PC-5p-155116_5	TGATTGCAGGAAGAAGTAGAGC	22	5	gp4a	gi|357579628|ref|NC_006585.3|	+	7155794	7155851	TGATTGCAGGAAGAAGTAGAGTtactatcttaaaaatgcttaattttccattgcatac
1029	PC-5p-174173_4	TTTCCTCACAGTGTGGGTCTGT	22	4	gp4a	gi|357579600|ref|NC_006613.3|	+	32635962	32636058	tccgtcagtttgacctttTTTCCTCACAGTGTGGGTCTGTgatgaagtcccagttaacAGTACCGCAGCTGTGAGCAACAGAggtcataattgcagt
1030	PC-5p-187415_4	AACCTGGAAAGAAGTACCA	19	4	gp4a	gi|357579623|ref|NC_006590.3|	+	33409338	33409424	gaaggagatatctggaggAACATGGAAAGAAGTACCAggcattcagaatgttctatgctgctctatgttatttctgatgtcactgta
1031	PC-3p-304834_4	TTAAAGGATTTTTTAATTT	19	4	gp4a	gi|357579620|ref|NC_006593.3|	-	52726814	52726909	agagtgaacctcaaggaatttatgatctgatgagaaagaacataatgctgtcgatttttTTAAAGGATTTTTTAATTTattcatgagggacacaca
1032	PC-5p-161068_4	CCCAGGGCCGACCGCGCAGGTCG	23	4	gp4a	gi|357579621|ref|NC_006592.3|	-	16859618	16859710	atttcccggacccatCCCAGGGCCGACCGCGCAGGTCGctggtgaagcacacggggcgacagcgggcaggccttgccatgggctcgtggagga
1033	PC-3p-222579_4	CGAGAAGACTTGAACTCCA	19	4	gp4a	gi|357579630|ref|NC_006583.3|	-	80519440	80519528	aatggagagaagcagggctgttctggttttatcaggccCGAGAAGACTAGAACTCCAcctttgttagccttctgcgtagcctttcccat
1034	PC-5p-244460_4	TAGCACCACTGTAGCACCC	19	4	gp4a	gi|357579607|ref|NC_006606.3|	-	35916132	35916194	tctgtttctgaTAGCACCTCTGTAGCACCCacctgctttggtgaggatgttctcatcagctga
1035	PC-3p-347521_4	AGGCTAGCTCAGAGAGGAC	19	4	gp4a	gi|357579611|ref|NC_006602.3|	-	35934640	35934767	tcaccctcctcatgtctgtgtgaacttggctctgttgcctgtctttttgcagttgagaaaAGGCTGGCTCAGAGAGGACaggcaacatgctcaattctcacaggtagtgtgaggcagagccgtgacct
1036	PC-5p-171663_4	TCCAGGGAGGTCAGGTCAGAGC	22	4	gp4a	gi|357579611|ref|NC_006602.3|	-	41832818	41832909	gccgtcaaggatttagggtTCCAGGGAGGTCAGGTCAGAGCtggagttgaccttgctctgcccacccctccctggtccctcaccctgactga
1037	PC-3p-194168_4	GCAGTTGAATGTGGGTCAGT	20	4	gp4a	gi|357579623|ref|NC_006590.3|	-	42301430	42301557	catcttttagggcagtcgccaactttgcacagccttacactactgggctcaaatattaaaGCAGATGAATGTGGGTCAGTggttccaggctggaggtaattttgttggcaatgtctaagtgagattgc
1038	PC-3p-175144_4	ATCTGGGGTAGGGCCTGGGAAT	22	4	gp4a	gi|357579627|ref|NC_006586.3|	+	75786310	75786403	ttattaaaaatacagattcttgggccccacccccggagactgtgaatcagtaagtagATCTGGGGTAGGGCCTGGGAATttgtatttttaaaca
1039	PC-3p-168533_4	CCGTCCTAAGGTTGGTGAGTTT	22	4	gp4a	gi|357579592|ref|NC_006621.3|	+	54495373	54495455	acctgaatgcatgactcttcaatctcaggactcgcagaattaatggaatgCCGTCCTAAGGTTGGTGAGTTCtgcgtttatgg
1040	PC-5p-165903_4	CGAGAATTGAAATATTTATT	20	4	gp4a	gi|357579602|ref|NC_006611.3|	-	34053614	34053696	atcTGAGAATTGAAATATTTATTtagatacagccagaatcataagtttcggggtttgattttcaatatgtttcatgattttca
1041	PC-5p-174180_4	CCACCCAAGCACCCGTCAGCT	21	4	gp4a	gi|357579619|ref|NC_006594.3|	-	2732992	2733082	cactcaaccagctgaaCCACCCAAGCACCCGTCAGCTattttgttttaaaggttaCTTGGTGGGACGCCTGGGTGGCtcagtggttgaaca
1042	PC-5p-170083_4	GGGGCTCCTGGGGACTGTAGTT	22	4	gp4a	gi|357579619|ref|NC_006594.3|	-	66058362	66058452	aacgtcgcaGGGGCTCCTGGGGACTGTAGTTtctatcgcccgcagaacgcgccggtacatcaaaactacacttcccagaagccaatgcgac
1043	PC-5p-184608_4	CCCTCTCCTCTCCTCCCCCCCTCGCC	26	4	gp4a	gi|357579196|ref|NW_003726435.1|	-	26993	27083	tcgtcttcctttcCCCTCTCCTCTCCTCCCCCCCTCGCCgcgccggcggggggtgggtgGCGTGGGGCGGTGTGACTCGGAGGACTTGGCG
1044	PC-3p-160368_4	CGTAGAGTAAAAGGGCAAAAG	21	4	gp4a	gi|357579624|ref|NC_006589.3|	-	20702814	20702890	agattgtgttactcttctgctccaaactctttggtgactccctacCTTAGAGTAAAAGGGCAAAAGtcttacaaaag
1045	PC-3p-170853_4	GCCGGGCGGCGGCGGGCGGCGGCTT	25	4	gp4a	gi|357579619|ref|NC_006594.3|	+	62579267	62579369	ttagcccgggggccccaggctgcgccccccgctccttaccggctggtccccggctccggGCCGGGCGGCGGCGGGCGGCGGCTCgacgggcgccccgggcaca
1046	PC-5p-227961_4	GACAGTGTCAGGCGGGGA	18	4	gp4a	gi|357579622|ref|NC_006591.3|	-	3548820	3548902	tcagcccctcgggacatcagaGACAGTGTCAGGTGGGGAggccagctcctcatgcacatctctgctcctcgggaccgggcagg
1047	PC-5p-174932_4	CCCGCGGGCCCACGGGGGCC	20	4	gp4a	gi|357579603|ref|NC_006610.3|	+	40348868	40348943	ctgcatccCCCGCGGGCCCCCGGGGGCCtgtctggcacatgctggggtccccggaggctctgcgaccacgatggtg
1048	PC-3p-237090_3	TATTCATGAGCGACCCAGAGAA	22	3	gp4a	gi|357579606|ref|NC_006607.3|	-	3510141	3510245	tgatgcctccagctttattcttgtttctttttctttttttaaaagattttatttattTATTCATGAGAGACCCAGAGAAagaaataggtagagacataggcagag
		TATTCATGAGCGACCCAGAGAA		3	gp4a	gi|357579626|ref|NC_006587.3|	-	41158311	41158404	atatgaatatgtgtggtaccttttttcttttcttaaagattttatttattTATTCATGAGAGACCCAGAGAAagaggcagagacacaggcagag
1049	PC-3p-223688_3	TCAGGCCGCCCTGTAGGACGTT	22	3	gp4a	gi|357579622|ref|NC_006591.3|	-	51373072	51373172	acacctgtctcctctggcctgccagtgcctgcagggcagccagagacctgaaggTCAGGCCGCCCTGTAGGACGTGagggccgtggtagggggacagggaa
1050	PC-3p-237003_3	CTGCCTGGACCCCTGCTCACCGC	23	3	gp4a	gi|357579611|ref|NC_006602.3|	+	50760545	50760640	ccagcgggaccaggtgggcctggggcgggggtcctgggctggggctggccgtgctccCTGCCTGGACCCCTGCTCACCGCccccctgccctgccac
1051	PC-5p-190495_3	ATGGGGATGGGAACAGGGGCAGG	23	3	gp4a	gi|357579613|ref|NC_006600.3|	-	52835915	52836010	tcagggccaggctgaggctggATGGGGATGGGAACAGGGGCAGGcggctgaacccGAGCCTGTTCCTCATCCCCCAGGagaagcagtatgcccgct
1052	PC-5p-213090_3	ACACACAAAGTGGGAGCACTT	21	3	gp4a	gi|357579630|ref|NC_006583.3|	+	103406099	103406203	caaggatgctttcctcagacaaggACACACAAAGTGGGAGCACTTtccagacagatcgggaagtgccctcattttgtgtatcccagtctgagcggaatctgctcc
		ACACACAAAGTGGGAGCACTT		3	gp4a	gi|357579630|ref|NC_006583.3|	+	103606002	103606106	caaggatgctttcctcagacaaggACACACAAAGTGGGAGCACTTtccagacagatcgggaagtgccctcattttgtgtatcccagtctgagcggaatctgctcc
1053	PC-3p-237540_3	ACAGCTGAGGATACAGAACC	20	3	gp4a	gi|357579610|ref|NC_006603.3|	+	7872163	7872223	ccaatgaggtggctgttataatcctccactttACAGCTGAGGATACAGAAACtatcataga
1054	PC-3p-231665_3	TATTTCGGCCGGTGTT	16	3	gp4a	gi|357579619|ref|NC_006594.3|	-	69468275	69468372	gtaggcccacccggagtcagtggcacgatcccaagacggtctcaatacatgaTATTTCGGCCGGTTTTggctctgagcttgaggggggtgtggccaat
1055	PC-3p-356988_3	TGAAAGACATGGTAGTGAG	19	3	gp4a	gi|357579620|ref|NC_006593.3|	+	59801623	59801691	ccttctttgaaccttcaagtcccttatcttggccctggaTGAAAGATATGGTAGTGAGgtcatggaatg
1056	PC-5p-199296_3	AGTTTAGGGCTACAGAAAC	19	3	gp4a	gi|357579628|ref|NC_006585.3|	-	75832559	75832656	tacttaaatgtctagtaattaAGTTTAGGGCTACAGAAATgaaagagtaccatccatatgcttgtgtcctatctccgtatatattcatcatttaaaat
1057	PC-3p-271441_3	AGAGAGAGTTCAAGAGGGC	19	3	gp4a	gi|357579607|ref|NC_006606.3|	-	42101637	42101724	tccttgccctcttgtcctcaccatcatggtggctgcttacctcaaaggtgagatggccatAGAGAGAGTTCAAGAGGGAgatggaagt
1058	PC-5p-219121_3	TGTTGTAAGCAGTAGAGC	18	3	gp4a	gi|357579616|ref|NC_006597.3|	+	8482719	8482800	gcTGTTGTAAGCAGTAGAACagagagatcctgtatgtgtgttctgtactagttgtaacatcctgtaaaactgtagtacaaca
1059	PC-5p-201275_3	CTTGGGATTGTAGGGGGCCAAGCTCCT	27	3	gp4a	gi|357579610|ref|NC_006603.3|	+	35946948	35947074	ctgagggccaaacctcttgggattttagggggccagaactCTTGGGATTGTAGGGGGCCAAGCTCCTtgggattttagggggccaaactccttgggatcttagggggccatgctccttaggatttta
1060	PC-3p-239941_3	CAGGGGCTGCTGGCTGGAGGGAT	23	3	gp4a	gi|357579610|ref|NC_006603.3|	+	20591996	20592103	caagaggtgatgcgctggcgccCCCACCAGCTGGCGTTCCCTGGCgtgggaacgagaggCAGGGGCTGCTGGCTGGAGGGAGcgccttctctcactcgccgcctccgc
1061	PC-5p-190076_3	CCCACAATTAAACTCACTC	19	3	gp4a	gi|357579605|ref|NC_006608.3|	+	23355257	23355339	aacctagacctcttctCCCACAATTAACCTCACTCtgtgtctcatgaggaggcagtttgtgctgagacactaagagctggcac
1062	PC-5p-217913_3	CGAGGATTTCCTTAGTAAC	19	3	gp4a	gi|357579621|ref|NC_006592.3|	+	49348215	49348348	gtcaggtctggtagccatgtcattgctgtgaaggctgtgtctctagtctcccatgCAAGGATTTCCTTAGTAACtggctgggaaatcctatgttctagagaaggatgcatctatagctcttgccctccaggact
1063	PC-3p-211405_3	TAGGAGTTAACATGTGAGTTGA	22	3	gp4a	gi|357579608|ref|NC_006605.3|	+	46798825	46798929	tggggtgaattagctgaaatggtcaactcctgcgttaactcctaactcaccctgatgtgtTAGGAGTTAACATGTGAGTTGActgtttcagttaattgcttcttg
1064	PC-5p-195864_3	TCCATAGAAGGTGCTAGAC	19	3	gp4a	gi|357579630|ref|NC_006583.3|	-	104652747	104652834	tggggtgctTCCATAGAAGGTGCTAGATcttgttggaatatgtatgtcattagagacattattttatttggtagattatggaagtgcc
1065	PC-5p-337581_3	GGCCTCCGCCCCGCCGCCTGGA	22	3	gp4a	gi|357579624|ref|NC_006589.3|	-	1277110	1277206	cacggcccagtgggtctacccGGCCTCCGCCCCGCCGCCTGGAaacccatgcccgccagcctgcggggcgggggcgggggggcccacatgtttctca
1066	PC-5p-219706_3	CGCTGCCCGGGACTGAGCC	19	3	gp4a	gi|357579621|ref|NC_006592.3|	+	21583394	21583486	ccaagatctctcccggggtgtgcacCGCTGCCCGGGTCTGAGCCgcttcatctgaggcccgggctgctacaacagcctcctgaatgatctcag
1067	PC-3p-240716_3	AGCCGTCGTGCTTTGGGGACATT	23	3	gp4a	gi|357579620|ref|NC_006593.3|	+	74256374	74256458	tcccctcttctgatcaATCCTAAGGTTGGACGGTCTGGgaggcgttgccAGCCGTCGTGCTTTGGGGACATAtcagtagaggcag
1068	PC-5p-216625_3	AATGAACTCGGAAACATT	18	3	gp4a	gi|357579620|ref|NC_006593.3|	+	59973907	59973969	ttagatggtaAATGAACTAGGAAACATTtatgatgtatcctttagtattgctgtaccatcggg
1069	PC-3p-209517_3	TTCTCTGTCTGTATGTCCCCAGT	23	3	gp4a	gi|357579627|ref|NC_006586.3|	-	22508779	22508846	ggagggggcgtcgtctagggaagcctcttcttcttggtgactagcTTCTCTGTCTGTATGTCCCCAGG
1070	PC-3p-190552_3	AAGGACACTTGGGTGGCTTAGT	22	3	gp4a	gi|357579625|ref|NC_006588.3|	-	6037077	6037164	gcagatgctcaacctctgagccacccaggcatcccttaaaaataaaatgttAAGGACACTTGGGTGGCTTAGTtggttaagtgtcaga
1071	PC-5p-213126_3	TTTGGGGGTCAGAATAAGGGCTTT	24	3	gp4a	gi|357579622|ref|NC_006591.3|	-	22412490	22412563	ccatTTTGGGGGTCAGAATAAGGGCTCTtaaccttggagagaataagaagccctttatctgtcctccaggagag
1072	PC-5p-213820_3	CGGGGTGGAGCAGCTCGCC	19	3	gp4a	gi|357579623|ref|NC_006590.3|	-	69348695	69348792	gaggctttctcggccacgggctccttcctgtactgtCGGGGTGGCGCAGCTCGCCctacgagggggcgccccccgggacccagagctgggagagcgct
1073	PC-3p-191772_3	AACAGCAGTTGAATGTGGG	19	3	gp4a	gi|357579630|ref|NC_006583.3|	+	107413081	107413141	cattccccacagtttgctgatgtttggcccctgagatAACAGCAGCTGAATGTGGGggtac
1074	PC-5p-201867_3	AAGCAGTAGAGCAGCCTCC	19	3	gp4a	gi|357579595|ref|NC_006618.3|	-	28264093	28264165	gtaactaaagagttcattaAAGCAGTAGAGCAGTCTCCtttcgaatgctttctaatttaagaaaagtagtaaa
1075	PC-5p-191772_3	AACAGCAGTTGAATGTGGG	19	3	gp4a	gi|357579603|ref|NC_006610.3|	-	36451109	36451219	acagatatttactggtaagtaccatatgtccatccgagAACAGCAGCTGAATGTGGGgcagggcgtaagttgactgttctggtaatgagtgagggccagtttgatgttagg
1076	PC-5p-365889_2	AATAAAAGTATAGGAGATA	19	2	gp4a	gi|357579630|ref|NC_006583.3|	-	92638548	92638648	ttcgattgtttcgaaaaatgttttcAATAAAAGTATAGGAAATAaaactaattttcagattttcttgcacacttttaagatcagctttccagacaattctg
1077	PC-3p-367305_2	AAAATCCATGTCCTCTTGAAAACTCAGAATGTGTC	35	2	gp4a	gi|357579596|ref|NC_006617.3|	+	6522966	6523065	aggacaccttctgagttttcaagaggacatggattttgtggggaaaactatgtcctcttgAAAATCCATGTCCTCTTGAAAACTCAGAATGTGTCcttat
		AAAATCCATGTCCTCTTGAAAACTCAGAATGTGTC		2	gp4a	gi|357579596|ref|NC_006617.3|	-	6522908	6523007	aggacacattctgagttttcaagaggacatggattttcaagaggacatagttttccccacAAAATCCATGTCCTCTTGAAAACTCAGAAGGTGTCcttat
1078	PC-5p-295147_2	AAAGTATAGGAGATAGAAAT	20	2	gp4a	gi|357579621|ref|NC_006592.3|	-	63405797	63405880	aatgtatAAAGTATAGGAGACAGAAATgataaagtaagtgttctggtttttcattttctccatttctcctttatttcttacccc
1079	PC-5p-263061_2	CCGTGGACTCTGTTTTCACC	20	2	gp4a	gi|357579597|ref|NC_006616.3|	+	20600231	20600318	accaggagCCGTGGACTCTGTTTGCACCtgtgttattccaccttatttaagtgagtggactgagctgtaaacagagtcttgctctttt
1080	PC-3p-329737_2	TCCCTGGCCGCCGCCAGCC	19	2	gp4a	gi|357579607|ref|NC_006606.3|	+	43465954	43466014	catgaggctgcatggtggcagagggtccccgggagccTCCCTGGCCGCCCCCAGCCtcccc
1081	PC-3p-291810_2	TCCCAAGGCCTGACACAGCT	20	2	gp4a	gi|357579622|ref|NC_006591.3|	+	49018338	49018440	atgggagacttcccagcgctgtggctgtgtccagcctcggtttgcagagacagctcaTCCCAAGGCCTGACACAGCTccagggtcacgggagccagctccggg
1082	PC-3p-257319_2	CATGGACTGGAAGCTTGACC	20	2	gp4a	gi|357579596|ref|NC_006617.3|	-	24980071	24980162	atcaccaagtgcagaaggacaagtgtggttcttcctctttaggctgatggcccagaggagCATGGACTGGAAGCTTGTCCtccaggtgaatt
1083	PC-3p-344671_2	GAGAAGCGAACTGAGGCAT	19	2	gp4a	gi|357579601|ref|NC_006612.3|	-	24581619	24581681	ccctctgagctaggtactaatattctccctattttatgGAGAAGGGAACTGAGGCATggaaag
1084	PC-3p-289392_2	GTGTGTAGGTGTACTTTTTT	20	2	gp4a	gi|357579610|ref|NC_006603.3|	+	19927644	19927730	tacgtgtgaaatgtacaagatacatatatttctttctagaaatttctgtacggaatcgtGTGTGTATGTGTACTTTTTTcaaacaca
1085	PC-5p-326690_2	CGTGGTGAGGTAGTAAGTTGTATTGT	26	2	gp4a	gi|357579592|ref|NC_006621.3|	-	45253751	45253837	cCGGGGTGAGGTAGTAAGTTGTATTGTtgtggggtagggattttaggccccaattagaagataactatacaacttactactttccct
1086	PC-5p-261036_2	TACCTAACTCACTGACTTTCT	21	2	gp4a	gi|357578988|ref|NW_003726643.1|	-	14754	14817	gtTACCTAACTCACTGACTTTCTcattgcaggcagtggctaaTGAGTGAGTGAGGAAGGTCACA
		TACCTAACTCACTGACTTTCT		2	gp4a	gi|357579088|ref|NW_003726543.1|	-	15582	15645	gtTACCTAACTCACTGACTTTCTcattgcaggcagtggctaaTGAGTGAGTGAGGAAGGTCACA
		TACCTAACTCACTGACTTTCT		2	gp4a	gi|357579208|ref|NW_003726423.1|	+	55782	55850	aaagtTACCTAACTCACTGACTTTCTcattgcaggcagtggctaaTGAGTGAGTGAGGAAGGTCACAgc
		TACCTAACTCACTGACTTTCT		2	gp4a	gi|357579622|ref|NC_006591.3|	+	8980625	8980688	gtTACCTAACTCACTGACTTTCTcactgcaggctgtggctaaTGAGTGAGTGAGGAAGGTCACA
		TACCTAACTCACTGACTTTCT		2	gp4a	gi|357579622|ref|NC_006591.3|	-	10329701	10329764	gtTACCTAACTCACTGACTTTCTcattgcaggcagtggctaaTGAGTGAGTGAGGAAGGTCACA
1087	PC-3p-494651_2	AGTGATCTCATTAGATGCAG	20	2	gp4a	gi|357579623|ref|NC_006590.3|	-	11324859	11324935	caatcaacatgatacactgcattaacaaaatgaaggataaaAGTCATCTCATTAGATGCAGaaaaagcatatgacaa
1088	PC-5p-266917_2	AAAATAGAGGAATGGAGAA	19	2	gp4a	gi|357579609|ref|NC_006604.3|	-	56556780	56556851	aacaatggAAAATAGAGAAATGGAGAAaatatatcatataactttatttttatttttttaaatttcatttta
1089	PC-3p-306766_2	TGAATGGCACCTTTTTGAGTAG	22	2	gp4a	gi|357579592|ref|NC_006621.3|	-	115652383	115652454	cagtgccctactcagggaggcgtcattcacataagttgatataTGAATGGCACCTTTTTGAGTAGggtaatg
1090	PC-3p-315796_2	GTGGGTGAAGGAAATTTGAG	20	2	gp4a	gi|357579617|ref|NC_006596.3|	-	9527303	9527381	tgtatttttcattactgtattctacattacctagtgcagtgtctgttatgtaaatatttGTGGGTGAAGGAAAGTTGAG
1091	PC-5p-253025_2	TCCGGGACGGCTGGGAAG	18	2	gp4a	gi|357579621|ref|NC_006592.3|	+	55581869	55581935	ctggggccctcaccTCCGGGAAGGCTGGGAAGaggcgtcctaattctctctagagggagggcctgcc
1092	PC-3p-336413_2	CCTGGGTTCTGTCTCCACTCTGC	23	2	gp4a	gi|357579620|ref|NC_006593.3|	-	55410513	55410603	ctccagtggaatggggtagggtggagagaacaccaggctgggctttgggaacCCTGGGTTCTGTCTCCACTCTGCcaccagccgactgcgt
1093	PC-3p-284381_2	TTCTGGGGCGTCTGGATGGCTCAT	24	2	gp4a	gi|357579616|ref|NC_006597.3|	+	15020208	15020309	acagacgctcaaccactgagccacccaggcgtcccaaccatgtgcttttaaattgcaacaTTCTGGGGCGTCTGGATGGCTCAGttggttaagcatctgcct
1094	PC-3p-287875_2	GACACGGAGATAAACACTC	19	2	gp4a	gi|357579630|ref|NC_006583.3|	-	120865156	120865217	taatatgattgatgtccttgtacaaaaaggaaacttgGACACGGAGATAGACACTCatagaa
1095	PC-5p-275172_2	ATTTCATTTATTCATTTTTG	20	2	gp4a	gi|357579482|ref|NW_003726149.1|	-	49395	49492	ggatcccctcaaaatggacatttttagaagATTTCATTTATTTATTTTTGagagagaaatagagagaaataaagaaagtgcacgagaataggggagta
1096	PC-5p-370056_2	GAAAGCAGATGTGGATGACC	20	2	gp4a	gi|357579629|ref|NC_006584.3|	-	10653921	10653976	gacatatGAAAGCAGATGTGGCTGACCttgctctcaggcacatatgattatataag
1097	PC-3p-265332_2	TGACCCTCCGCCCTGAGACACCC	23	2	gp4a	gi|357579611|ref|NC_006602.3|	+	2800994	2801082	ctggctgctccggggtgtacatggtcgagggttattggacaagttggaaggaTGACCCTCCGCCCTGAGACACCCtggcgtccagtaca
1098	PC-3p-272946_2	CTCTCAGGTTGGACAGTCCTGG	22	2	gp4a	gi|357579607|ref|NC_006606.3|	+	47411196	47411301	ccgcggggaaggggcggcacctctcgggctgacgaacctgagactgaccgcggggacacaCTCTCAGGTTGGACAGTCCTGGaggcgccgcccgggcccgcggcga
1099	PC-5p-303831_2	AGCACTTGATGGAAGCACC	19	2	gp4a	gi|357579600|ref|NC_006613.3|	+	11656280	11656341	attgttgagatgAGAACTTGATGGAAGCACCtccagttttctatcttacttttctcaactgt
1100	PC-5p-351760_2	AGGCGGTTTTCGCCCACGGACT	22	2	gp4a	gi|357579621|ref|NC_006592.3|	+	1227469	1227530	ccAGGCGGTTTTCGCCCACGGACGctgccactgtaggagtgtgcgtgggcggaacggcccca
1101	PC-3p-326840_2	CATCTGTCAAAATGTAA	17	2	gp4a	gi|357579592|ref|NC_006621.3|	+	16331663	16331741	tagcatgatgacaggtgatgcagtccactttcacaggcccaaaggctcaaaagtgagaggCATCTGTCAAAATGTAAgg
1102	PC-3p-346823_2	CACCTGCCACCGGGTGGGGGCCTGGGC	27	2	gp4a	gi|357579086|ref|NW_003726545.1|	-	41434	41530	cctggggcccctggtgtccgggcccttcctggtggcggctcgtgcgggctccgggCACCTGCCACCGGGTGGGGGCCTGGGCcctgtgggctcctgc
		CACCTGCCACCGGGTGGGGGCCTGGGC		2	gp4a	gi|357579266|ref|NW_003726365.1|	+	7133	7229	cctggggcccctggtgtccgggcccttcctggtggcggatcgtgcgggctccgggCACCTGCCACCGGGTGGGGGCCTGGGCcctgtgggctcctgc
		CACCTGCCACCGGGTGGGGGCCTGGGC		2	gp4a	gi|357579615|ref|NC_006598.3|	-	1257814	1257915	tggggcccctggtgtccaggcccttcctggtggcggctcgcgcgggctccgggcacctgcCACCTGCCACCGGGTGGGGGCCTGGGCcctgtgggctcctgc
		CACCTGCCACCGGGTGGGGGCCTGGGC		2	gp4a	gi|357579615|ref|NC_006598.3|	-	10561363	10561459	cctggggcccctggtgtccgggcccttcctggtggcggctcgtgcgggctccgggCACCTGCCACCGGGTGGGGGCCTGGGCcctgtgggctcctgc
1103	PC-3p-282172_2	TGCGCCTCCGCCCCCCGCTCGAGT	24	2	gp4a	gi|357579608|ref|NC_006605.3|	+	47501916	47501991	gggggaagcgggaggggggggcggggagcagcggggaaagaacagcTGCGCCTCCGCCCCCCGCTCGAGCtccgca
1104	PC-5p-373202_2	AGTGTAACATTAATGAATT	19	2	gp4a	gi|357579612|ref|NC_006601.3|	-	34088873	34088968	tctgcctataattgaataaAGTGTAGCATTAATGAATTgtacaaggcttgttcaaaattcatttgggtataacttttaaggcaataataaggctgc
1105	PC-5p-248557_2	TTGCTCTGCCATCCTGTC	18	2	gp4a	gi|357579627|ref|NC_006586.3|	-	27220694	27220765	aaacctgtgcagattTTGCTCTGCCATCCTGTCttgaataaggaggataaggggtaggatctacactggaat
1106	PC-5p-913385_2	CAGCGCCCCCGCCGGCAGCCT	21	2	gp4a	gi|357579621|ref|NC_006592.3|	-	21551340	21551455	cctctgctgaggggggcacctgcactgtgtcactgcacctgCAGCGCCCCCGCCGGCAGCCTcctccctgggctcAGCATTTGCTGCCAAGCAGGACGGGTCTTTCTCATCTCAGA
1107	PC-5p-373715_2	GCGGAGCCAGGTCCATCAAAAC	22	2	gp4a	gi|357579623|ref|NC_006590.3|	-	53823661	53823753	cctggggtcatccctgaGCGGAGCCAGGTCCATCAAAACcaggatgttgacagtggTTTGATGGATTTGCTTAGCACCcgaggtggccccttg
1108	PC-3p-310839_2	AGAGAGTCGGGGCAGAGAGA	20	2	gp4a	gi|357579617|ref|NC_006596.3|	-	41558446	41558514	aggttttttttttttaagattttttatttatttattcatgagAGAGAGTCGGGGGAGAGAGAgagagag
1109	PC-3p-362409_2	CCTGAGAGTGAGTACCTCCTGA	22	2	gp4a	gi|357579598|ref|NC_006615.3|	+	16260784	16260883	ctagggcacaaaatttaagaaggcacttactctcaggtgcccaccctctgcttccaagccCCTGAGAGTGAGTGCCTCCTGAaatggtatgccctaggag
		CCTGAGAGTGAGTACCTCCTGA		2	gp4a	gi|357579628|ref|NC_006585.3|	+	15387042	15387138	acaagggtgcagaatttaAGGAGTCAGTCACTCTCAGGGTtttgtagcatttgtaggacCCTGAGAGTGAGTACCTCCTGAaatttttcatcctagg
1110	PC-3p-273778_2	AGTCAGCGGAGGAAAAGAA	19	2	gp4a	gi|357579609|ref|NC_006604.3|	-	33319554	33319632	taatatttttctttctgccagtttggctaattattatctacatagatataaaAGTCAGTGGAGGAAAAGAAagatggtt
1111	PC-5p-355737_2	ACATTTGGTTCATGTGCTT	19	2	gp4a	gi|357579615|ref|NC_006598.3|	+	40771005	40771087	tcagacagaggctcACATTTGGTTCATGTGCATtgttgggagcccctaagctcagagcagtaatgtatatcccttctgtcatt
1112	PC-3p-351293_2	ATAGAGATTTTAGGTGGTAACT	22	2	gp4a	gi|357579601|ref|NC_006612.3|	+	4547561	4547637	aattcttacaggctgaagccctaatctccattgcaattatgtttgaagATAGAGATTTTAGGTGGTAATTaaggttc
1113	PC-5p-283556_2	AAATAAGTCTGAGGAATATACC	22	2	gp4a	gi|357579598|ref|NC_006615.3|	-	3294750	3294835	taactagctgaataagtAAATAAGTCTGAGGAATATATCaaacaggatatattttttaaatattttatttatttattcatgagaga
1114	PC-5p-368089_2	TACAGCTGCTCGTGCTCTAACT	22	2	gp4a	gi|357579629|ref|NC_006584.3|	-	84362986	84363089	cccggcgcgttacgttgaggattTACAGCTGCTCGTGCTCTAACTctcggcttcccccgtgacgtcagcacgcccagctggccccgtctctaaccacggcttcc
1115	PC-3p-354345_2	GAGGCTGTTTCTGAGCTGC	19	2	gp4a	gi|357579630|ref|NC_006583.3|	+	94114978	94115063	gcaagatttttccagtagatagcctttgctctacagctccccatcagcctggcaGAGGCTGTTTCAGAGCTGCactgaagtctgag
1116	PC-5p-352617_2	AAAGTTGATGTTGAGAACC	19	2	gp4a	gi|357579625|ref|NC_006588.3|	+	28231241	28231320	aaacagtgtgatAAAGTTGGTGTTGAGAACCtcagttgccttattctgagacttcttaaggctgagtttgcactctggga
1117	PC-3p-307276_2	AGCACAAGCAGAAGGACC	18	2	gp4a	gi|357579610|ref|NC_006603.3|	-	5352994	5353067	caaggttttttgttttttttttttaagattttgtttatttaacagaaagagggAGCACAAGCAGAAGGACCggc
1118	PC-3p-277290_2	TGGAAGAGTAGCAGAACC	18	2	gp4a	gi|357579620|ref|NC_006593.3|	-	41090786	41090846	tgtctgtctgtctgtctttctatctagctagagagctaTGGAAGAGTAGCAGAACCagtgg
1119	PC-5p-291500_2	TAGAAGACTGTTGCTCTACC	20	2	gp4a	gi|357579619|ref|NC_006594.3|	-	10657464	10657530	cctgggggtgaTAGAAGACAGTTGCTCTACCcccggaggagaccagctgtttcccctcgcccctcat
1120	PC-3p-374279_2	AGCAGGGCACTCTGGGAGTTGT	22	2	gp4a	gi|357579619|ref|NC_006594.3|	+	12556285	12556360	ctggagggcacggcattcccagcctgccctgctccggaggcaggAGCAGGGCACTCTGGGAGTTGTagtcctcatg
1121	PC-3p-303897_2	TAGATCTGGGGTGGGGCCTGGGAAT	25	2	gp4a	gi|357579592|ref|NC_006621.3|	+	79475205	79475302	ggaacatttgttgaaagtttagatctcagacctaacctcaggctaaattagTAGGTCTGGGGTGGGGCCTGGGAATctatatttttagcaaatgtgac
1122	PC-5p-368921_2	TAAGCGTGAGGCTGGGAGTGTTT	23	2	gp4a	gi|357579616|ref|NC_006597.3|	+	13904825	13904907	catgactgtgggtgcgTAAGCGTGAGGCTGGGAGTGTTGcggagccccactcacagcctcacgcttacgcatccacagtccca
1123	PC-3p-251967_2	GGCTTTTTAGTATTATTGTG	20	2	gp4a	gi|357579614|ref|NC_006599.3|	+	55023493	55023555	gtcatgatactcatgtggtctatggtagtcaacaaatacttgcGGCTTTTGAGTATTATTGTG
1124	PC-3p-276753_2	TATTCTGCTAGAGTTATTCC	20	2	gp4a	gi|357579602|ref|NC_006611.3|	+	7974718	7974782	ttttttagttttctgggtagagatcttttctgtatgtaTTTTCTGCTAGAGTTATTCCtaaatac
1125	PC-3p-316570_2	TCTTTCTGGGCTTATGACC	19	2	gp4a	gi|357579611|ref|NC_006602.3|	-	54900050	54900115	ggggggttcagaggtgacagctaagggatgcaagaatatTCTTTCTGGGCTGATGACCtgctctat
1126	PC-5p-285494_2	TGCGCTGCAGCCTGGCCGCCCCTGA	25	2	gp4a	gi|357579607|ref|NC_006606.3|	+	42417544	42417637	cccggcctgggcatcggTGCGCTGCAGCCTGGCCGCCCCTGAtgggtgaacctccccaggcccggccctgcggcccactgagcccggggcctca
1127	PC-3p-306411_2	TCTAGGCACTGTCACCCCCTCC	22	2	gp4a	gi|357579622|ref|NC_006591.3|	+	20310714	20310812	aaagtgctgagagtccgggtgggggtgcagagctgctgagcctgctgaagcTCTAGGCACTGTCACCCCCTCCaccttcacccggtctctgcgaacaag
1128	PC-5p-251972_2	AAACTAAGGCTGTGATTGC	19	2	gp4a	gi|357579594|ref|NC_006619.3|	-	18856657	18856748	ggaaggagagaagAAACTAAAGCTGTGATTGCaggtatggctcaggggaagagcatttgatcataactcaaaacagcccagtttcaaatcct
1129	PC-5p-295614_2	ACTGAGGGCTGGTGCTCAGGTCT	23	2	gp4a	gi|357579630|ref|NC_006583.3|	-	108631066	108631134	aggcaACTGAGGGCTGGTGCTCAGGTCCgggctcctctcctgaccattgcccctgccctcaggttggtt
1130	PC-5p-326505_2	AAGTATAGGAGATAGAAATT	20	2	gp4a	gi|357579625|ref|NC_006588.3|	+	53547941	53548008	ctaaagccAAGTATAGGGGATAGAAATTaggagattaattcaaatactattcagtaaatggacttcac
1131	PC-5p-294463_2	CCGGATGATCCTCAGTGGT	19	2	gp4a	gi|357579606|ref|NC_006607.3|	+	19242014	19242104	tctgatcatcagCCAGATGATCCTCAGTGGTcctagcagcagagtctattgcttcctgggttcaaaggggtcatacttctgagggtgattc
1132	PC-5p-269605_2	TAGTGAGGACTTAAGGAAACTC	22	2	gp4a	gi|357579615|ref|NC_006598.3|	-	19323202	19323260	cTAGTGAGGACTTAAGGAAACTCacattctttggagagtttttccttgattctcacagc
1133	PC-3p-335824_2	GGAGGAGGAGGAAAATGTGTG	21	2	gp4a	gi|357579616|ref|NC_006597.3|	+	6429305	6429386	cattttatcctagcagcctcctgggttgatagactttttttgaaaggggtggttggaggaGGAGGAGGAGGAAAAAGTGTGg
1134	PC-5p-382543_2	TCAACTGTAGAGAAAATCGC	20	2	gp4a	gi|357579630|ref|NC_006583.3|	-	88878041	88878116	atgTCAACTGTAGAGAAAATAGCtatgggacaaaggaattcttgagtattctcagagactctctacatattgaaaa
1135	PC-3p-285045_2	AAAGAACAAGGATTGTTGCC	20	2	gp4a	gi|357579600|ref|NC_006613.3|	-	9223977	9224055	cataaaaagctagagagaggtttcaaggtgttatttgcaatgggcAAAGAACAAGGATTGTGGCCtgttgctttttgcc
1136	PC-3p-324277_2	TGAATTTAGGGTTTTTGGC	19	2	gp4a	gi|357579597|ref|NC_006616.3|	-	36906886	36906944	ctacccaaagactgaattcattctgtctatactctttaTGAATTTAGGGTTTTGGGCac
1137	PC-5p-253080_2	CTTAGCAGGGCTGTGTTCCTTTC	23	2	gp4a	gi|357579609|ref|NC_006604.3|	+	13779019	13779076	CTTAGCAGGGCTGTGTTCCTTTCcggaagctttagagggtaatatgtttcctgcttat
1138	PC-3p-851719_2	ATTATAATGTTTAAATTTTG	20	2	gp4a	gi|357579628|ref|NC_006585.3|	-	9567353	9567417	tctatttaaatcaatataatttttaagctaaaagtccattgaaagATTATAATGTTTAAATTTAG
1139	PC-3p-383150_2	TTACTGGTCAAGGTGTT	17	2	gp4a	gi|357579603|ref|NC_006610.3|	-	5929752	5929831	atctcattgtatatatattttattgcatctttactatgtgtcaaTTACTGGTCTAGGTGTTgggagtacagcggtgaaca
1140	PC-3p-255425_2	GTTTGGATCTGCTAATGCCCCT	22	2	gp4a	gi|357579598|ref|NC_006615.3|	-	29705369	29705439	aaAGGCATTAGCAGATCCGAACTgtgatctggatttggacctgtgatcaGTTTGGATCTGCTAATGCCCCT
1141	PC-5p-259621_2	AATAAACTGTGAATAGATT	19	2	gp4a	gi|357579599|ref|NC_006614.3|	+	19057007	19057079	AATAAACTGTGACTAGATTaagcttttcagctctgaggtaactcaggagagttctgttcaagtccagtttcaa
1142	PC-5p-350817_2	CAATTCCTCGTTTCTGACA	19	2	gp4a	gi|357579625|ref|NC_006588.3|	-	37337585	37337662	CAATTCCTCCTTTCTGACAccattcactgccctaccaaactatgtggcaagaattttgtttgctgagatgaggaaagt
1143	PC-3p-378499_2	TACAGAGGACCCAAAACAGT	20	2	gp4a	gi|357579595|ref|NC_006618.3|	+	23389537	23389606	tcacagagtgactgtatggatcaaatgagacttatctataTACATAGGACCCAAAACAGTtacaatgaaa
1144	PC-5p-263323_2	TGAGGATGAAAAAGGAAGCGGA	22	2	gp4a	gi|357579592|ref|NC_006621.3|	+	55508306	55508382	tcaggagaTGAGGATGAAAAAGGAAGCGGAaagttcgagatcagtcttccacttccggtttccacctcagttccagc
1145	PC-5p-281265_2	AAGATGGATGTTGTAGGC	18	2	gp4a	gi|357579627|ref|NC_006586.3|	+	7427830	7427927	tggctaggtggcaggtggagAAGATAGATGTTGTAGGCcagatggccagcaagccgtggtaagacatgacaaatatttggtaaatctgaagcctggaa
1146	PC-5p-365293_2	TAACTCGGTGAAAATTCCT	19	2	gp4a	gi|357579602|ref|NC_006611.3|	-	41157002	41157058	gTAACTCGGTGAAAATTTCTttggaagatataccaaggaagtgaattactgggtcat
1147	PC-3p-307854_2	CGCCCGCCCTCCTGCCCGCAGT	22	2	gp4a	gi|357579622|ref|NC_006591.3|	+	49790337	49790423	ggtccgcgggccggggggaggcgcggcgccgcgcggccgcccgggcccccctgaccgcctCGCCCGCCCTCCTGCCCGCAGGtcaag
1148	PC-3p-253502_2	AAATTCATTGATGAAACTC	19	2	gp4a	gi|357579602|ref|NC_006611.3|	+	6423809	6423870	catgcaaggatttcctcagaatattcggaaatttttAAATTGATTGATGAAACTCttgccat
		AAATTCATTGATGAAACTC		2	gp4a	gi|357579605|ref|NC_006608.3|	-	35233921	35233991	aatctccaggtggaggctggtgaatcattgtttttttctAAATTCAGTGATGAAACTCctctctggggcag
1149	PC-3p-326812_2	TCCCTGGGGTCCCGGAGTCCTGCTC	25	2	gp4a	gi|357579596|ref|NC_006617.3|	-	18827534	18827648	cctggtggctgggcatgagggtcagggtggatggcaggcttctggggaggcaggggtggcTCCCTGGGGTCCCGGAGTCCTGCTCtgcttgtcactgggtgcccagtgaccaacc
1150	PC-3p-254838_2	CTGATACTTCTGTTTGGAT	19	2	gp4a	gi|357579595|ref|NC_006618.3|	-	16515742	16515805	atctccagaccagaagatctctcttctaagagccaaatgatacCTGATACTTCTGCTTGGATct
1151	PC-3p-829683_2	ATCTGGGGTAGGGCCTGGGAATTT	24	2	gp4a	gi|357579624|ref|NC_006589.3|	+	15023205	15023301	acttggagattttataagcactcattgctgggccccactcccagatttatgattcaggagATTTGGGGTAGGGCCTGGGAATTTgcatttctagtaa
1152	PC-5p-272003_2	TGATATGTCTGATATTCTTGG	21	2	gp4a	gi|357579621|ref|NC_006592.3|	+	62958667	62958761	gaggtaagtctttttatattaatTGATATGACTGATATTCTTGGtccctatgaatattttatagttctgtgaattttgtaatatttgcttatatt
1153	PC-5p-289489_2	CACGGCCTGGTGTCCTGGGAGT	22	2	gp4a	gi|357579621|ref|NC_006592.3|	+	64552482	64552538	aCACGGCCTGGTGTCCTGGGAGGcacagccctgcacacccacggcagcaggccgggt
1154	PC-5p-385190_2	AGGAGTCAGTCACTCTCAGGGT	22	2	gp4a	gi|357579628|ref|NC_006585.3|	+	15387042	15387138	acaagggtgcagaatttaAGGAGTCAGTCACTCTCAGGGTtttgtagcatttgtaggacCCTGAGAGTGAGTACCTCCTGAaatttttcatcctagg
1155	PC-3p-366209_2	ATGAATGTTTAAAATTGATA	20	2	gp4a	gi|357579612|ref|NC_006601.3|	+	5235829	5235898	tgctataactgttttatgtattttgggtgctcccatgttgggtgcATGAATGTTTAAAATTGTTAtatct
1156	PC-3p-256018_2	TGGACCGGCTGGGCCAGAGAGC	22	2	gp4a	gi|357579613|ref|NC_006600.3|	+	53863125	53863206	cccggccccgcgctctggccgcccgagccaagttggaagagtctgaggagcTGGACCGGCTGGGCCAGAGAGCggggccctg
1157	PC-3p-359570_2	AAGATTTAATATTATTCCA	19	2	gp4a	gi|357579603|ref|NC_006610.3|	+	20221905	20221988	tccatattgtagcattcatcagaattttgttattttttAAGATTTAATAATATTCCAttgtatgaatatatcctattttgttta
1158	PC-3p-350962_2	TAAGTTTTGGGGCACCTGGATT	22	2	gp4a	gi|357579627|ref|NC_006586.3|	+	359716	359824	agacagacactcaactgactgagccacccaggtgcccctagattttctttttgtgaaaaaTAAGTTTTGGGGCACCTGGATGgctcagccagctgagcatctgcctttg
1159	PC-3p-358277_2	TGGCAGCATGATGCCAGGGCAGT	23	2	gp4a	gi|357579625|ref|NC_006588.3|	-	12878950	12879038	ccatctgggagcccagctcacctggcatcttgctgtcgtccttctcttcagaTGGCAGCATGATGCCAGGGCAGCtgggtaccaggcac
1160	PC-5p-303128_2	GGTTGAGGGTCAATATTTT	19	2	gp4a	gi|357579618|ref|NC_006595.3|	+	17347864	17347949	ctgctgtacccagaatgGGCTGAGGGTCAATATTTTagaggagaagcagctaaaatttctaccggtagcttttctgagtgcaggcc
1161	PC-5p-265623_2	TGGGGCGCCGGGGATAACC	19	2	gp4a	gi|357579621|ref|NC_006592.3|	+	17562225	17562315	agagcctggggaTGGGGCGCCGGGGATCACCttgtgagctgtttctgttttatctgtcccagatccccaggcgtccgggctgcccaggcca
1162	PC-5p-300004_2	ATAATGTAGGTAAGGGAAG	19	2	gp4a	gi|357579608|ref|NC_006605.3|	-	36094912	36094967	agagATAATGTAGGTCAGGGAAGcacaagatgtaaatcctagactactttatcaga
1163	PC-3p-288693_2	TGAAATAATAGTGACATGC	19	2	gp4a	gi|357579596|ref|NC_006617.3|	+	8943244	8943312	aaatctatagggcatactttcttttgatttatttttttTGAAAGAATAGTGACATGCtttctgagacat
1164	PC-3p-307196_2	AGCTTATGTATCACATTTATT	21	2	gp4a	gi|357579617|ref|NC_006596.3|	+	28830189	28830254	tgtatctactgaggtgataagtttcttttctttcattctgttaAGCTTATGTATCACATTGATTga
1165	PC-3p-369277_2	GGGTGAAAGGCTAAACAAACT	21	2	gp4a	gi|357579612|ref|NC_006601.3|	-	51319195	51319261	tatttgtgatagctgaaacctggaaacatccaaaatgtcctttgatGGGTGAATGGCTAAACAAACT
1166	PC-5p-466425_2	ATTGGATGTGTTATTTTGT	19	2	gp4a	gi|357579606|ref|NC_006607.3|	+	12482796	12482878	aaatgcaatgATTGGATGTGTTGTTTTGTtcttaaagattttatttatttattcatgagacacacacagagagagaggcagag
1167	PC-3p-338486_2	TGGATAGGGGTGAAAGGCT	19	2	gp4a	gi|357579599|ref|NC_006614.3|	+	25848262	25848344	tgtgattaaaaacttagagcttccagccttttcttcatcactTGGATAGGGGAGAAAGGCTggagattaagttaataatctgt
1168	PC-3p-376370_2	TAATTAGCTTGAAGACGAG	19	2	gp4a	gi|357579619|ref|NC_006594.3|	-	51088775	51088841	atctctagttgcctagtttgcaagtggaataattctcaTAATTAGCTTGAAGACTAGgaatagatta
1169	PC-5p-250985_2	GAGGAAAAAGAGCTTAAACTTGATTTAGC	29	2	gp4a	gi|357579621|ref|NC_006592.3|	+	13303660	13303745	aaaGAGGAAAAAGAGCTTAAACTTGATTTAGCttttccttttgacaattagggagctaaatcaagtttaagctcttttttcttact
1170	PC-5p-246020_2	GAATCAGCATTGGTACTGC	19	2	gp4a	gi|357579618|ref|NC_006595.3|	-	7377608	7377674	aggaggaagaggGAATCAGCATTGTTACTGCtgtcggtaataatacatctgatccacaaatcttatt
1171	PC-3p-266311_2	TAATGGGGTCCAGGTAGGCATTCT	24	2	gp4a	gi|357579623|ref|NC_006590.3|	+	45419154	45419215	tATTGCCTGCCGGAGTCTTAAGGtttttatagcagcctTAATGGGGTCCAGGTAGGCATTCA
1172	PC-3p-249572_2	AACCAAGCTGCCAGGATGAGAC	22	2	gp4a	gi|357579592|ref|NC_006621.3|	+	92211083	92211155	cattcttccttcacacctggcagttatgcagagcAACCAAGCTGCCAGGATGAGACataagacaggaaggggt
1173	PC-5p-342793_2	TTAAATAAATGAATGAAGCAT	21	2	gp4a	gi|357579592|ref|NC_006621.3|	-	123718996	123719056	aaatatttgTTAAATAAATGAATGAATCATgagcatgttttggtttaaataacagataact
1174	PC-5p-247691_2	TGGGGACAGATGGACTTGGAGGA	23	2	gp4a	gi|357579611|ref|NC_006602.3|	-	53059080	53059149	atggTGGGGACAGATGGACTTGGAGGAgtcgagccacaaccgctgcctccctgccccctgaccccacagc
1175	PC-5p-1083175_1	AAGCTACCCGGATGCCCCTAAAAGT	25	1	gp4a	gi|357579601|ref|NC_006612.3|	-	23619761	23619859	tctgatgcttaactgactAAGCTACCCGGATGCCCCTAAAAGTatttttaaaacctttttTCAGGGGTGCCCGGGTGGCTCAgttcattaagtgtctgc
1176	PC-5p-798868_1	AAGAACGAAAGTCGGAGGT	19	1	gp4a	gi|357579622|ref|NC_006591.3|	+	17511573	17511640	aaAAGAACGAAAGTCGAAGGTgtggaggtaacacaaatacccagcaactgagtgagttttcttctgaa
1177	PC-5p-1167743_1	CACCCCACACAGGACTGAGGACT	23	1	gp4a	gi|357579630|ref|NC_006583.3|	+	96835119	96835184	ctgCACCCCACACAGGACTGAGGACTagcacctgaggacgctggcctcagctggggtggggtgggg
1178	PC-5p-1118032_1	GGTCACTCTGGGCACCGCAACA	22	1	gp4a	gi|357579614|ref|NC_006599.3|	-	19575856	19575944	aatggggcttgtggggGGTCACTCTGGGCACCGCAACActgtgctagggatgttgcagctgcctgggagtgacttcacacagtcctctc
1179	PC-5p-990821_1	TGATATTGTAGAAAGAGTAAAACTAGAGC	29	1	gp4a	gi|357579603|ref|NC_006610.3|	-	22990099	22990192	ttccaactataTGATATTGTAGAAAGAGTAAAACTAGAGCtgatctttttaccagctctagttttactctttctagaatatcatatagttgtca
1180	PC-3p-668820_1	GGGGACCGCCCCCCGGCCGGC	21	1	gp4a	gi|357579628|ref|NC_006585.3|	-	27025461	27025570	cccgcagagcgcggcgagaggtgccccggccgggctcggccctgcagcgccgcaGGGGACCGCCGCCCGGCCGGCctcgcgcctcgggccccgcccctctttcctgcgcc
1181	PC-3p-1191096_1	CACAAGTCAAAATACAACA	19	1	gp4a	gi|357579630|ref|NC_006583.3|	+	9541945	9542004	gaccatattctacacagatttgaaggctttgacactCACAAGTCAAAATAGAACAtgaca
1182	PC-5p-927045_1	AGTGTATTTATCGATTGTA	19	1	gp4a	gi|357579615|ref|NC_006598.3|	+	10711555	10711612	AGTGTATTTATTGATTGTAttaaatgttatttaatttaatttaatttataagtattta
1183	PC-5p-551021_1	GAAAATGTTGGTTTATAC	18	1	gp4a	gi|357579599|ref|NC_006614.3|	-	11832599	11832702	ttaattaaactgttgaatccacactctGAAAATGTTGGTTTATAGcatttcatttctatactaacgttcacctgtgtgataattgttttatttagtttaatctt
1184	PC-3p-726649_1	CTCCCCCAGCAGTGGTAAGCCT	22	1	gp4a	gi|357579612|ref|NC_006601.3|	-	53244933	53245006	tatgcaggggcttacccctgccggggggagaggggacagggaccgCTCCCCCAGCAGTGGTAAGCCCctgtctg
1185	PC-3p-643129_1	GTATTCTCTGTGGCTTTTAA	20	1	gp4a	gi|357579600|ref|NC_006613.3|	+	26729499	26729572	ctggaggctgataattggaggaggaaaagtgaccacaaaatcagattttgcgtaGTATTCTCTGTGGCTTTGAA
1186	PC-5p-1204873_1	AGAAAGACTGCCTGGGCACT	20	1	gp4a	gi|357579616|ref|NC_006597.3|	-	30477651	30477733	aaaccaaggAGAAAGACTGCCTGGGCACTggtgaataatgctgccttgcagcctgttttcaggcagctttcagaaagtgggtg
1187	PC-5p-391845_1	CAGGGGAGAAGAGGCAGGAGGACT	24	1	gp4a	gi|357579619|ref|NC_006594.3|	+	12561658	12561754	ggatggggagggcggggCAGGGGAGAAGAGGCAGGAGGACAcgtgccctgaccccagtgtcgtcctctccctccccttcttcctgccctccccagag
1188	PC-5p-1003231_1	AAGAAACTTTCAGTCAAATGGATCAGTTTGATTCTGTAATTAGC	44	1	gp4a	gi|357579592|ref|NC_006621.3|	+	91985244	91985328	AAGAAACTTTCAGTCAAATGGATCAGTTTGATTCTGTAATTAGCacacagtacctaatgtttcagtactattttgaggaccaatg
1189	PC-3p-975607_1	CGGCTGCAGCCCCTCTCACCCCAT	24	1	gp4a	gi|357579605|ref|NC_006608.3|	+	30003552	30003639	agcggccgtcaggtgaggcgggctggggcggccgcggccgagggagggcaccccgggCGGCTGCAGCCCCTCTCACCCCACtgcccca
1190	PC-3p-888754_1	GATGGCGGACCCCGAGCTGCAGC	23	1	gp4a	gi|357579626|ref|NC_006587.3|	+	64563162	64563259	ccggcgtgcgcccggcgcagcttgcggcccgcggttcgccgacgcgcggtggcttggcGATGGCGGACCCCGAGCTGCAGCtggtggcgcggcgcatc
1191	PC-5p-883477_1	CAGACAGTGAATGCTACACC	20	1	gp4a	gi|357579613|ref|NC_006600.3|	-	54428150	54428225	aaaagtcCAGACAGTGAATGCTACTCCtcaagcgcacattttgataagttccaggagcagacagtgttggattaaa
1192	PC-5p-897005_1	ACGCGGAGGGAGTGCTGGGGCC	22	1	gp4a	gi|357579611|ref|NC_006602.3|	+	40145514	40145603	gcagggcagacaggccACGCGGAGGGAGTGCTGGGGCCgaaggtcggaagcggccgccacaattccctctggcgcacctgtcagctcagg
1193	PC-3p-648269_1	CTCTGGGCTGATGAAGATATTC	22	1	gp4a	gi|357579624|ref|NC_006589.3|	+	22562922	22563006	gagtagaatgccttcctcctcagaaattatcctggactgccagtaggcatgggtttccCTCTGGGCTGATGAAGATATTCtggaa
1194	PC-3p-694315_1	AGCTCCTCCTTGTCCCTCCAGCATT	25	1	gp4a	gi|357579604|ref|NC_006609.3|	+	38848397	38848465	agGTGGAGGGACATGGAGGAAATGCATgagaagcacgcttcctgAGCTCCTCCTTGTCCCTCCAGCATC
1195	PC-3p-868465_1	TCAGGGGTGCCCGGGTGGCTCC	22	1	gp4a	gi|357579601|ref|NC_006612.3|	-	23619761	23619859	tctgatgcttaactgactAAGCTACCCGGATGCCCCTAAAAGTatttttaaaacctttttTCAGGGGTGCCCGGGTGGCTCAgttcattaagtgtctgc
1196	PC-5p-451795_1	CCCACCAGCTGGCGTTCCCTGGC	23	1	gp4a	gi|357579610|ref|NC_006603.3|	+	20591996	20592103	caagaggtgatgcgctggcgccCCCACCAGCTGGCGTTCCCTGGCgtgggaacgagaggCAGGGGCTGCTGGCTGGAGGGAGcgccttctctcactcgccgcctccgc
1197	PC-3p-586957_1	CAGCGCCCCGGGTCTGCCTCAG	22	1	gp4a	gi|357579627|ref|NC_006586.3|	-	42234896	42234999	agcgcgcggccggggcggggcggggcggggcggggcggggccgggccggagcagcctctgCAGCGCCCCGGGTCTGCCTCAGtcttgcgctggccgcgtgcccc
1198	PC-3p-513797_1	AGCATTTGCTGCCAAGCAGGACGGGTCTTTCTCATCTCAGA	41	1	gp4a	gi|357579621|ref|NC_006592.3|	-	21551340	21551455	cctctgctgaggggggcacctgcactgtgtcactgcacctgCAGCGCCCCCGCCGGCAGCCTcctccctgggctcAGCATTTGCTGCCAAGCAGGACGGGTCTTTCTCATCTCAGA
1199	PC-3p-650739_1	TCTTGGCTGTTTGAGGCTT	19	1	gp4a	gi|357579623|ref|NC_006590.3|	+	34499796	34499856	gaaggccgctgtgatttctaggagttgctttccttgttgcTCTTGGCTGTTTGAGGCTGta
1200	PC-5p-1055653_1	GTGGAGGGACATGGAGGAAATGCAT	25	1	gp4a	gi|357579604|ref|NC_006609.3|	+	38848397	38848465	agGTGGAGGGACATGGAGGAAATGCATgagaagcacgcttcctgAGCTCCTCCTTGTCCCTCCAGCATC
1201	PC-5p-1035863_1	AAGGGTAGTAGATAGAAG	18	1	gp4a	gi|357579621|ref|NC_006592.3|	+	38601412	38601480	cggggtttAAGGGTAGTAGATAGAAGaacaaactaaagtcctaaatatactcctactacaaatgccagt
1202	PC-3p-515042_1	CTCCTCCTGTGGAGTTGGTCCTAGTCTGGGTGCAAACAGTT	41	1	gp4a	gi|357579620|ref|NC_006593.3|	+	26741528	26741603	ggcagcgtTTTGCACCTCTGAGAGTGGAAGAACTCCTCCTGTGGAGTTGGTCCTAGTCTGGGTGCAAACAGTTttt
1203	PC-3p-569461_1	AGGTGGGAAGAAATGGGCT	19	1	gp4a	gi|357579603|ref|NC_006610.3|	-	37989234	37989313	tctcagaatcctccattacttggtatcctgtggcagttgagcagctgccagtggttcgcaAGGTGGGAAGAACTGGGCTg
1204	PC-5p-966607_1	GAAATAATAGTGACATGCA	19	1	gp4a	gi|357579617|ref|NC_006596.3|	-	27904846	27904919	ctaccaggatcttcaGAAATCATAGTGACATGCAgacatttgtcacgtgtcctaaattctgtgtttcctggcta
1205	PC-3p-681445_1	TGAGGGCTGTGCTGTGCTGTGC	22	1	gp4a	gi|357579623|ref|NC_006590.3|	+	13432706	13432794	tgagcttggccACACGGCAGCGCTTCCTCTCGCcgttcttccgagtagctaagtTGAGGGCTGTGCTGTGCTGTGCtgtgctgtgctgt
1206	PC-3p-848827_1	TGCCAGCGTCTGTTCTCTAGTT	22	1	gp4a	gi|357579611|ref|NC_006602.3|	+	39941864	39941953	gatgagggctctggctggagggcagaccctgggagctccatcacattgctctatgcTGCCAGCGTCTGTTCTCTAGCTtcagctctctat
1207	PC-3p-458897_1	TGAGTGAGTGAGGAAGGTCACA	22	1	gp4a	gi|357578988|ref|NW_003726643.1|	-	14754	14817	gtTACCTAACTCACTGACTTTCTcattgcaggcagtggctaaTGAGTGAGTGAGGAAGGTCACA
		TGAGTGAGTGAGGAAGGTCACA		1	gp4a	gi|357579088|ref|NW_003726543.1|	-	15582	15645	gtTACCTAACTCACTGACTTTCTcattgcaggcagtggctaaTGAGTGAGTGAGGAAGGTCACA
		TGAGTGAGTGAGGAAGGTCACA		1	gp4a	gi|357579208|ref|NW_003726423.1|	+	55782	55850	aaagtTACCTAACTCACTGACTTTCTcattgcaggcagtggctaaTGAGTGAGTGAGGAAGGTCACAgc
		TGAGTGAGTGAGGAAGGTCACA		1	gp4a	gi|357579622|ref|NC_006591.3|	+	8980625	8980688	gtTACCTAACTCACTGACTTTCTcactgcaggctgtggctaaTGAGTGAGTGAGGAAGGTCACA
		TGAGTGAGTGAGGAAGGTCACA		1	gp4a	gi|357579622|ref|NC_006591.3|	-	10329701	10329764	gtTACCTAACTCACTGACTTTCTcattgcaggcagtggctaaTGAGTGAGTGAGGAAGGTCACA
1208	PC-3p-465406_1	TGGAAAAGTATGAGGCAGT	19	1	gp4a	gi|357579621|ref|NC_006592.3|	+	4223087	4223151	taagcagttgcctttcccagaagttgaattaacattcttaatgcttTGGAAAAGTAAGAGGCAGT
1209	PC-5p-900067_1	ATTGCCTGCCGGAGTCTTAAGG	22	1	gp4a	gi|357579623|ref|NC_006590.3|	+	45419154	45419215	tATTGCCTGCCGGAGTCTTAAGGtttttatagcagcctTAATGGGGTCCAGGTAGGCATTCA
1210	PC-5p-832476_1	TGACGATGATGACGATGATGACGAT	25	1	gp4a	gi|357579619|ref|NC_006594.3|	-	27702619	27702684	agaTGATGATGATGACGATGATGACGATgatgatgatgatcttcatcaatgtcatcatcatcaata
1211	PC-5p-749555_1	TAATGAAAGTAAAGATTATT	20	1	gp4a	gi|357579619|ref|NC_006594.3|	-	38178389	38178486	aagtgttattttagaattcagTAATGAAAGTATAGATTATTtgtttccaacatgataatataatctatgtcagcctaaattctttatccttaacagag
1212	PC-3p-943555_1	TTTCTGGTGTTCTGCTACTT	20	1	gp4a	gi|357579616|ref|NC_006597.3|	+	31527593	31527700	acagagggacgaaataatgaataaggtataccgggtgcgggttgtaaactgagaacaaacTTTCTGGTGTTCTGCAACTTcccacctaatttattatttaatctgagg
1213	PC-5p-1133227_1	TCAATCCCGCTTGCCTCCACC	21	1	gp4a	gi|357579610|ref|NC_006603.3|	-	40194885	40194947	TCAATCCCTCTTGCCTCCACCtccccaggtgggacagcccaggagagcagggaagaggggacc
1214	PC-5p-625803_1	TGAGGAAAATGTGGCTCCTGACG	23	1	gp4a	gi|357579617|ref|NC_006596.3|	-	3837183	3837284	ccttagttagtattttggacTGAGGAAAATGTGGCTCCTGACGatgtgtttactaaattatCTCTGAGCTGCCTTTTCCTTTTcccagaatactcactgttg
1215	PC-5p-481734_1	CAGGTGCGGGTGCAGACGTGTGT	23	1	gp4a	gi|357579621|ref|NC_006592.3|	+	68808622	68808695	gtccctggcaCAGGTGCGGGTGCAGACGTGTGCtcctgtgtgcacacgtctgcacccacacttgtgccgggaac
1216	PC-5p-426804_1	CATCTTCACTGAGACAGGCC	20	1	gp4a	gi|357579625|ref|NC_006588.3|	-	75996071	75996157	aatcacaaggcaatatcctttctcccttCACCTTCACTGAGACAGGCCagtcttgaactcagtaggtaagaggaatgttctgtgctt
1217	PC-5p-1126983_1	TGTAAAGCAATTTGATCCTGAT	22	1	gp4a	gi|357579619|ref|NC_006594.3|	+	48750783	48750849	tgcttTGTAAAGCAATGTGATCCTGATtcttagtgtgtgggccagggagcacatgatttacagaata
1218	PC-3p-478454_1	AAATATTCTATTTTTTGCAGACGAACTGTAGGT	33	1	gp4a	gi|357579615|ref|NC_006598.3|	+	9660924	9660994	aaAATCTACAGATTGTCGAAATGGAgaaaatgaggAAATATTCTATTTTTTGCAGACGAACTGTAGGTcat
1219	PC-5p-720101_1	TGATGAATAGTATATCCTG	19	1	gp4a	gi|357579617|ref|NC_006596.3|	-	57763596	57763655	aacgaTGATGAATAATATATCCTGaattctctcaatttaaaatatctactctttatttat
		TGATGAATAGTATATCCTG		1	gp4a	gi|357579624|ref|NC_006589.3|	+	27074800	27074885	ccctgaaTGATGAATAGTATAGCCTGggttctcatctatgtagaaaagtagtgtaataaattgaggtttacttttatctctgtcac
1220	PC-5p-673316_1	GGCCCTGGCGGAGTGCTGAG	20	1	gp4a	gi|357579630|ref|NC_006583.3|	+	92289926	92290021	tcagaggattgagagaaaaGGCCCTGGTGGAGTGCTGAGcatgtgcctggcacacagttggcgctctctaaatgctactttttctttttcttctcc
1221	PC-5p-1107880_1	ACTCGGGCAGGTTGAACGTGGTTCT	25	1	gp4a	gi|357579630|ref|NC_006583.3|	-	114002477	114002539	agACTCGGGCAGGTTGAACGTGGTTCTttcaccggacagagcctcgtcctcctgcctgaggcc
1222	PC-5p-932760_1	GACACCAGAGGACCATAGAGCA	22	1	gp4a	gi|357579593|ref|NC_006620.3|	-	18675055	18675137	acacttttcagGACACCAGAGGACCATAGAGCAaattacttcttccagagtgctaaatgatcccctggtgccctggaaagagc
1223	PC-3p-822509_1	ATGGATGTGAACTAAAATC	19	1	gp4a	gi|357579630|ref|NC_006583.3|	+	55843922	55843979	ggtgtggaattttggtgtagttcaaagcatcGTGGATGTGAACTAAAATCtctactag
1224	PC-5p-417010_1	GTATTTCTTATTGTCTGTA	19	1	gp4a	gi|357579607|ref|NC_006606.3|	+	38803950	38804026	GTATTTCTTATTGTCCGTAtagtggagtgatatatatatataactttccaaaatcaaaatgaacaaaccagagacaa
1225	PC-3p-997994_1	GCGTGGGGCGGTGTGACTCGGAGGACTTGGCG	32	1	gp4a	gi|357579196|ref|NW_003726435.1|	-	26993	27083	tcgtcttcctttcCCCTCTCCTCTCCTCCCCCCCTCGCCgcgccggcggggggtgggtgGCGTGGGGCGGTGTGACTCGGAGGACTTGGCG
1226	PC-5p-1202186_1	TAGGTGAGTAGAGTATACC	19	1	gp4a	gi|357579612|ref|NC_006601.3|	+	31140285	31140367	gtcaaatctgttTAGGTGAGTAGACTATACCacagatctacagaattttgaggttatgtttgcttttcctggacgctttttcc
1227	PC-5p-556835_1	AGCCTCTGGACTGTCTCTGCTTCATGG	27	1	gp4a	gi|357579611|ref|NC_006602.3|	-	3700473	3700528	gaAGCCTCTGGACTGTCTCTGCTTCATGGtggatgactaggggcggcaggggtgca
1228	PC-5p-418419_1	AATCTACAGATTGTCGAAATGGA	23	1	gp4a	gi|357579615|ref|NC_006598.3|	+	9660924	9660994	aaAATCTACAGATTGTCGAAATGGAgaaaatgaggAAATATTCTATTTTTTGCAGACGAACTGTAGGTcat
1229	PC-3p-879415_1	CTTGGTGGGACGCCTGGGTGGC	22	1	gp4a	gi|357579619|ref|NC_006594.3|	-	2732992	2733082	cactcaaccagctgaaCCACCCAAGCACCCGTCAGCTattttgttttaaaggttaCTTGGTGGGACGCCTGGGTGGCtcagtggttgaaca
1230	PC-3p-1188397_1	AGTACCGCAGCTGTGAGCAACAGT	24	1	gp4a	gi|357579600|ref|NC_006613.3|	+	32635962	32636058	tccgtcagtttgacctttTTTCCTCACAGTGTGGGTCTGTgatgaagtcccagttaacAGTACCGCAGCTGTGAGCAACAGAggtcataattgcagt
1231	PC-3p-428761_1	TGCTACTCAGGCGTTTGTCAGA	22	1	gp4a	gi|357579625|ref|NC_006588.3|	+	36789645	36789749	tggagacggaggctcacccctgggcagacaactgggtggcctgtaaatgaaccacagtctTGCTACTCAGGCGTTTGTCAGAggggcaggtcctcaagctccgcg
1232	PC-3p-660834_1	TTTTAATTGGAGCGATAGAG	20	1	gp4a	gi|357579609|ref|NC_006604.3|	-	57694554	57694657	ttatttgttttttatttttttgtttttgttttttttttgtattatttgttTTTTAATTGGAGAGATAGAGcgagaccaagagtatgagtgggaggggcagaggg
1233	PC-5p-789568_1	AAAGGGAATGGTGCCTCCAGGC	22	1	gp4a	gi|357579628|ref|NC_006585.3|	+	66826860	66826964	aatggccctgtggggctgggtgaAAAGGGAATGGTGCCTCCAGGCgaatccggaggttgatctggcctcgaggcatccttctccctaacccagctctgctggctc
1234	PC-5p-666979_1	AGATTTAAGGAGGCACTCACTCTCAGGG	28	1	gp4a	gi|357579615|ref|NC_006598.3|	-	9003532	9003623	cacaAGATTTAAGGAGGCACTCACTCTCAGGGtcgtgcaagagcaaggttggcacttgcacatccctgagagtgagtgcctccttaaatctt
1235	PC-5p-1051313_1	CTTAAATAAATGAATGAAGC	20	1	gp4a	gi|357579627|ref|NC_006586.3|	-	85489903	85489991	gtgctctttctctctctCTTAAATAAATAAATGAAGCtttttaaaaaaatattttatttatttattcatgagagagagagagagagaga
1236	PC-3p-1025453_1	CTCTGAGCTGCCTTTTCCTTCT	22	1	gp4a	gi|357579617|ref|NC_006596.3|	-	3837183	3837284	ccttagttagtattttggacTGAGGAAAATGTGGCTCCTGACGatgtgtttactaaattatCTCTGAGCTGCCTTTTCCTTTTcccagaatactcactgttg
1237	PC-5p-760057_1	TAAGAAGAGAGCTCCAACAGT	21	1	gp4a	gi|357579621|ref|NC_006592.3|	-	252453	252518	agggggtTAAGAAGAGAGCTCCAACAGTcagtgattctttgaaactgttggcctctcttcccctgc
1238	PC-5p-1038088_1	ACACGGCAGCGCTTCCTCTCGC	22	1	gp4a	gi|357579623|ref|NC_006590.3|	+	13432706	13432794	tgagcttggccACACGGCAGCGCTTCCTCTCGCcgttcttccgagtagctaagtTGAGGGCTGTGCTGTGCTGTGCtgtgctgtgctgt
1239	PC-3p-416835_1	ATTTGTAGGGCAGCTCTGCGGCC	23	1	gp4a	gi|357579628|ref|NC_006585.3|	+	35437728	35437818	tgattcggttaggattcagagccctcctacaatgtgagaaaacctgattaccactcATTTGTAGGGCAGCTCTGCGGCCctgacagaagct
1240	PC-5p-666610_1	TTGGAGGAGAGAAGGAAGTTCCTGT	25	1	gp4a	gi|357579613|ref|NC_006600.3|	-	42334110	42334173	gTTGGAGGAGAGAAGGAAGTTCCTGCtgctggtgctgcacgccccactcccttcttcctcccca
1241	PC-3p-1168683_1	ATTACTGGTCAAGGTGTTGT	20	1	gp4a	gi|357579630|ref|NC_006583.3|	-	7269299	7269382	acagttcaactcataacacatgttgatgtgtcagagtctcctctcattaaATTTCTGGTCAAGGTGTTGTtgtgagttaacact
1242	PC-3p-594969_1	TCCGCTCCTTGCTGGCTCTGAGC	23	1	gp4a	gi|357579622|ref|NC_006591.3|	-	54886113	54886171	gtaggggccgcagggagctgggggcagcaaaggaccTCCGCTCCTTGCTGGCTCTGAGC
