# Supplementary material for: Detection of Circulating Parasite-Derived MicroRNAs in Filarial Infections
Source: PLoS Negl Trop Dis. 2014 Jul 17;8(7):e2971. doi: 10.1371/journal.pntd.0002971 (PMC4102413; doi:10.1371/journal.pntd.0002971)
Supplement: Table S2 — Dirofilaria immitis miRNA candidate sequences identified by deep-sequencing. (XLSX) [file pntd.0002971.s002.xlsx]

## Sheet: S2_D. immitis miRNAs
Table S2: Dirofilaria immitis miRNA candidate sequences identified by deep-sequencing
Definition cluster groups:
gp1a: Reads map to C. elegans miRNAs/pre-miRNAs in miRbase and the pre-miRNAs further map to the genome & EST.
gp1b: Reads map to nematoda (except for C. elegans) miRNAs/pre-miRNAs in miRbase and the pre-miRNAs further map to the genome & EST.
gp1c: Reads in gp1a or gp1b map to the genome & EST (but different from the locations in gp1a & gp1b) and the extended genome sequences from genome form hairpins.
gp2a: Reads map to nematoda miRNAs/pre-miRNAs in miRbase. The mapped pre-miRNAs do not map to the genome, but the reads (and of course the miRNAs of the pre-miRNAs) map to genome. The extended genome sequences from the genome loci may form hairpins.
gp2b: Reads map to nematoda miRNAs/pre-miRNAs in miRbase. The mapped pre-miRNAs do not map to the genome, but the reads (and of course the miRNAs of the pre-miRNAs) map to genome. The extended genome sequences from the genome loci may not form hairpins.
gp3a: Reads map to nematoda miRNAs/pre-miRNAs in miRbase. The mapped pre-miRNAs do not map to the genome, and the reads do not map to the genome.
gp3b: Reads map to nematoda miRNAs/pre-miRNAs in miRbase, but cannot be classified into gp3a.
gp4a: Reads do not map to nematoda pre-miRNAs in miRbase. But the reads map to genome & the extended genome sequences from genome may form hairpins.
gp4b: Reads do not map to nematoda pre-miRNAs in miRbase. But the reads map to genome & the extended genome sequences from genome may not form hairpins.
Index	miR_name	miR_seq	length	#copy of the miRNA	group	genomeID	strand	start	end	genome_seq	mirIDs,
1	bma-miR-100d_R+1	TACCCGTAGCTCCGAATATGTGT	23	122967	gp1b	nDi.2.2.scaf00495	+	9688	9778	tgttggtgtatgaccTACCCGTAGCTCCGAATATGTGTgggacagattgcgcaacACATATCGGTCCACGGGAAAGtcacacattgactga	bma-mir-100d,
2	bma-miR-100a_R+1	AACCCGTAGTTTCGAACATGTGT	23	99366	gp1b	nDi.2.2.scaf00495	+	10573	10663	cggcgtggcggctgtcggttAACCCGTAGTTTCGAACATGTGTtggtatatttgataacACATGTCGGTTCTCGGGTCAattgcttactag	bma-mir-100a,
3	bma-miR-71_R+4	TGAAAGACATGGGTAGTGAGACG	23	14707	gp1b	nDi.2.2.scaf00126	-	17858	17948	agcatgctgtgtgtcggtggTGAAAGACATGGGTAGTGAGACGTTAGAATTTGAAGGTCGTATCACTATTCTGTTTTTCGCCtcgtatcac	bma-mir-71,asu-mir-71,
4	bma-miR-228	AATGGCACTAGATGAATTCACGG	23	10818	gp1b	nDi.2.2.scaf00213	+	26129	26209	gcacatactcAATGGCACTAGATGAATTCACGGttcttgtcctatccGTGCATTCGCCAGTTCCATAGAgctgtgcaagta	bma-mir-228,
5	bma-miR-50	TGATATGTCTGATATTCTTGGGTT	24	8814	gp1b	nDi.2.2.scaf00053	+	73639	73728	gcacttcctgcatatgcagtgtTGATATGTCTGATATTCTTGGGTTgtgcaaagtcaaCCAGCATCTCAGACGTATCGACCactgtgtat	bma-mir-50,
6	bma-miR-57	TACCCTGTGGTACCGAGCTGTGTCT	25	7026	gp1b	nDi.2.2.scaf01363	+	2511	2595	tgagcctgttcttcTACCCTGTGGTACCGAGCTGTGTCTgagtgtaagcaaACACAATCGGTCACTGGGTAAatgacctcgctct	bma-mir-57,
7	bma-miR-86	TAAGTGAATGCTTTGCCACAGTCT	24	3327	gp1b	nDi.2.2.scaf07170	+	310	427	tgatgctaggtgagctggccagtTAAGTGAATGCTTTGCCACAGTCTtagaaattgattaagCTGGGCTAAGGTTCACTTAGGCtggacgctataaccgcagagcaaacatcccttac	bma-mir-86,asu-mir-86,
8	bma-miR-5360_R-1	ACGAATCGTCGAATCGGATGTCT	23	2872	gp1b	nDi.2.2.scaf00018	+	55135	55214	tgaccaaagaACGAATCGTCGAATCGGATGTCTgtgttaattagccagagaaattcgaatcgacattcgacctgtggtca	bma-mir-5360,asu-mir-5360,
9	bma-miR-87a_R+1	GTGAGCAAAGTTTCAGGTGTTC	22	351	gp1b	nDi.2.2.scaf00076	-	26405	26496	agagtgctcggCGCCTGGGACTTCGACTCAACCTaagtattttcaagcatagGTGAGCAAAGTTTCAGGTGTTCgagcgccttcgcattttc	bma-mir-87a,asu-mir-87b,
10	bma-miR-92_R+4	TATTGCACTCGTCCCGGCCTGAGA	24	333	gp1b	nDi.2.2.scaf00153	+	24977	25071	tgcactagtcagtcAGGTCGAGTCGTTTGCACTATTcagacagaagttcaccatttggcgaTATTGCACTCGTCCCGGCCTGAGTgttagttgct	bma-mir-92,
11	bma-miR-239_R-1	TTTGTACTTCGGCTAAGGTGCT	22	265	gp1b	nDi.2.2.scaf00128	+	65297	65402	catagctaggccctttgtgaagcTTTGTACTTCGGCTAAGGTGCTgctacggttatGGGACAACACCTTGGTTAGGTACAATGCtcaacatatcggcttccttccc	bma-mir-239,
12	asu-miR-87b-5p_2ss8AG13AC	CGCCTGGGACTTCGACTCAACCT	23	144	gp1b	nDi.2.2.scaf00076	-	26405	26496	agagtgctcggCGCCTGGGACTTCGACTCAACCTaagtattttcaagcatagGTGAGCAAAGTTTCAGGTGTTCgagcgccttcgcattttc	bma-mir-87a,asu-mir-87b,
13	bma-mir-153-p5	ATCATTTTTGTGGATTAGCAATT	23	102	gp1b	nDi.2.2.scaf00061	+	136239	136317	ctcgtcgATCATTTTTGTGGATTAGCAATTttgttctcgaataaTTGCATAGTCACAAAAGTGATGGacgagaagcgtc	bma-mir-153,
14	bma-mir-50-p3_1ss21GA	CCAGCATCTCAGACGTATCGACC	23	79	gp1b	nDi.2.2.scaf00053	+	73639	73728	gcacttcctgcatatgcagtgtTGATATGTCTGATATTCTTGGGTTgtgcaaagtcaaCCAGCATCTCAGACGTATCGACCactgtgtat	bma-mir-50,
15	asu-miR-86-3p_R+1_2ss8GA20CG	CTGGGCTAAGGTTCACTTAGGC	22	62	gp1b	nDi.2.2.scaf07170	+	310	427	tgatgctaggtgagctggccagtTAAGTGAATGCTTTGCCACAGTCTtagaaattgattaagCTGGGCTAAGGTTCACTTAGGCtggacgctataaccgcagagcaaacatcccttac	bma-mir-86,asu-mir-86,
16	bma-bantam_R+1	TGAGATCATTGTGAAAGCTATA	22	54	gp1b	nDi.2.2.scaf00680	+	11665	11752	ggtgagggcagtAGGCCTTCACCGTGATCTACAGAgtgccgtcatattgagtcTGAGATCATTGTGAAAGCTATTtgccttctaccgt	bma-bantam,
17	asu-miR-71-3p_L+17	TTAGAATTTGAAGGTCGTATCACTATTCTGTTTTTCGCC	39	53	gp1b	nDi.2.2.scaf00126	-	17858	17948	agcatgctgtgtgtcggtggTGAAAGACATGGGTAGTGAGACGTTAGAATTTGAAGGTCGTATCACTATTCTGTTTTTCGCCtcgtatcac	bma-mir-71,asu-mir-71,
18	bma-mir-2a-p5_1ss14AG	CGTCAAAGTGGTCGGTGATGTG	22	47	gp1b	nDi.2.2.scaf00126	-	14514	14604	ttctccaacaCGTCAAAGTGGTCGGTGATGTGtcgctaaatgaaattcaTATCACAGCCAGCTTTGATGTGttgtgcgcttgtcgtcccat	bma-mir-2a,
19	bma-miR-9-3p	ATAAAGCTAGGTTACCAAAGCT	22	47	gp1b	nDi.2.2.scaf00264	-	14356	14440	gtattgaaactttaCTTTGGTTATCTAGCTGTATGAGTAAATTattagcttcATAAAGCTAGGTTACCAAAGCTaagcacaatac	bma-mir-9,
20	bma-lin-4	TCCCTGAGACCTCTGCTGCGA	21	46	gp1b	nDi.2.2.scaf00741	+	19394	19483	aaagaaagtttgtgaccttcTCCCTGAGACCTCTGCTGCGAcagtacgtggcgtcACAGCAAGAGCACCTCAGGGTCCaggtcctttcga	bma-lin-4,
21	bma-miR-2a_R+1	TATCACAGCCAGCTTTGATGTG	22	29	gp1b	nDi.2.2.scaf00126	-	14514	14604	ttctccaacaCGTCAAAGTGGTCGGTGATGTGtcgctaaatgaaattcaTATCACAGCCAGCTTTGATGTGttgtgcgcttgtcgtcccat	bma-mir-2a,
22	bma-bantam-p5_1ss12AG	AGGCCTTCACCGTGATCTACAGA	23	24	gp1b	nDi.2.2.scaf00680	+	11665	11752	ggtgagggcagtAGGCCTTCACCGTGATCTACAGAgtgccgtcatattgagtcTGAGATCATTGTGAAAGCTATTtgccttctaccgt	bma-bantam,
23	bma-miR-153_R+1	TTGCATAGTCACAAAAGTGATGG	23	19	gp1b	nDi.2.2.scaf00061	+	136239	136317	ctcgtcgATCATTTTTGTGGATTAGCAATTttgttctcgaataaTTGCATAGTCACAAAAGTGATGGacgagaagcgtc	bma-mir-153,
24	bma-miR-252	CTAAGTAGTAGTGCCGCAGGTAA	23	18	gp1b	nDi.2.2.scaf00058	-	57489	57590	acaattctcaaggacgcgtcattCTAAGTAGTAGTGCCGCAGGTAGcaacaattgagtttacctgctctctgctacttaacatgactgtccatacttgaaca	bma-mir-252,
25	bma-miR-234_R+3	TTATTGCTTGAGAATACAAAT	21	11	gp1b	nDi.2.2.scaf00451	-	22623	22704	ggttcgcttgggaataggtattctctagtaatgacattgaaattgaagcgattgTTATTGCTTGAGAATACAAATtgtcaaa	bma-mir-234,
26	bma-miR-100b_R+6	AACCCGTAGATCCGAACTTGTGTTAAGA	28	10	gp1b	nDi.2.2.scaf00530	-	31448	31538	gtgtgaggtagcccgcggtcAACCCGTAGATCCGAACTTGTGTTGAGAttttctttcgaacatgagctcggcactcgggtagactgcgtgt	bma-mir-100b,
27	asu-let-7-5p_R+2	TGAGGTAGTAGGTTGTATAGTTAC	24	9	gp1b	nDi.2.2.scaf00530	-	31215	31295	tgctcgaTGAGGTAGTAGGTTGTATAGTTATgagttgtatcatgccggagaAACTGTCCAGCCTGCTAGCTTGCCgtgcgg	asu-let-7,
28	bma-miR-87b_R+2	GTGAGCAAAGTCTCAGGTGTCA	22	9	gp1b	nDi.2.2.scaf00001	-	178039	178122	cgcaatcCCGCCTGACACTCGGTCTCAACCTttgatgttaagaagGTGAGCAAAGTCTCAGGTGTCAttgcggaagttaccaaa	bma-mir-87b,
29	bma-mir-92-p5	AGGTCGAGTCGTTTGCACTATT	22	7	gp1b	nDi.2.2.scaf00153	+	24977	25071	tgcactagtcagtcAGGTCGAGTCGTTTGCACTATTcagacagaagttcaccatttggcgaTATTGCACTCGTCCCGGCCTGAGTgttagttgct	bma-mir-92,
30	bma-mir-100a-p3	ACATGTCGGTTCTCGGGTCA	20	5	gp1b	nDi.2.2.scaf00495	+	10573	10663	cggcgtggcggctgtcggttAACCCGTAGTTTCGAACATGTGTtggtatatttgataacACATGTCGGTTCTCGGGTCAattgcttactag	bma-mir-100a,
31	bma-mir-100d-p3	ACATATCGGTCCACGGGAAAG	21	4	gp1b	nDi.2.2.scaf00495	+	9688	9778	tgttggtgtatgaccTACCCGTAGCTCCGAATATGTGTgggacagattgcgcaacACATATCGGTCCACGGGAAAGtcacacattgactga	bma-mir-100d,
32	bma-mir-283-p3_1ss5CT	AGACTTACCTGTCGATATTGCC	22	4	gp1b	nDi.2.2.scaf00546	+	30857	30956	agaattgattgtgcaaggCCAATATCAGCAGGTTTTGTCTGGCtaaatttgggtccAGACTTACCTGTCGATATTGCCcgcgggcagtcatataccttat	bma-mir-283,
33	bma-mir-124-p5	CGCTTTCACCGGTGACCTTGG	21	3	gp1b	nDi.2.2.scaf00822	-	14772	14859	caaaggacgtctCGCCTTCACCGGTGACCTTGGtttgttatgcttagtatacTAAGGCACGCGGTGAATGCCAAACgttctattgcta	bma-mir-124,
34	bma-mir-87b-p5_1ss14AG	CCGCCTGACACTCGGTCTCAACCT	24	3	gp1b	nDi.2.2.scaf00001	-	178039	178122	cgcaatcCCGCCTGACACTCGGTCTCAACCTttgatgttaagaagGTGAGCAAAGTCTCAGGTGTCAttgcggaagttaccaaa	bma-mir-87b,
35	bma-miR-9-5p_R+7	CTTTGGTTATCTAGCTGTATGAGTAAATT	29	3	gp1b	nDi.2.2.scaf00264	-	14356	14440	gtattgaaactttaCTTTGGTTATCTAGCTGTATGAGTAAATTattagcttcATAAAGCTAGGTTACCAAAGCTaagcacaatac	bma-mir-9,
36	bma-mir-7-p3	CAGCAAATCCGAGCTCTCCACC	22	3	gp1b	nDi.2.2.scaf00029	-	118703	118786	aaagctgaccaggTGGAAGACTTGTGATTTTGTTGTTTAtacctattcaacaaCAGCAAATCCGAGCTCTCCACCcggaggcat	bma-mir-7,
37	bma-miR-1175	TGAGATTCTTATTCCTCCACTTAC	24	2	gp1b	nDi.2.2.scaf00166	+	61464	61562	ttttggacggtcacgaaagtggaggataggatctacactaaacattccaagttagTGAGATTCTTATTCCTCCACTTACctgtctgttctttttctgca	bma-mir-1175,
38	bma-miR-283_L+1R+1	CCAATATCAGCAGGTTTTGTCTGGA	25	2	gp1b	nDi.2.2.scaf00546	+	30857	30956	agaattgattgtgcaaggCCAATATCAGCAGGTTTTGTCTGGCtaaatttgggtccAGACTTACCTGTCGATATTGCCcgcgggcagtcatataccttat	bma-mir-283,
39	asu-let-7-3p_L+2	AACTGTCCAGCCTGCTAGCTTGCC	24	2	gp1b	nDi.2.2.scaf00530	-	31215	31295	tgctcgaTGAGGTAGTAGGTTGTATAGTTATgagttgtatcatgccggagaAACTGTCCAGCCTGCTAGCTTGCCgtgcgg	asu-let-7,
40	bma-miR-7_R+3	TGGAAGACTTGTGATTTTGTTGTTAA	26	2	gp1b	nDi.2.2.scaf00029	-	118703	118786	aaagctgaccaggTGGAAGACTTGTGATTTTGTTGTTTAtacctattcaacaaCAGCAAATCCGAGCTCTCCACCcggaggcat	bma-mir-7,
41	bma-mir-239-p3_1ss16CT	GGGACAACACCTTGGTTAGGTACAATGC	28	1	gp1b	nDi.2.2.scaf00128	+	65297	65402	catagctaggccctttgtgaagcTTTGTACTTCGGCTAAGGTGCTgctacggttatGGGACAACACCTTGGTTAGGTACAATGCtcaacatatcggcttccttccc	bma-mir-239,
42	bma-mir-228-p3_1ss4TC	GTGCATTCGCCAGTTCCATAGA	22	1	gp1b	nDi.2.2.scaf00213	+	26129	26209	gcacatactcAATGGCACTAGATGAATTCACGGttcttgtcctatccGTGCATTCGCCAGTTCCATAGAgctgtgcaagta	bma-mir-228,
43	bma-miR-124_R+2	TAAGGCACGCGGTGAATGCCAAAT	24	1	gp1b	nDi.2.2.scaf00822	-	14772	14859	caaaggacgtctCGCCTTCACCGGTGACCTTGGtttgttatgcttagtatacTAAGGCACGCGGTGAATGCCAAACgttctattgcta	bma-mir-124,
44	bma-mir-57-p3_1ss5GA	ACACAATCGGTCACTGGGTAA	21	1	gp1b	nDi.2.2.scaf01363	+	2511	2595	tgagcctgttcttcTACCCTGTGGTACCGAGCTGTGTCTgagtgtaagcaaACACAATCGGTCACTGGGTAAatgacctcgctct	bma-mir-57,
45	bma-lin-4-p3_1ss11TC	ACAGCAAGAGCACCTCAGGGTCC	23	1	gp1b	nDi.2.2.scaf00741	+	19394	19483	aaagaaagtttgtgaccttcTCCCTGAGACCTCTGCTGCGAcagtacgtggcgtcACAGCAAGAGCACCTCAGGGTCCaggtcctttcga	bma-lin-4,
46	bma-miR-100c_R+1_1ss12CT	AACCCGTAGAATTGAAATCGTGT	23	21069	gp2a	nDi.2.2.scaf00036	-	33250	33342	acctccatcgttttcgatcAACCCGTAGAATTGAAATCGTGTttgattttggtaacacgattctattctcgggtagattgcttgcgtggattt	bma-mir-100c,
47	ppc-miR-279_1ss9TA	TGACTAGAACCATACTCAGCT	21	1831	gp2a	nDi.2.2.scaf00854	+	10069	10144	gctcgtagCTGAGCATGGTTCTTAGTCATGtgacatagaaacggattcaTGACTAGAACCATACTCAGCTatgcga	ppc-mir-279,bma-mir-279,
48	hco-miR-993_R-1_2ss11GT22AG	TAAGCTCGTCTCTACAGGCAGG	22	846	gp2a	nDi.2.2.scaf01963	-	829	919	tttcttggatggttcaccctgtaggtccgggtttatctgacctatttgaaccaaaaTAAGCTCGTCTCTACAGGCAGGaccttctaggcta	hco-mir-993,asu-mir-993,
49	asu-miR-81b-3p_1ss18TC	TGAGATCATGCCACATCCGTCT	22	439	gp2a	nDi.2.2.scaf00933	-	7557	7645	aaacgattttcaatacggatgtgcttgtatgtcatgcatcaaaagaaataaatcaTGAGATCATGCCACATCCGTCTtgacgattgcta	asu-mir-81b,
50	bma-miR-2c_R+1_1ss20TC	CATCACAGCACGATTCGGCCCG	22	244	gp2a	nDi.2.2.scaf00854	+	12759	12845	taacaaatctcgtgagccgtatcggctttgtggtacattgtaatttgaatatgCATCACAGCACGATTCGGCCCGcgaaatgtgatt	bma-mir-2c,
51	cbn-miR-83_1ss10AT	TAGCACCATTTAAATTCAGTAT	22	178	gp2a	nDi.2.2.scaf00106	+	16895	16975	cttttggatCCTGAATTTGTTTGAGTGCTGGAtggaatgtagtaaaatctcTAGCACCATTTAAATTCAGTATtccaactg	cbn-mir-83-1,crm-mir-83,asu-mir-83,
52	bma-miR-5845_L-1_1ss10CT	TTTTGTATTAGTAAACCGGAAT	22	120	gp2a	nDi.2.2.scaf00039	+	228314	228416	aaatgatatatcacagatgtatttcggttttacaatacaaaaccatgcatttgaaaatgaTTTTGTATTAGTAAACCGGAATttatcagtgataaattcactg	bma-mir-5845,
53	bma-miR-49	AAGCACCATGTGAAGCTGCTCT	22	86	gp2a	nDi.2.2.scaf00084	+	108784	108867	AGTAGCTTCATGTGTGTTCTTCGttgataagtacactcgttgtattgattgatatattcgAAGCACCATGTGAAGCTGCTCTct	bma-mir-49,
54	bma-miR-36_R+1_1ss19GA	TCACCGGGTGCACATTCGATC	21	84	gp2a	nDi.2.2.scaf00228	+	2484	2577	atcggttgatggtgttcaggatgtacatcctggtcgatgtagtcaaaaaatattctcaTCACCGGGTGCACATTCGATCatgccatcttcctat	bma-mir-36-4,bma-mir-36-5,
55	asu-miR-100a-2-3p	CATGAGCTCGGCACTCGGGTAGA	23	58	gp2a	nDi.2.2.scaf00530	-	31399	31493	tgaggtagcccgcggtcaacccgtagatccgaacttgtgttgagattttctttcgaaCATGAGCTCGGCACTCGGGTAGActgcgtgtcaccata	asu-mir-100a-2,
56	cel-miR-50-5p_R+1_1ss12GA	TGATATGTCTGATATTCTTGGGTTA	25	54	gp2a	nDi.2.2.scaf00053	+	73645	73734	cctgcatatgcagtgtTGATATGTCTGATATTCTTGGGTTGtgcaaagtcaaccagcatctcagacgtatcgaccactgtgtatcgctcc	cel-mir-50,cbn-mir-50,cbr-mir-50,crm-mir-50,prd-mir-50,hco-mir-50,asu-mir-50,
57	bma-miR-5361_1ss11CT	TGGGATATCTTGGAAGGTTTCG	22	46	gp2a	nDi.2.2.scaf00057	-	157760	157851	caaggcgtattaaacttTGGGATATCTTGGAAGGTTTCGgaaatatttagctcgaaaacttccatggtatctccaatttaattgacgctata	bma-mir-5361,asu-mir-5361,
58	asu-miR-83-5p_1ss15TA	CCTGAATTTGTTTGAGTGCTGGA	23	28	gp2a	nDi.2.2.scaf00106	+	16895	16975	cttttggatCCTGAATTTGTTTGAGTGCTGGAtggaatgtagtaaaatctcTAGCACCATTTAAATTCAGTATtccaactg	cbn-mir-83-1,crm-mir-83,asu-mir-83,
59	bma-miR-5866	TTACCATGTTGATCGATCTCCA	22	23	gp2a	nDi.2.2.scaf00117	-	63418	63529	cgtctgtaatgaagtagaacaaatgagattgattttcattggtacctttgcaatatatagTTACCATGTTGATCGATCTCCAttgttctcgttcactttattcttgatgcta	bma-mir-5866,
60	bma-miR-5365b_1ss13CT	TGATTAAGAGAATACAATCGAAT	23	14	gp2a	nDi.2.2.scaf00197	+	68236	68318	tgctacggttttttcgattgttttctcttaatcgtataagtgtggatgaTGATTAAGAGAATACAATCGAATttgctgtaatg	bma-mir-5365b,
61	prd-miR-46-5p_1ss11TC	AAGAGAGCCACCTGTTGACAGT	22	13	gp2a	nDi.2.2.scaf00131	+	109388	109490	caaatggtaaatgcagacgactAAGAGAGCCACCTGTTGACAGTcgtatattgtaacTGTCATGGAGTTGCTCTCTTTAtatgtctgtgttctaagccatctt	prd-mir-46,bma-mir-281,asu-mir-46,
62	prd-miR-46-3p_R+1_1ss21AT	TGTCATGGAGTTGCTCTCTTTA	22	9	gp2a	nDi.2.2.scaf00131	+	109388	109490	caaatggtaaatgcagacgactAAGAGAGCCACCTGTTGACAGTcgtatattgtaacTGTCATGGAGTTGCTCTCTTTAtatgtctgtgttctaagccatctt	prd-mir-46,bma-mir-281,asu-mir-46,
63	bma-mir-5841-p3	TTTGGCACCATTCAGACCACTA	22	8	gp2a	nDi.2.2.scaf00854	+	12980	13068	aatgtgtggaggagtagtggcctggattttgtccaaagcgttaaaagatagcTTTGGCACCATTCAGACCACTAcacctatctcacttt	bma-mir-5841,
64	bma-miR-5363_1ss18CT	ATGGGCAACGTTTCAAATCGTGT	23	7	gp2a	nDi.2.2.scaf00042	-	270689	270777	gaaagctatgcgttgATGGGCAACGTTTCAAATCGTGTtgtcatctgaagttaAACGGTTTGAGTGTTGTCCAACattgctacgctgta	bma-mir-5363,
65	cel-miR-71-5p_R+1	TGAAAGACATGGGTAGTGAGACGC	24	5	gp2a	nDi.2.2.scaf00126	-	17887	17981	catgctgtgtgtcggtggTGAAAGACATGGGTAGTGAGACGTtagaatttgaaggtcgTATCACTATTCTGTTTTTCGCCTcgtatcacggcgac	cel-mir-71,cbr-mir-71,crm-mir-71,hco-mir-71,
66	asu-miR-81c-3p_1ss20AT	TGAGATCATGTTACATCCGTCT	22	3	gp2a	nDi.2.2.scaf04204	+	498	599	ttttgcggtagatctcgagacggatgtgcgtgaaatcatgctgtataatactgaattccaTGAGATCACGTTACATCCGTCTcgatatcatagctgcagtac	asu-mir-81c,
67	bma-miR-250_R-1_1ss20CT	AATCACAGCCAACTGGTGGTTC	22	3	gp2a	nDi.2.2.scaf00854	+	12491	12583	ttaatagctaagcttgaACTACCAGTGGTCTTGTGATCCGttgagaaataatgaatcgAATCACAGCCAACTGGTGGTTCagcctgctatata	bma-mir-250,
68	asu-miR-1-5p_1ss12AG	CGTACTTCTTTGCATCGCCATA	22	3	gp2a	nDi.2.2.scaf05295	-	713	805	gttgcttttacggcggcaaCGTACTTCTTTGCATCGCCATAcagaatattgaagactatggaatgtaaagaagtatgtaacccctgaagcttt	asu-mir-1,
69	cel-miR-71-3p_R+2	TATCACTATTCTGTTTTTCGCCC	23	2	gp2a	nDi.2.2.scaf00126	-	17887	17981	catgctgtgtgtcggtggTGAAAGACATGGGTAGTGAGACGTtagaatttgaaggtcgTATCACTATTCTGTTTTTCGCCTcgtatcacggcgac	cel-mir-71,cbr-mir-71,crm-mir-71,hco-mir-71,
70	bma-miR-5364	CGAGGTATTGTTTATTGGCTGA	22	2	gp2a	nDi.2.2.scaf00755	-	1973	2070	atcgatggttaagcgattcagctaataaacgttacttcagcttgattgcatataaatgcCGAGGTATTGTTTATTGGCTGAatgctattactatcaaa	bma-mir-5364,
71	bma-mir-5861-2-p5	TTTGGCTTTCTTTGATATGAATG	23	2	gp2a	nDi.2.2.scaf00034	+	256517	256615	caagaatgaaattgagtgtcTTTGGCTTTCTTTGATATGAATGtaacaaattgatatcataatatcatatgaaagccgaagatatttatttccttcgct	bma-mir-5861-2,bma-mir-5861-1,
72	bma-miR-5366_R-1_1ss11GA	TTAGCAGCACAGCGCATTTGC	21	2	gp2a	nDi.2.2.scaf02113	-	1825	1912	aaagccataagtccgtaaatgcactatgttgctaattatgtatatttggaaaTTAGCAGCACAGCGCATTTGCgcacaatctggccca	bma-mir-5366,
73	bma-mir-49-p5_1ss12AG	AGTAGCTTCATGTGTGTTCTTCG	23	1	gp2a	nDi.2.2.scaf00084	+	108784	108867	AGTAGCTTCATGTGTGTTCTTCGttgataagtacactcgttgtattgattgatatattcgAAGCACCATGTGAAGCTGCTCTct	bma-mir-49,
74	bma-mir-250-p5_1ss4GA	ACTACCAGTGGTCTTGTGATCCG	23	1	gp2a	nDi.2.2.scaf00854	+	12491	12583	ttaatagctaagcttgaACTACCAGTGGTCTTGTGATCCGttgagaaataatgaatcgAATCACAGCCAACTGGTGGTTCagcctgctatata	bma-mir-250,
75	bma-mir-5363-p3_1ss11AG	AACGGTTTGAGTGTTGTCCAAC	22	1	gp2a	nDi.2.2.scaf00042	-	270689	270777	gaaagctatgcgttgATGGGCAACGTTTCAAATCGTGTtgtcatctgaagttaAACGGTTTGAGTGTTGTCCAACattgctacgctgta	bma-mir-5363,
76	bma-mir-279-p5	CTGAGCATGGTTCTTAGTCATG	22	1	gp2a	nDi.2.2.scaf00854	+	10069	10144	gctcgtagCTGAGCATGGTTCTTAGTCATGtgacatagaaacggattcaTGACTAGAACCATACTCAGCTatgcga	ppc-mir-279,bma-mir-279,
77	cel-miR-34-5p_R+1_1ss1AT	TGGCAGTGTGGTTAGCTGGTTGT	23	12928	gp2b	nDi.2.2.scaf00081	-	17847	17954	taaatgtggaacgggggttaccgggTGGCAGTGTGGTTAGCTGGTTGTcagcataccggacAACGGCTATCGTCACTGCCGTCCcggttttcctcaagttcagcatct	cel-mir-34,cbn-mir-34,cbr-mir-34,crm-mir-34,prd-mir-34,bma-mir-34,asu-mir-34,
78	bma-miR-5843	ATGAGCAACTTTGCCTTCGTTGA	23	224	gp2b	nDi.2.2.scaf00033	+	117862	117958	cggtgaggggcacgttcgtcATGAGCAACTTTGCCTTCGTTGAGGATAATTGACATCAACTTGGCTCTGCTGCTCAAGAtgacagtccccctcaatc	bma-mir-5843,
79	prd-miR-277-3p_1ss12AG	TAAATGCACCTGTCTGGTATGC	22	71	gp2b	nDi.2.2.scaf00081	-	19693	19740	agcctgtcgtttcatagattgTAAATGCACCTGTCTGGTATGCagacc	prd-mir-277,
80	bma-miR-307_1ss22GA	TCACAACCTCCTTGAGTAAGCAGA	24	71	gp2b	nDi.2.2.scaf00085	-	100457	100531	tcagcttactcggatggttgtatgatgttttcagaaatctatttaaattcaTCACAACCTCCTTGAGTAAGCAGA	bma-mir-307,
		AATGGCACTAGATGAATTCACGGAC		7	gp3a					cgtacactcAATGGCACTAGATGAATTCACGGtcctttttgctgttccgTGTATTCACCAGTTCCATAGAGttgcgttggc	asu-mir-228,cbn-mir-228-1,cbr-mir-228,crm-mir-228,
81	asu-miR-34-3p_2ss11AG12CT	AACGGCTATCGTCACTGCCGTCC	23	6	gp2b	nDi.2.2.scaf00081	-	17847	17954	taaatgtggaacgggggttaccgggTGGCAGTGTGGTTAGCTGGTTGTcagcataccggacAACGGCTATCGTCACTGCCGTCCcggttttcctcaagttcagcatct	cel-mir-34,cbn-mir-34,cbr-mir-34,crm-mir-34,prd-mir-34,bma-mir-34,asu-mir-34,
82	asu-miR-228-5p_R+2	AATGGCACTAGATGAATTCACGGTC	25	2	gp2b	nDi.2.2.scaf00213	+	26126	26207	ctagcacatactcAATGGCACTAGATGAATTCACGGTTcttgtcctatccgtgcattcgccagttccatagagctgtgcaag	asu-mir-228,
83	cbn-miR-235	TATTGCACTCGCCCCGGCCTGA	22	2	gp2b	nDi.2.2.scaf00153	+	24978	25073	gcactagtcagtcaggtcgagtcgtttgcactattcagacagaagttcaccatttggcgaTATTGCACTCGTCCCGGCCTGAgtgttagttgctgc	cbn-mir-235,crm-mir-235,hco-mir-235,
84	bma-mir-5843-p3_1ss10GA	TCGTTGAGGATAATTGACATCAACTTGGCTCTGCTGCTCAAGA	43	1	gp2b	nDi.2.2.scaf00033	+	117862	117958	cggtgaggggcacgttcgtcATGAGCAACTTTGCCTTCGTTGAGGATAATTGACATCAACTTGGCTCTGCTGCTCAAGAtgacagtccccctcaatc	bma-mir-5843,
85	asu-miR-100a-5p_R+2	AACCCGTAGATCCGAACTTGTGTTTT	26	100	gp3a					ggcggtaAACCCGTAGATCCGAACTTGTGTTgtgtatttggtaaCGCAATTCGCCTCTCGGGTGCAtcgctgattag	asu-mir-100a-1,prd-mir-100,bma-mir-100b,asu-mir-100a-2,asu-mir-100b,
86	hco-miR-71_R+3	TGAAAGACATGGGTAGTGAGACTCT	25	43	gp3a					tgccagccggtgcatggagagagtgcgagtagttctgagggTGAAAGACATGGGTAGTGAGACgctttgttctggccgtatcactattctgtttttcgccctttgaatctacgcaatatgca	hco-mir-71,cel-mir-71,cbr-mir-71,crm-mir-71,prd-mir-71,
87	prd-miR-34-5p_R+3	TGGCAGTGTGGTTAGCTGGTTGTAG	25	37	gp3a					TGGCAGTGTGGTTAGCTGGTTGttgttaatgaccagttcaACGGCTATCTGGCACTGCCCGCC	prd-mir-34,asu-mir-34,
88	cbr-miR-50_R+2	TGATATGTCTGATATTCTTGGGTTAG	26	9	gp3a					ttccacccaccggccgcTGATATGTCTGATATTCTTGGGTTatctgataatgattgttgtaactcaagtattagacgtatcgacggccggctgggttggaa	cbr-mir-50,cel-mir-50,cbn-mir-50,crm-mir-50,prd-mir-50,hco-mir-50,asu-mir-50,
89	bma-let-7_R+1_1ss22TA	TGAGGTAGTAGGTTGTATAGTAA	23	6	gp3a					atgctaacgaccctgaatgatagcttgctcgaTGAGGTAGTAGGTTGTATAGTTatgagttgtaccataatcggagaaactgtccagcctgctagcttgccgtgcgggtctatcatccgtcccc	bma-let-7,prd-let-7,
90	bma-let-7-p3	ATCGGAGAAACTGTCCAGCCTGCTAGCTTGC	31	5	gp3a					atgctaacgaccctgaatgatagcttgctcgaTGAGGTAGTAGGTTGTATAGTTatgagttgtaccataatcggagaaactgtccagcctgctagcttgccgtgcgggtctatcatccgtcccc	bma-let-7,prd-let-7,
91	asu-miR-9-5p_R+3	TCTTTGGTTATCTAGCTGTATGAGAA	26	3	gp3a					gcaattTCTTTGGTTATCTAGCTGTATGAgtaccgcgtttagtcgtcATAAAGCTGGACGACCGAAGTAAtggccgct	asu-mir-9,
92	prd-miR-7942-3p_L-1R-4_1ss3TG	GGCGTTGACTGTCTCTG	17	2	gp3a					CGCGCGGACAGTCATCGACTAGtgtattcgcattctAGTCGTTGACTGTCTCTGCGGT	prd-mir-7942,
93	bma-miR-100c_R+1	AACCCGTAGAACTGAAATCGTGA	23	2	gp3a					gttttcgatcAACCCGTAGAACTGAAATCGTGtttgatttttgcaacacgattctgttctcgggtcgattgcttgc	bma-mir-100c,
94	hco-mir-5925-p5_1ss4TC	TCTCCCCGGGACCTCCA	17	2	gp3a					agcatagtccgtacaaaaaatcttcttcccgggacctccatatcaaattttgatctgATATGGAGTTCCTGGGGGGATGAtttttttgggaagtcccaagtt	hco-mir-5925,
95	crm-miR-235-3p_R+3_1ss12CT	TATTGCACTCGTCCCGGCCTGATC	24	2	gp3a					atggatacaatctgaaaatcaagatcAGGCCTTGGCCGAATGCATATATTgctcagttgaattgctaaTATTGCACTCGCCCCGGCCTGatctaaaagtaagatttcat	crm-mir-235,asu-mir-92,
96	bma-miR-60_L-1R-4	TATTATGCACATTTTCATG	19	1	gp3a					tcagtgcttagcattgaactgtgcataaaatccaatcatttcttatagtgATATTATGCACATTTTCATGCAAAgcattcaagt	bma-mir-60,
97	hco-mir-5987-p3_1ss5AG	GTTAGTCGTTGTGGTT	16	1	gp3a					tgttggtctcagtcggtcggcacttaaaagcacctgcaggttggttaatcgttgtggttgagtaccacccAACCCGATTGTGTTACAGCCTTgcagctcagc	hco-mir-5987,
98	cbr-mir-86-p3_1ss5AC	ACTTCGGCCGGCGTT	15	1	gp3a					cgagtcaatgccgttTAAGTGAATGCTTTGCCACAGTCttcgatcatgtcacatgaagcctgggcttagattcacttaggccggcgttccttgactca	cbr-mir-86,cel-mir-86,crm-mir-86,
99	bma-mir-5864-p5_1ss13GT	TGATGAAATGACTTTAATCTGCTGTTCACGTAGTGA	36	1	gp3a					attcggggttcgattcttgggtgtaccagtgatgaaatgacgttaatctgctgttcacgtagtgatcatacgttTGAAGTGAACGTTTGTCATAAGTCTGAGGTCGtatcatccagggagattcattc	bma-mir-5864,
100	asu-miR-100c-5p_1ss19CT	TACCCGTAGCTCCGAAATTGTGT	23	1	gp3a					agccggtgtgcggtgTACCCGTAGCTCCGAAATCGTGTcagcatttgaatacACGTTTCGTTGCTCGGGTGCCctgcgcatatttccggggtc	asu-mir-100c,
101	asu-miR-2a-3p	TATCACAGCCAGCTTTGATGTGC	23	1	gp3a					gttccagcaCGTCAAAGTGGTGGTGATTTGttgtggataagctcaTATCACAGCCAGCTTTGATGTGCtgtggcagtc	asu-mir-2a,cel-mir-2,cbn-mir-2-2,cbr-mir-2,crm-mir-2,hco-mir-2,
102	bma-miR-45_1ss22TG	CGACTAGAGGAACATTCAGCAG	22	1	gp3a					gatcgtaaaactaagtaccattctggatgtttctctgagtcatatgtcaaatttatatatctaCGACTAGAGGAACATTCAGCATtggttatggtttgcttatataca	bma-mir-45,
103	cbr-miR-1_R+2_1ss1TC	CGGAATGTAAAGAAGTATGTAGA	23	1	gp3a					tgctgtgccgagctgcatacttccttacatgcccatactgtactgtgaatggataTGGAATGTAAAGAAGTATGTAgaacggaatctaacggcg	cbr-mir-1,cel-mir-1,crm-mir-1,
104	asu-miR-124-3p_R+3	TAAGGCACGCGGTGAATGCCAATT	24	1	gp3a					tttgcgacaCGCCTTCACCGGTGACTTTGGTgtgaagcagcctacTAAGGCACGCGGTGAATGCCAatcgctcttg	asu-mir-124,
105	prd-miR-7964a-3p_L-4	ACCACTCGCTGCTACC	16	1	gp3a					TAGCCGTGTTTGGGACCCgtgaagcgaccggGTCAACCACTCGCTGCTACC	prd-mir-7964a,prd-mir-7964b,
106	cel-mir-82-p5_1ss12TG	TAGCAACCGGTGTTCTCT	18	1	gp3a					gaaataggttcttttagcaacCGGTTTTCTCTGTGATCTACAGAatgacagctaatcgtcTGAGATCATCGTGAAAGCCAGTtgtttttatgaactc	cel-mir-82,
107	prd-miR-240-3p_R-5_1ss10TC	TACTGGCCTCTCAAACTC	18	1	gp3a					TCCAGAGTTTGACGCGCTAGAATGttttctgatcatcaTACTGGCCTTTCAAACTCTTGGG	prd-mir-240,
108	cbn-mir-7690-p3_1ss4TC	CACCTGAACATCCAAAT	17	1	gp3a					tttttcaacttccgtggtgagtttgaacacttgaacatccaAATCATCCGGGAGTTGGGAAAGA	cbn-mir-7690,
109	cbr-miR-71_R+6	TGAAAGACATGGGTAGTGAGACTTC	25	4	gp3b					agctgaacgaTGAAAGACATGGGTAGTGAgacgtcggagcctcgtcgtatcactattctgtttttcgccgatcagtc	cbr-mir-71,
110	bma-miR-100b_L+6R+2	ACGATCAACCCGTAGATCCGAACTTGTGTT	30	4	gp3b					gtgtgaggtagcacacggtcAACCCGTAGATCCGAACTTGTGttgagattttcttccgaacatgaggtcggcattcgggtagactgcgtgt	bma-mir-100b,
111	cel-miR-71-5p_R+2_1ss23GT	TGAAAGACATGGGTAGTGAGACTTC	25	4	gp3b					gtctgctctgaacgaTGAAAGACATGGGTAGTGAGACGtcggagcctcgtcgTATCACTATTCTGTTTTTCGCcgtcgggatcgtgacctggaa	cel-mir-71,
112	crm-miR-71-5p_R+2_1ss23GT	TGAAAGACATGGGTAGTGAGACTTC	25	4	gp3b					cgtgtctgtaccaccaaacactcgaacgaTGAAAGACATGGGTAGTGAGACGtcggagcctcgtcgTATCACTATTCTGTTTTTCGCCggtcttgtgatataccatgtgtcagatttacg	crm-mir-71,
113	bma-mir-92-p3_1ss16CT	CAGACAGAAGTTCATTATTTGGCGA	25	2	gp3b					catactgcactaatcagtcaggtcgagtcgtttgcactattcagacagaagttcatcatttggcgaTATTGCACTCGTCCCGGCCTgagtgttagctgctattat	bma-mir-92,
114	asu-miR-34-5p_L+2	TCTGGCAGTGTGGTTAGCTGGTTGT	25	2	gp3b					gcggataagtcaccggcTGGCAGTGTGGTTAGCTGGTTGTcagatgtgagacAACGGCTATCACCACTGCCGTCCtggtggttcgtccatccg	asu-mir-34,
115	asu-miR-92-3p_R+4	TATTGCACTCGTCCCGGCCTGAGAGC	26	2	gp3b					gacacagtcAGGCCGAGTCGTCTGCATTATTcggaagcagcaaacggcaaTATTGCACTCGTCCCGGCCTGAgtgcgcgttca	asu-mir-92,
116	cbr-miR-228_R+2_1ss11CG	AATGGCACTGGATGAATTCACGGAT	25	1	gp3b					atcccaccctgttcgcAATGGCACTGCATGAATTCACGGatgcaaagcgacagaccgcggatcatgcggtaccatagctgacggtggtgagat	cbr-mir-228,
117	cel-miR-50-5p_R+3_1ss12GA	TGATATGTCTGATATTCTTGGGTTTGA	27	1	gp3b					ctgcccgccggccgcTGATATGTCTGGTATTCTTGGGTTtgaacttccagcgttgaaCCCGCATATTAGACGTATCGACggccggcggggcaggtaatg	cel-mir-50,
118	prd-let-7-5p_R+2	TGAGGTAGTAGGTTGTATAGTTTCT	25	1	gp3b					TGAGGTAGTAGGTTGTATAGTTTttgattgtataaaaACTGTCAATCTACTAACTTAAC	prd-let-7,
119	cbn-miR-228_R+2_1ss11CG	AATGGCACTGGATGAATTCACGGAT	25	1	gp3b					AATGGCACTGCATGAATTCACGGatgcattgcgacagaccgcggatcatgcggtaccatag	cbn-mir-228-1,
120	crm-miR-86-5p_L+3R+1	ATCTAAGTGAATGCTTTGCCACAGTCT	27	1	gp3b					acgagtcggcgccgtcTAAGTGAATGCTTTGCCACAGTCttcgaccatgtcaaatgaagcCTGGGCTAAGATTCGCTTAggccggcgtttttcgacacgg	crm-mir-86,
121	crm-miR-228_R+2_1ss11CG	AATGGCACTGGATGAATTCACGGAT	25	1	gp3b					atcctatcttgttcgcAATGGCACTGCATGAATTCACGGatgcattgcgacagaccgcggatcatgcggtaccatagcggacagtggtgagata	crm-mir-228,
122	prd-miR-71-5p_R+4	TGAAAGACATGGGTAGTGAGACGTGG	26	1	gp3b					TGAAAGACATGGGTAGTGAGACgtgtgctctgcgatcgTGTCACTATTCTGTTTTTCGCC	prd-mir-71,
123	cel-miR-86-5p_L+3R+1	ATCTAAGTGAATGCTTTGCCACAGTCT	27	1	gp3b					cgtgtccacgccgtcTAAGTGAATGCTTTGCCACAGTCttcgatgttctgaaatgaagcCTGGGCTCAGATTCGCTTAGGCcggagtttgacacggca	cel-mir-86,
124	PC-3p-132_7253	TCCCGGCTCGTGGCACCAAATAGA	24	7253	gp4a	nDi.2.2.scaf00228	-	52340	52427	aactttcgcgacaatATTTGGTGCTACGAGGTGGGATAtcgtataattaaacaTCCCGGCTCGTGGCACCAAATAGGtcatgaaagat
125	PC-3p-208_4425	GAATTCCTCTGCGGTAGTTACTGGA	25	4425	gp4a	nDi.2.2.scaf00075	+	79667	79788	gttagtaaaatatGTCCAATAAATCGTAATGAAATCGTTtgttatcaatatGAATTCCTCTGCGGTAGTTACTGGAcggcttctcatcggtatgaatccgcttatgaatttgaaattccaca
126	PC-5p-409_2166	AACCCGTAGAATTGAAATCGTGG	23	2166	gp4a	nDi.2.2.scaf00036	-	33250	33342	acctccatcgttttcgatcAACCCGTAGAATTGAAATCGTGTttgattttggtaaCACGATTCTATTCTCGGGTAGAttgcttgcgtggattt
127	PC-3p-1339_580	TGAGATCACGTTACATCCGTCT	22	580	gp4a	nDi.2.2.scaf04204	+	498	599	ttttgcggtagatctcgagACGGATGTGCGTGAAATCATGctgtataatactgaattccaTGAGATCACGTTACATCCGTCTcgatatcatagctgcagtac
128	PC-3p-2144_333	GAACCTCACCTCGGGCACCAGAA	23	333	gp4a	nDi.2.2.scaf00036	-	205916	206011	accttcacaacataaatttCTGGTGCCCGAAGTGAGGTCTGATAATCATGAATTCGAACCTCACCTCGGGCACCAGAAattttattttgtgagaga
129	PC-3p-3520_196	AATAACTCTTAGCGGTGGATC	21	196	gp4a	nDi.2.2.scaf01829	+	936	1014	acacatacgctaatatgtagttgttatttattttgatataatttttAATAACTCTTAGCGGTGAATCatttggcttttt
130	PC-5p-4760_143	GTCCAATAAATCGTAATGAAATCGTT	26	143	gp4a	nDi.2.2.scaf00075	+	79667	79788	gttagtaaaatatGTCCAATAAATCGTAATGAAATCGTTtgttatcaatatGAATTCCTCTGCGGTAGTTACTGGAcggcttctcatcggtatgaatccgcttatgaatttgaaattccaca
131	PC-3p-7315_96	TAATATCATATGAAAGCCGAAGA	23	96	gp4a	nDi.2.2.scaf00034	+	256516	256617	gcaagaatgaaattgagtgtcTTTGGCTTTCTTTGATATGAATGTAACAAATTGATATCATAATATCATATGAAAGCCGAAGAtatttatttccttcgctat
132	PC-3p-11263_74	TACTGGCCTCTCAAACTCTGGGA	23	74	gp4a	nDi.2.2.scaf00018	-	25443	25546	aatgaaagtccgagaatactttcctgagtttgttaggcacgtgggtaaatattttattccTACTGGCCTCTCAAACTCTGGGAaaaccgtggacttcttcagca
133	PC-5p-11277_70	ATTTGGTGCTACGAGGTGGGATA	23	70	gp4a	nDi.2.2.scaf00228	-	52340	52427	aactttcgcgacaatATTTGGTGCTACGAGGTGGGATAtcgtataattaaacaTCCCGGCTCGTGGCACCAAATAGGtcatgaaagat
134	PC-3p-16232_55	TGAATGAAGCATAGACATTGAATG	24	55	gp4a	nDi.2.2.scaf01081	+	10159	10252	tgggacgaaacattttcaatctattatcagattttcaatgagtatgatatcttgcttgttTGAATGAAGCATAGATATTGAATGtatctccagc
135	PC-3p-15096_55	GATGGATCAGTTTATAATGAAT	22	55	gp4a	nDi.2.2.scaf00004	-	205190	205317	tttttactctggaaatcttaattcaggacgctatgttcataaaatcaatcaggGATGGATCAGTTTATAATGAATgagtttattccatatatggaattcattataactgatccatggttgattgaatt
136	PC-3p-28561_48	AGGGGTAGAGTAGGGTG	17	48	gp4a	nDi.2.2.scaf04300	+	823	885	ggttttcattttcaattttagttgttgttggagacgagAAGGGTAGAGTAGGGTGtggaatgg
137	PC-3p-60516_42	AGGTGAACAGCCTCTAGTCGA	21	42	gp4a	nDi.2.2.scaf00058	-	126303	126420	gaaactatttgaatttcgtacctgaccgtagccatatcCGCAGCAGATCTCCAAGGTGAACAGCCTTTAGTCGAtagaataatataggtaagggaagtccgcaaattagatctgcaac
138	PC-3p-23103_39	AGATCGGAAGAGCGGTTCAGC	21	39	gp4a	nDi.2.2.scaf00049	+	238256	238317	aatttcaagctgaactcgactcacaggaagaaaAGATCGGAAGAGCGGTTCAGCaggaatgc
139	PC-5p-28007_34	TTACGAATTAAATCGAAG	18	34	gp4a	nDi.2.2.scaf00101	+	6285	6384	aagacagatctgtaataccaatTTTCGAATTAAATCGAAGgctaggaaatgtttttgctcagtttcggtatcgatattttttcgaaaaggaattcactgt
140	PC-3p-31697_32	ACTGTTAATTATGAACATCCCT	22	32	gp4a	nDi.2.2.scaf00015	+	134903	134995	acttcatatatgtagggatattcataattaacagttctgaaaatttcaagaaatgagaACTGTTAATTATGAACATCCCTacatgtttgatat
		ACTGTTAATTATGAACATCCCT		32	gp4a	nDi.2.2.scaf00015	-	134858	134950	atatcaaacatgtagggatgttcataattaacagttctcatttcttgaaattttcagaACTGTTAATTATGAATATCCCTacatatatgaagt
141	PC-5p-30451_31	AGGAGCAATGTTTTACGGTTAGATC	25	31	gp4a	nDi.2.2.scaf00509	-	541	647	aaatatcgagaagctcaaccattAGGAGCAATGTTTTACGGTTAGATCggaattatatgaTCACCGAAAGCATTGTTCTAAAtggaagcgattcagattcgatacac
		AGGAGCAATGTTTTACGGTTAGATC		31	gp4a	nDi.2.2.scaf01073	+	10997	11103	aaatatcgagaagctcaaccattAGGAGCAATGTTTTACGGTTAGATCggaattatatgaTCACCGAAAGCATTGTTCTAAAtggaagcgattcagattcgatacac
		AGGAGCAATGTTTTACGGTTAGATC		31	gp4a	nDi.2.2.scaf02552	-	541	647	aaatatcgagaagctcaaccattAGGAGCAATGTTTTACGGTTAGATCggaattatatgaTCACCGAAAGCATTGTTCTAAAtggaagcgattcagattcgatacac
		AGGAGCAATGTTTTACGGTTAGATC		31	gp4a	nDi.2.2.scaf05596	-	541	647	aaatatcgagaagctcaaccattAGGAGCAATGTTTTACGGTTAGATCggaattatatgaTCACCGAAAGCATTGTTCTAAAtggaagcgattcagattcgatacac
142	PC-3p-34138_30	TCACCGAAAGCATTGTTCTAAA	22	30	gp4a	nDi.2.2.scaf00509	-	541	647	aaatatcgagaagctcaaccattAGGAGCAATGTTTTACGGTTAGATCggaattatatgaTCACCGAAAGCATTGTTCTAAAtggaagcgattcagattcgatacac
		TCACCGAAAGCATTGTTCTAAA		30	gp4a	nDi.2.2.scaf01073	+	10997	11103	aaatatcgagaagctcaaccattAGGAGCAATGTTTTACGGTTAGATCggaattatatgaTCACCGAAAGCATTGTTCTAAAtggaagcgattcagattcgatacac
		TCACCGAAAGCATTGTTCTAAA		30	gp4a	nDi.2.2.scaf02552	-	541	647	aaatatcgagaagctcaaccattAGGAGCAATGTTTTACGGTTAGATCggaattatatgaTCACCGAAAGCATTGTTCTAAAtggaagcgattcagattcgatacac
		TCACCGAAAGCATTGTTCTAAA		30	gp4a	nDi.2.2.scaf05596	-	541	647	aaatatcgagaagctcaaccattAGGAGCAATGTTTTACGGTTAGATCggaattatatgaTCACCGAAAGCATTGTTCTAAAtggaagcgattcagattcgatacac
143	PC-5p-34902_27	ACGGATGTGCGTGAAATCATG	21	27	gp4a	nDi.2.2.scaf04204	+	498	599	ttttgcggtagatctcgagACGGATGTGCGTGAAATCATGctgtataatactgaattccaTGAGATCACGTTACATCCGTCTcgatatcatagctgcagtac
144	PC-3p-36872_27	CATCACAGCACGATTCGGCCCGT	23	27	gp4a	nDi.2.2.scaf00854	+	12759	12845	taacaaatctcgtgAGCCGTATCGGCTTTGTGGTACATTGTAATTTGAATATGCATCACAGCACGATTCGGCCCGCgaaatgtgatt
145	PC-5p-55699_19	CATTTAGTGGACCAATTTTTT	21	19	gp4a	nDi.2.2.scaf00120	+	1271	1388	attaagagcttcattttagcatattaatacataactttTATTTAGTGGACCAATTTTTTttaaattaataattggaatcctaaatATATTGAAATATGTCTTAGATGAAGTttaaata
146	PC-5p-64126_14	TGGGATATCTTGGAAGGTTTCGA	23	14	gp4a	nDi.2.2.scaf00057	-	157759	157850	caaggcgtattaaacttTGGGATATCTTGGAAGGTTTCGGaaatatttagctcgAAAACTTCCATGGTATCTCCAatttaattgacgctata
147	PC-5p-69510_13	CTGGTGCCCGAAGTGAGGTCTGATAATCATGAATTC	36	13	gp4a	nDi.2.2.scaf00036	-	205916	206011	accttcacaacataaatttCTGGTGCCCGAAGTGAGGTCTGATAATCATGAATTCGAACCTCACCTCGGGCACCAGAAattttattttgtgagaga
148	PC-3p-81000_11	TGTCATGGAGTTGCTCTCTTTAT	23	11	gp4a	nDi.2.2.scaf00131	+	109388	109490	caaatggtaaatgcagacgactAAGAGAGCCACCTGTTGACAGTCgtatattgtaacTGTCATGGAGTTGCTCTCTTTATatgtctgtgttctaagccatctt
149	PC-5p-86276_10	AATGATTAGAGGAATTATGGGACGA	25	10	gp4a	nDi.2.2.scaf02638	+	350	416	agcaAATGATTAGAAGAATTATGGGACGAaagatttcagttcgtcccaaaatttcaatgagcatgaa
150	PC-3p-103769_9	ATGTTGAAATATGTCTTAGATGAAGT	26	9	gp4a	nDi.2.2.scaf00120	+	1271	1388	attaagagcttcattttagcatattaatacataactttTATTTAGTGGACCAATTTTTTttaaattaataattggaatcctaaatATATTGAAATATGTCTTAGATGAAGTttaaata
151	PC-3p-96249_9	TGATTTCAAATTCGGAGTGTT	21	9	gp4a	nDi.2.2.scaf00021	-	107509	107613	tttttcactctatcttgccttaaactcctgatttgaaatcaaactggaattcacgaaattTGATTTCAAATTCGGAGTGTTaaggcaggatataatgaaggaatt
152	PC-3p-97514_9	CAACGGGATAATGGTTACTGAAC	23	9	gp4a	nDi.2.2.scaf00054	+	530	655	AAACTTCAGAGCAACAATtatgatcttttaaaaatttgggaatcttttgtgtttttttCAACGGGATAATGGTTACTGAACactcctgatttttaagtatcgtgcaggtaaatctattatcccatt
153	PC-3p-109773_7	CACGATTCTATTCTCGGGTAGA	22	7	gp4a	nDi.2.2.scaf00036	-	33250	33342	acctccatcgttttcgatcAACCCGTAGAATTGAAATCGTGTttgattttggtaaCACGATTCTATTCTCGGGTAGAttgcttgcgtggattt
154	PC-5p-122212_6	ACCCTGTAGATCCGGGTTTATCTGACCTATTTGAACCAAAA	41	6	gp4a	nDi.2.2.scaf01963	-	906	1006	atcgttttcttggatggttcACCCTGTAGGTCCGGGTTTATCTGACCTATTTGAACCAAAATAAGCTCGTCTCTACAGGCAGGaccttctaggctaatctt
155	PC-3p-127834_6	TGCGGAAGGATCATTATCGA	20	6	gp4a	nDi.2.2.scaf00313	+	12810	12888	gtcgttttgctcttataaattcttcaacaaggtttccgtaggtgaatcTGCGGAAGAATCATTATCGAgcttcaacaaa
156	PC-5p-134402_6	GATGGATCAGTTTATAATGAA	21	6	gp4a	nDi.2.2.scaf00004	-	205190	205317	tttttactctggaaatcttaattcaggacgctatgttcataaaatcaatcaggGATGGATCAGTTTATAATGAATgagtttattccatatatggaattcattataactgatccatggttgattgaatt
157	PC-3p-165115_5	TGAGATCATGCCACATCCGTCC	22	5	gp4a	nDi.2.2.scaf00933	-	7557	7645	aaacgattttcaatACGGATGTGCTTGTATGTCATGCATCaaaagaaataaatcaTGAGATCATGCCACATCCGTCTtgacgattgcta
158	PC-3p-143663_5	CCTGGTAATCGTAGTTTGTGGTAC	24	5	gp4a	nDi.2.2.scaf00861	-	17981	18040	gccccacaattctcgattagcatggcagtgtactgcCCTGGTAATCGTAGTTTGTGGTAC
159	PC-3p-137973_5	ACCTCACCTCGGGCACCA	18	5	gp4a	nDi.2.2.scaf00036	+	205954	206047	ctctcacaaaataaaaTTTCTGGTGCCCGAGGTGAGGTtcgaattcatgattatcagACCTCACTTCGGGCACCAgaaatttatgttgtgaagg
160	PC-5p-138632_5	ACCAGGTCCACCGGGCTTACC	21	5	gp4a	nDi.2.2.scaf00023	-	202692	202784	gctgcattcaaggaccACCAGGTCCACCGGGCTTACCaggcaagccaggaaaatcgggtaagccaggtgtacctgggaatcctggaatgccag
161	PC-5p-137973_5	ACCTCACCTCGGGCACCA	18	5	gp4a	nDi.2.2.scaf02269	-	1739	1831	ggaaagtgacatcgtACCTCACCTCGGGCAGCAaaatttttctattgtggaagtatggttgagtttatggggtttagtctgatgggacttgaa
		ACCTCACCTCGGGCACCA		5	gp4a	nDi.2.2.scaf11038	+	340	406	cgtACCTCACCTCGAGCACCAaaatttttgttgtgacattgttgttgtttttgcgaggtttggtttg
162	PC-3p-165941_4	ATAAAGCTAGACGACCGGAGTAA	23	4	gp4a	nDi.2.2.scaf00303	+	53953	54046	tactgcatttagcgattTCTTTGGTTATCTAGCTGTATGAGTATTGAAAAGTTTGTCATAAAGCTAGACGACCGGAGTAAtagcttctgcaatt
163	PC-3p-185335_4	CAGAATCAAAGGAATTGAGTGT	22	4	gp4a	nDi.2.2.scaf00136	-	59734	59810	ccagagcaaacactcaattcctttgaatctcagaatcaatgaatctCAGAATCAAAGGAATTGAGTGTttgctcgat
164	PC-5p-223252_3	ACAATCTGCTGGGAAATCGTTAT	23	3	gp4a	nDi.2.2.scaf00113	-	32787	32856	tacacggatcacatagACAATCTGCTGGGAAATCGTTATttgatggaaatattcacagcagctgctaagt
165	PC-3p-230207_3	GTTTGAGAATAGGTTGTAGACA	22	3	gp4a	nDi.2.2.scaf00071	-	187217	187296	ttcaatgtctatgcttcatttattaagcaagcaagacgtcatacttattgaaaGTTTGAGAATAGGTTGTAGACAtttnn
166	PC-5p-214427_3	AACCCGTAGTTTCGAACATGTGTTAG	26	3	gp4a	nDi.2.2.scaf00495	+	10553	10676	aaagaatggatactccaaatcggcgtggcggctgtcggttAACCCGTAGTTTCGAACATGTGTTGGtatatttgataacacatgtcggttctcgggtcaattgcttactagccgtaactccaag
167	PC-3p-212179_3	TGAAGAAGAATTGGCAGAATGTGAGGTCA	29	3	gp4a	nDi.2.2.scaf01110	-	2525	2610	CACCGGAAGAACTTGTTTCCAATAtcgcactttccatcaattttcttgtgtcgttatTGAAGAAGAATTGGCAGAATGTGAGGTCA
168	PC-3p-227228_3	GTTGAGTTCAGTTGAATTGGGC	22	3	gp4a	nDi.2.2.scaf00205	+	67014	67110	cgatcagctttcctaaaatccgctgagctgaattgagttgtgttgtgttgagtcgcGTTGAGTTCAGTTGAATTGGGCtgagttgagttggattgag
169	PC-5p-229654_3	CCTGGTTGTAGTCGGACTAAATT	23	3	gp4a	nDi.2.2.scaf00047	+	152921	153013	cccgagtatttacataCCTGGTTGTAGTCGGACTAAATTgttatgttttctgaatcaattggtccccttcaaccagctatgtttctcctcccg
170	PC-3p-210602_3	AATCACAGCCAACTGGTGGTTCT	23	3	gp4a	nDi.2.2.scaf00854	+	12491	12583	ttaatagctaagcttgaACTACCAGTGGTCTTGTGATCCGTTGAGAAATAATGAATCGAATCACAGCCAACTGGTGGTTCAgcctgctatata
171	PC-3p-200816_3	TTTTGTATTAGTAAACCGGAATT	23	3	gp4a	nDi.2.2.scaf00039	+	228314	228416	aaatgatatatcacagatgtatttcggttttacaatacaaaaccatgcatttgaaaatgaTTTTGTATTAGTAAACCGGAATTtatcagtgataaattcactg
172	PC-3p-245224_3	AAATGGTCATGGTTCAATGTTA	22	3	gp4a	nDi.2.2.scaf00655	-	4604	4687	atattttaaccataaccctgataattctaagtggtttaatagagaccgtttcgttctatcAAATGGTCATGGTTCAATGTTAct
173	PC-3p-238008_3	CAAGACATGATTGCACATATTA	22	3	gp4a	nDi.2.2.scaf00028	-	207534	207612	aaagaaaacaatatatgcaattatgtctttgcacatattattttttttgCAAGACATGATTGCACATATTAtttttgct
174	PC-3p-193291_3	TTCGTCGTGAGACAGAGCGGTTTATC	26	3	gp4a	nDi.2.2.scaf00363	-	21801	21864	ttgagactgttcttcactgaatttgatattagtttaaTTCGTCATGAGACAGAGCGGTTTATCt
175	PC-3p-333843_3	GTTGTTTTTGTTTCGGGT	18	3	gp4a	nDi.2.2.scaf00072	+	87279	87356	aaaacatgagatagtgattttcagttttcggtatttcagcttgcacggctgaaaaaaGTTGTTTTTGTTTCGTGTaat
176	PC-3p-372507_3	AATCATGCAGCCGTGCCGGCCC	22	3	gp4a	nDi.2.2.scaf00505	+	18996	19100	tacaaaaATGCACGATTCTTGGGCCGGCACGGCTGcatgattcctctaggaataattttcAATCATGCGGCCGTGCCGGCCCaagttacgtacgtttttgtaggt
		AATCATGCAGCCGTGCCGGCCC		3	gp4a	nDi.2.2.scaf00505	-	16687	16791	tacaaaaATGCACGATTCTTGGGCCGGCACGGCTGcatgattcctctaggaataattttcAATCATGCGGCCGTGCCGGCCCaagttacgtacgtttttgtaggt
177	PC-5p-238393_3	TATAGGCAACGATAGTGT	18	3	gp4a	nDi.2.2.scaf00427	+	13136	13221	aatgttatttTATAGGCAACGATAGTGAttatataagttttttctTATATTTTCTATATCACTCATctacgttatacaataatacg
178	PC-5p-345047_2	TGAGTTTGTTAGGCACGTGGGT	22	2	gp4a	nDi.2.2.scaf00018	-	25518	25614	tgaaagtccgagaatactttccTGAGTTTGTTAGGCACGTGGGTaaatattttattcctactggcctctcaaactctgggaaaaccgtggacttctt
179	PC-3p-345994_2	TCACCGTTAATACTGTTCGA	20	2	gp4a	nDi.2.2.scaf00078	+	4788	4878	attaactgtaagcataagaacagtattttttggttgagcttgaattaacgagatgcTCACCGTTAATACTGTTCGAatggaaacagtttca
180	PC-5p-285183_2	AGAATTACATTTCAGGAATGTA	22	2	gp4a	nDi.2.2.scaf00434	-	2351	2417	tcAGAATTACATTTCAGGAATGTAttaatgacctgatcagaattacatttcaggaatgcaattcaag
181	PC-3p-359383_2	AATTCTGAAAGAACTTCTTCT	21	2	gp4a	nDi.2.2.scaf00156	+	477	573	taaaacatttgcttagtctggaagaagttctgaaagaacttcttctgaaaaatgaAATTCTGAAAGAACTTCTTCTaggcttacaagttgtgttaaa
		AATTCTGAAAGAACTTCTTCT		2	gp4a	nDi.2.2.scaf01085	+	9635	9731	taaaacatttgcttagtctggaagaagttctgaaagaacttcttctgaaaaatgaAATTCTGAAAGAACTTCTTCTaggcttacaagttgtgttaaa
182	PC-3p-284644_2	AACATGTTAGAATTAGGTATTATTAT	26	2	gp4a	nDi.2.2.scaf00090	+	73062	73137	aaatctagtacatgatatagtatttaggaagatggataataaaAACATGTTAGAATTAGGTATTATTATtggaata
183	PC-3p-358504_2	TCTACCGATACTCTGTCTTCAGCATA	26	2	gp4a	nDi.2.2.scaf00056	+	59299	59378	tgagcttTGCAGAACTGATAGACATTTGATAGATTTCctggaaggatttTCTACCGATACTCTGTCTTCAGCATAgccaa
184	PC-3p-375536_2	CAGATTTGTGAGAATTCATGTGATT	25	2	gp4a	nDi.2.2.scaf00047	+	56586	56711	tttggctgacataggcatccaatagttatatttattcaaatcaaattactggataagtttCAGATTTGTGAGAATTCATGTGATTaatatggtaaaattaatgccactgaaagtgtagctgagaaa
185	PC-3p-380603_2	AAAACTTCCATGGTATCTCCA	21	2	gp4a	nDi.2.2.scaf00057	-	157759	157850	caaggcgtattaaacttTGGGATATCTTGGAAGGTTTCGGaaatatttagctcgAAAACTTCCATGGTATCTCCAatttaattgacgctata
186	PC-5p-329481_2	TATCAGGGTGTAGTCATAGCT	21	2	gp4a	nDi.2.2.scaf00069	-	211286	211378	cgatttttaatttTATCAGGGTGTAGTCATAGCTatccctagctatgatagctatacctagctatgattatatcctgataaaattaaaaaaaa
187	PC-5p-339013_2	AGCCGTATCGGCTTTGTGGTACATTGTAATTTGAATATG	39	2	gp4a	nDi.2.2.scaf00854	+	12759	12845	taacaaatctcgtgAGCCGTATCGGCTTTGTGGTACATTGTAATTTGAATATGCATCACAGCACGATTCGGCCCGCgaaatgtgatt
188	PC-3p-258963_2	AACGGATCAAATTAGAGGTGTAAGA	25	2	gp4a	nDi.2.2.scaf00157	-	16637	16736	atatttgcatatcattatctttatttctaaattattctttcaagtatgaaaatgatgaagAACGGATCAAATTAGAGGTGTAAGAagagtttgcaaagca
189	PC-5p-247892_2	ACGGATGTGCTTGTATGTCATGCATC	26	2	gp4a	nDi.2.2.scaf00933	-	7557	7645	aaacgattttcaatACGGATGTGCTTGTATGTCATGCATCaaaagaaataaatcaTGAGATCATGCCACATCCGTCTtgacgattgcta
190	PC-5p-304241_2	TCTTTGGTTATCTAGCTGTATGAGTATTGAAAAGTTTGTC	40	2	gp4a	nDi.2.2.scaf00303	+	53953	54046	tactgcatttagcgattTCTTTGGTTATCTAGCTGTATGAGTATTGAAAAGTTTGTCATAAAGCTAGACGACCGGAGTAAtagcttctgcaatt
191	PC-3p-275224_2	TTGTTGGATGGTACGTATTGGGTTTA	26	2	gp4a	nDi.2.2.scaf00048	+	157633	157724	accatgaaaacgtatgttgcagtccaagAATAAAGACGAGTGCACGTTGTACTgtcataaTTGTTGGATGGTACGTATTGGGTTTAtggagt
192	PC-5p-351138_2	AAGATTGTTAATGATGGGTTTGACA	25	2	gp4a	nDi.2.2.scaf00112	+	105532	105617	taagacatgttAAGATTGTTAATGATGGGTTTGACAgggcagagagccttgataatctttcgtctttggcaatttcaactgttagt
193	PC-3p-469670_2	TACTTGGTATATTAACAATGAAGAA	25	2	gp4a	nDi.2.2.scaf00248	-	24856	24948	attcaatttcttcagaaattaatttcaggtagttttcacaggtgatccgaaacctaatctTACTTGGTATATTAACAATGAAGAAgtgaaaga
194	PC-5p-333731_2	AAGAGAGCCACCTGTTGACAGTA	23	2	gp4a	nDi.2.2.scaf00131	+	109388	109490	caaatggtaaatgcagacgactAAGAGAGCCACCTGTTGACAGTCgtatattgtaacTGTCATGGAGTTGCTCTCTTTATatgtctgtgttctaagccatctt
195	PC-3p-327175_2	AAGAGAATATGAAGTTTAGTG	21	2	gp4a	nDi.2.2.scaf00141	-	61881	61962	AGATTTTACTGTTTCATTTGGCAATTCAAAttcttttttgttgaaaaagtgaagaAAGAGAATATGAAGTTTAGTGaaaatc
196	PC-3p-267479_2	CGAGAAAATGTCGAGAATTAGTAGGCT	27	2	gp4a	nDi.2.2.scaf00198	+	48072	48145	aaattattatttctcaatagcaattgtcatagtattgtgaaaagtatCGAGAAAATGTCGAGAATTAGTAGGCT
197	PC-5p-375224_2	CGATGACTGCATGCCACAAAATGAATATCGTT	32	2	gp4a	nDi.2.2.scaf00075	+	67034	67108	gCGATGACTGCATGCCACAAAATGAATATCGTTgccataaacgtgaccatatgttatcttgttgggatgcggaaa
198	PC-3p-255794_2	TTGTAGAATTTCGTTTTGAT	20	2	gp4a	nDi.2.2.scaf00105	+	9325	9406	atttaaaattaaattagattacaaaaacttctactccacggctagaaatatagaagtaccTTGTAGAATTTCATTTTGATag
199	PC-5p-374357_2	AAATATAGATAGATGTGGATAC	22	2	gp4a	nDi.2.2.scaf00969	-	6963	7054	ctctcatgtatatcaacAAATATAGATAGATGTGGATACaatcaacttcctttgtttccatcaatctatattacatggtataccattgattt
200	PC-5p-318873_2	CTAATTTAGTTGTTGATAGTT	21	2	gp4a	nDi.2.2.scaf01251	-	5420	5475	atCTAATTTAGTTGTTGATAGTTagtggtagttaactatcagcaactaaattatca
201	PC-3p-493780_2	TCACCGGATACATTATTCCTT	21	2	gp4a	nDi.2.2.scaf00078	+	697	793	tgtaaatctgtatcagtgaggggtagttgttcacggtagagctagaaaatgattacctgcTCACCGGATACATTATTCCTTatagatacattaccat
		TCACCGGATACATTATTCCTT		2	gp4a	nDi.2.2.scaf00078	+	10563	10662	tatcaatctgtatcaatgaggaatagtcattcacggtagagctacgaaatgattacctgcTCACCGGATACATTATTCCTTatagatacactagatacat
202	PC-5p-476422_2	TTAATCGTTGCACTCGAAGT	20	2	gp4a	nDi.2.2.scaf00014	-	399814	399916	gatttcataatgcaggaagattttTTAATCGTTGCACTCGAAGTtggaatatttccatatttatttcgttgtaaacgcttagaaacactactgcaatggatat
203	PC-3p-290822_2	TATGATGTAGCGTTTGGATTTTTTCTC	27	2	gp4a	nDi.2.2.scaf00001	-	98819	98904	tgtaaaaaataaagatagctgcaaaaatgatatgtattggaattcagttacaattttaaTATGATGTAGCGTTTGGATTTTTTCTC
204	PC-5p-386730_2	GTCAAGGTGTTGTAAGC	17	2	gp4a	nDi.2.2.scaf00318	+	52552	52668	ggaagcaagcagcatgtaattgccggggtgtgaggagGTCAAGGTGTTGTAAGTagtggaatagcctccacactgcaatcgatTGAAACTTATCCTTTCTTTGGgcgacttgttacg
205	PC-5p-306323_2	TCGAGAATTTGTTGGGTTCT	20	2	gp4a	nDi.2.2.scaf01165	+	11533	11629	ctgaaagtgtgtgtggatcacTCGAGAATTTGTTGGATTCTgaatctgctttgcagacccggtgaattttttttgtattccttacatctactttaaa
		TCGAGAATTTGTTGGGTTCT		2	gp4a	nDi.2.2.scaf01168	-	58	154	ctgaaagtgtgtgtggatcacTCGAGAATTTGTTGGATTCTgaatctgctttgcagacccggtgaattttttttgtattccttacatctactttaaa
206	PC-5p-268380_2	TTTGGCTTTCTTTGATATGAATGTAACAAATTGATATCA	39	2	gp4a	nDi.2.2.scaf00034	+	256516	256617	gcaagaatgaaattgagtgtcTTTGGCTTTCTTTGATATGAATGTAACAAATTGATATCATAATATCATATGAAAGCCGAAGAtatttatttccttcgctat
207	PC-3p-273888_2	ATGAGAACATATCTGATCAGATATA	25	2	gp4a	nDi.2.2.scaf00269	+	56272	56328	gcttttgatacgggaaatatgtttgaatataaATGAGAACATATCTGATCAGATATA
208	PC-3p-913230_1	TTAATTTCATTTATTCATTT	20	1	gp4a	nDi.2.2.scaf00178	-	72514	72617	cagctgataaatagatttttatttacataaatgaacgaaatgaaatggtacgtaaactgaTTAATTTCATTGATTCATTTtcaatgactaactatatctgcagg
209	PC-5p-985576_1	AGATTTTACTGTTTCATTTGGCAATTCAAA	30	1	gp4a	nDi.2.2.scaf00141	-	61881	61962	AGATTTTACTGTTTCATTTGGCAATTCAAAttcttttttgttgaaaaagtgaagaAAGAGAATATGAAGTTTAGTGaaaatc
210	PC-5p-684976_1	ACAGCGGAAACAATATCGACGAAAAGAT	28	1	gp4a	nDi.2.2.scaf00287	+	12775	12874	agttctacaagcagtggtcgtgcgACAGCGGAAACAATATCGACGAAAAGATggttcattcatttattttgaagataatgctggtgttattgtaaacaac
211	PC-5p-416507_1	CGCAGCAGGTCTCCAAGGTGAACAGCCTTT	30	1	gp4a	nDi.2.2.scaf00058	-	126303	126420	gaaactatttgaatttcgtacctgaccgtagccatatcCGCAGCAGATCTCCAAGGTGAACAGCCTTTAGTCGAtagaataatataggtaagggaagtccgcaaattagatctgcaac
212	PC-3p-397678_1	CATGAATTGATCACTTGTAATTTGGAACGTAATG	34	1	gp4a	nDi.2.2.scaf00004	+	561452	561534	tcagcgtgctaagtttgatgcaggtggtataggctatggtccagcaatgCATGAATTGATCACTTGTAATTTGGAACGTAATG
213	PC-3p-718763_1	TTCATTATTGAGTCCACTGAGAGATG	26	1	gp4a	nDi.2.2.scaf00641	-	18157	18249	taagtcttttactctgaatgatgaacaattacgaTTCATTATTGAGTCCACTGAGAGATGctttcgattattacgcgaaactcatccgaaagg
214	PC-5p-420305_1	CAGTGAGAAATTTTTGAATAAATT	24	1	gp4a	nDi.2.2.scaf01171	-	5836	5961	CAGTGAGAAATTTTTGAATAAATTttttaaataacaaaatatattacagatgAAAAATAAGGCTGAAAGAGCAGGGATaaaatgagaaaaaaaaatcatcatcatttgttcttttcccttgttaat
215	PC-5p-493080_1	TTTGTTGTTCCGCATCTGTGATTGTT	26	1	gp4a	nDi.2.2.scaf00120	-	104662	104733	cgtggactTTTGTTGTTCCGCATCTGTGATTGTTgactagtAAACAGTGGATGTAATGATGAAAGTAccttt
216	PC-5p-775077_1	TTTCTGGTGCCCGAAGTGAGGT	22	1	gp4a	nDi.2.2.scaf00036	+	205954	206047	ctctcacaaaataaaaTTTCTGGTGCCCGAGGTGAGGTtcgaattcatgattatcagACCTCACTTCGGGCACCAgaaatttatgttgtgaagg
217	PC-5p-563203_1	TTAGAACGGAATCGTTTGCTGTTGAATGATT	31	1	gp4a	nDi.2.2.scaf01284	+	730	831	agaaattctttggcacaTTAGAACGGAATCGTTTGCTGTTGAATGATTtgcagaaaatactcaatgatctcgaatcaaccaactgtaaatctcttttcgatc
218	PC-5p-404719_1	CACCGGAAGAACTTGTTTCCAATA	24	1	gp4a	nDi.2.2.scaf01110	-	2525	2610	CACCGGAAGAACTTGTTTCCAATAtcgcactttccatcaattttcttgtgtcgttatTGAAGAAGAATTGGCAGAATGTGAGGTCA
219	PC-5p-561628_1	CAATTCGAGATGACGGTTCCGGAAC	25	1	gp4a	nDi.2.2.scaf00149	-	56645	56754	atcgattcgagataacagttccggaattgcagaattggaaaCAATTCGAGATGACGGTTCCGGAACtgcagaatcagggacatcttacaAATATGTTGTGGAACAAAATC
220	PC-3p-1092051_1	TCACCGGACGAAACATTCCTTT	22	1	gp4a	nDi.2.2.scaf04706	+	1076	1172	gaattatcgtcaaatgatgcgggatgttttgccatcggcgagcgattaaaataaaatacTCACCGGACGAAACATTCCTTAtcatttgtcgtaaaac
221	PC-5p-930192_1	GTGCTGTGAATGAAAGTAAACGAC	24	1	gp4a	nDi.2.2.scaf00007	-	192381	192466	aaGTGCTGTGAATGAAAGTAAACGACaacggcttagactcataaaaaatggacagatgattgagtccgttaatttttatttcagta
222	PC-3p-484260_1	GTTCGCAGTCGTCGGTTTTTT	21	1	gp4a	nDi.2.2.scaf00505	+	21120	21214	aaaatattgtcttggtcagaagaaattgcgatgagtagatggcgcgtggtggcttcGTTCGCAGTCGTCGGTTTTTTcgccgttattggtatagg
223	PC-5p-573542_1	TGCAGAACTGATAGACATTTGATAGATTTC	30	1	gp4a	nDi.2.2.scaf00056	+	59299	59378	tgagcttTGCAGAACTGATAGACATTTGATAGATTTCctggaaggatttTCTACCGATACTCTGTCTTCAGCATAgccaa
224	PC-5p-1085309_1	TTTTTGATCATTATTGCTATAATTAT	26	1	gp4a	nDi.2.2.scaf06983	+	17	105	ttatcaTTTTTGATCATTATTACTATAATTATtatggttgcattaaaaataaaaaataataatggtaatgaatgaatcaaaattgaatg
225	PC-5p-764357_1	ACTACCAGTGGTCTTGTGATCCGTTGAGAAATAATGAATCT	41	1	gp4a	nDi.2.2.scaf00854	+	12491	12583	ttaatagctaagcttgaACTACCAGTGGTCTTGTGATCCGTTGAGAAATAATGAATCGAATCACAGCCAACTGGTGGTTCAgcctgctatata
226	PC-3p-1208344_1	AAACAGTGGATGTAATGATGAAAGTA	26	1	gp4a	nDi.2.2.scaf00120	-	104662	104733	cgtggactTTTGTTGTTCCGCATCTGTGATTGTTgactagtAAACAGTGGATGTAATGATGAAAGTAccttt
227	PC-5p-1079097_1	GATTTGTTGATGCGCCGTTTATACTTTGT	29	1	gp4a	nDi.2.2.scaf00017	+	407167	407237	acGATTTGTTGATGCGCCGTTTATACTTTGTgaattgtacagtgagtatgaaaactgtatcagtaaataca
228	PC-3p-511787_1	TAGCACCGTTTAAATTCAGTAT	22	1	gp4a	nDi.2.2.scaf00106	+	16895	16975	cttttggatcctgaatttgtttgagtgctggatggaatgtagtaaaatctcTAGCACCATTTAAATTCAGTATtccaactg
229	PC-5p-807770_1	TCCGGGCAGTGATAACCAAGCATGCGTT	28	1	gp4a	nDi.2.2.scaf00030	+	60124	60218	acagtatTCCGGGCAGTGATAACCAAGCATGCATTtcaaagtcttggtaccgatacacaaaattacttgaaggtataatttcttgtcactatcca
230	PC-3p-1063526_1	AAAAATAAGGCTGAAAGAGCAGGGAT	26	1	gp4a	nDi.2.2.scaf01171	-	5836	5961	CAGTGAGAAATTTTTGAATAAATTttttaaataacaaaatatattacagatgAAAAATAAGGCTGAAAGAGCAGGGATaaaatgagaaaaaaaaatcatcatcatttgttcttttcccttgttaat
231	PC-3p-806153_1	TGACCTATTTGAACCAAAATAAGCTCGTCTCTACAGGCAGT	41	1	gp4a	nDi.2.2.scaf01963	-	906	1006	atcgttttcttggatggttcACCCTGTAGGTCCGGGTTTATCTGACCTATTTGAACCAAAATAAGCTCGTCTCTACAGGCAGGaccttctaggctaatctt
232	PC-5p-826524_1	ATGCACGATTCTTGGGCCGGCACGGCTG	28	1	gp4a	nDi.2.2.scaf00505	+	18996	19100	tacaaaaATGCACGATTCTTGGGCCGGCACGGCTGcatgattcctctaggaataattttcAATCATGCGGCCGTGCCGGCCCaagttacgtacgtttttgtaggt
		ATGCACGATTCTTGGGCCGGCACGGCTG		1	gp4a	nDi.2.2.scaf00505	-	16687	16791	tacaaaaATGCACGATTCTTGGGCCGGCACGGCTGcatgattcctctaggaataattttcAATCATGCGGCCGTGCCGGCCCaagttacgtacgtttttgtaggt
233	PC-5p-511406_1	CATTCGTGCGGGTCGGAACT	20	1	gp4a	nDi.2.2.scaf00066	+	11732	11820	tcgttacgcCATTCGTGCGGGTCGGAAATattttttttttcaaaaattttgaaatttgaaattttcttttttccacacagtggtgtaag
234	PC-5p-904737_1	GTCCAATGATGTTCAGTGATCTGAAT	26	1	gp4a	nDi.2.2.scaf00297	-	2882	2988	tctatatccttttttctGTCCAATGATGTTCAGTGATCTGAATtgtcacaattattcatgGTAATTCAGGTTAATGAACGTCGGATAAGAGAAatggatgtggaaaa
235	PC-5p-628017_1	AATAAAGACGAGTGCACGTTGTACT	25	1	gp4a	nDi.2.2.scaf00048	+	157633	157724	accatgaaaacgtatgttgcagtccaagAATAAAGACGAGTGCACGTTGTACTgtcataaTTGTTGGATGGTACGTATTGGGTTTAtggagt
236	PC-3p-1000332_1	TGAAACTTATCCTTTGATTGG	21	1	gp4a	nDi.2.2.scaf00318	+	52552	52668	ggaagcaagcagcatgtaattgccggggtgtgaggagGTCAAGGTGTTGTAAGTagtggaatagcctccacactgcaatcgatTGAAACTTATCCTTTCTTTGGgcgacttgttacg
237	PC-3p-552248_1	TTCATATTGCTGCTAACTTCAG	22	1	gp4a	nDi.2.2.scaf00886	+	4577	4659	taagatttgattcCGAAGTTAGTAGCAATACGAATccaaaaaaaaaagaTTCATATTGCTGCTAACTTCAGgatcagatcctt
238	PC-5p-768112_1	CTCGAAATTGTTTTGACTCAGT	22	1	gp4a	nDi.2.2.scaf00650	+	11503	11570	gtcaaagtgtcCTCGAAATTGTTTTGACTCAGTtggttactggtggtcaggttaatttgcattttaat
239	PC-5p-1047523_1	CGAAGTTAGTAGCAGTACGAAT	22	1	gp4a	nDi.2.2.scaf00886	+	4577	4659	taagatttgattcCGAAGTTAGTAGCAATACGAATccaaaaaaaaaagaTTCATATTGCTGCTAACTTCAGgatcagatcctt
240	PC-5p-473895_1	AAACTTCAGAGCAACAAC	18	1	gp4a	nDi.2.2.scaf00054	+	530	655	AAACTTCAGAGCAACAATtatgatcttttaaaaatttgggaatcttttgtgtttttttCAACGGGATAATGGTTACTGAACactcctgatttttaagtatcgtgcaggtaaatctattatcccatt
241	PC-3p-568080_1	AATATGTTGTGGAACAAAATA	21	1	gp4a	nDi.2.2.scaf00149	-	56645	56754	atcgattcgagataacagttccggaattgcagaattggaaaCAATTCGAGATGACGGTTCCGGAACtgcagaatcagggacatcttacaAATATGTTGTGGAACAAAATC
242	PC-3p-720916_1	GTAATTCAGGTTAATGAACGTCGGATAAGAGAA	33	1	gp4a	nDi.2.2.scaf00297	-	2882	2988	tctatatccttttttctGTCCAATGATGTTCAGTGATCTGAATtgtcacaattattcatgGTAATTCAGGTTAATGAACGTCGGATAAGAGAAatggatgtggaaaa
243	PC-3p-761877_1	TTCGTAAATATTATTCGTGATTCAC	25	1	gp4a	nDi.2.2.scaf00231	-	22173	22248	caaaggcgattactcaatacgtattttcgcaccagatggatggttctTTCGTAAATATTATTCGTGATTCACtgtt
244	PC-3p-607044_1	AAAAGGACAATAAGCTTAATATGATGGTGAAT	32	1	gp4a	nDi.2.2.scaf00037	-	135474	135563	taattatcatttatattaatattttttagtgggcttttctgcatctcaatttctcagAAAAGGACAATAAGCTTAATATGATGGTGAATt
245	PC-3p-412500_1	TATATTTTCTATATCACTCAT	21	1	gp4a	nDi.2.2.scaf00427	+	13136	13221	aatgttatttTATAGGCAACGATAGTGAttatataagttttttctTATATTTTCTATATCACTCATctacgttatacaataatacg
