# Supplementary material for: Detection of Circulating Parasite-Derived MicroRNAs in Filarial Infections
Source: PLoS Negl Trop Dis. 2014 Jul 17;8(7):e2971. doi: 10.1371/journal.pntd.0002971 (PMC4102413; doi:10.1371/journal.pntd.0002971)
Supplement: Table S3 — D. immitis miRNA candidate sequences identified by deep-sequencing from a co-infection with hookworm. (XLSX) [file pntd.0002971.s003.xlsx]

## Sheet: S3_Nematode miRNAs co-infection
Table S3: D. immitis miRNA candidate sequences identified by deep-sequencing from a co-infection with hookworm
Definition cluster groups as in Table S2
miR_name in green: identical sequences found in D. immitis pool (file S2)
Index	miR_name	miR_seq	length	#copy of the miRNA	group	genomeID	strand	start	end	genome_seq	mirIDs,
1	bma-miR-100d_R+1	TACCCGTAGCTCCGAATATGTGT	23	139355	gp1b	nDi.2.2.scaf00495	+	9688	9778	tgttggtgtatgaccTACCCGTAGCTCCGAATATGTGTgggacagattgcgcaacACATATCGGTCCACGGGAAAGtcacacattgactga	bma-mir-100d,
2	bma-miR-100a_R+1	AACCCGTAGTTTCGAACATGTGT	23	118709	gp1b	nDi.2.2.scaf00495	+	10573	10663	cggcgtggcggctgtcggttAACCCGTAGTTTCGAACATGTGTtggtatatttgataacACATGTCGGTTCTCGGGTCAattgcttactag	bma-mir-100a,
3	asu-miR-71-5p	TGAAAGACATGGGTAGTGAGACG	23	29068	gp1b	nDi.2.2.scaf00126	-	17858	17948	agcatgctgtgtgtcggtggTGAAAGACATGGGTAGTGAGACGttagaatttgaaggtcgTATCACTATTCTGTTTTTCGCCtcgtatcac	asu-mir-71,bma-mir-71,
4	bma-miR-228	AATGGCACTAGATGAATTCACGG	23	10191	gp1b	nDi.2.2.scaf00213	+	26129	26209	gcacatactcAATGGCACTAGATGAATTCACGGttcttgtcctatccGTGCATTCGCCAGTTCCATAGAgctgtgcaagta	bma-mir-228,
5	bma-miR-50	TGATATGTCTGATATTCTTGGGTT	24	8889	gp1b	nDi.2.2.scaf00053	+	73639	73728	gcacttcctgcatatgcagtgtTGATATGTCTGATATTCTTGGGTTgtgcaaagtcaaCCAGCATCTCAGACGTATCGACCactgtgtat	bma-mir-50,
6	asu-miR-5360-5p	ACGAATCGTCGAATCGGATGTCT	23	3100	gp1b	nDi.2.2.scaf00018	+	55138	55211	ccaaagaACGAATCGTCGAATCGGATGTCTgtgttaattagccagagAAATTCGAATCGACATTCGACCtgtgg	asu-mir-5360,
7	asu-miR-87b-3p_R-1	GTGAGCAAAGTTTCAGGTGTT	21	252	gp1b	nDi.2.2.scaf00076	-	26405	26496	agagtgctcggCGCCTGGGACTTCGACTCAACCTaagtattttcaagcatagGTGAGCAAAGTTTCAGGTGTTcgagcgccttcgcattttc	asu-mir-87b,bma-mir-87a,
8	bma-miR-92_R+3	TATTGCACTCGTCCCGGCCTGAA	23	244	gp1b	nDi.2.2.scaf00153	+	24977	25071	tgcactagtcagtcAGGTCGAGTCGTTTGCACTATTcagacagaagttcaccatttggcgaTATTGCACTCGTCCCGGCCTGAGtgttagttgct	bma-mir-92,
9	bma-mir-153-p5	ATCATTTTTGTGGATTAGCAATT	23	172	gp1b	nDi.2.2.scaf00061	+	136239	136317	ctcgtcgATCATTTTTGTGGATTAGCAATTttgttctcgaataaTTGCATAGTCACAAAAGTGATGGacgagaagcgtc	bma-mir-153,
10	bma-lin-4	TCCCTGAGACCTCTGCTGCGA	21	171	gp1b	nDi.2.2.scaf00741	+	19394	19483	aaagaaagtttgtgaccttcTCCCTGAGACCTCTGCTGCGAcagtacgtggcgtcACAGCAAGAGCACCTCAGGGTCcaggtcctttcga	bma-lin-4,
11	bma-bantam_R+1	TGAGATCATTGTGAAAGCTATA	22	134	gp1b	nDi.2.2.scaf00680	+	11665	11752	ggtgagggcagtAGGCCTTCACCGTGATCTACAGAgtgccgtcatattgagtcTGAGATCATTGTGAAAGCTATTtgccttctaccgt	bma-bantam,
12	asu-miR-87b-5p_2ss8AG13AC	CGCCTGGGACTTCGACTCAACCT	23	111	gp1b	nDi.2.2.scaf00076	-	26405	26496	agagtgctcggCGCCTGGGACTTCGACTCAACCTaagtattttcaagcatagGTGAGCAAAGTTTCAGGTGTTcgagcgccttcgcattttc	asu-mir-87b,bma-mir-87a,
13	bma-mir-50-p3_1ss21GA	CCAGCATCTCAGACGTATCGACC	23	69	gp1b	nDi.2.2.scaf00053	+	73639	73728	gcacttcctgcatatgcagtgtTGATATGTCTGATATTCTTGGGTTgtgcaaagtcaaCCAGCATCTCAGACGTATCGACCactgtgtat	bma-mir-50,
14	asu-miR-71-3p	TATCACTATTCTGTTTTTCGCC	22	68	gp1b	nDi.2.2.scaf00126	-	17858	17948	agcatgctgtgtgtcggtggTGAAAGACATGGGTAGTGAGACGttagaatttgaaggtcgTATCACTATTCTGTTTTTCGCCtcgtatcac	asu-mir-71,bma-mir-71,
15	bma-miR-2a_R+1	TATCACAGCCAGCTTTGATGTG	22	40	gp1b	nDi.2.2.scaf00126	-	14514	14604	ttctccaacaCGTCAAAGTGGTCGGTGATGTGtcgctaaatgaaattcaTATCACAGCCAGCTTTGATGTGttgtgcgcttgtcgtcccat	bma-mir-2a,
16	bma-miR-79	ATAAAGCTAGGTTACCAAAGCT	22	38	gp1b	nDi.2.2.scaf00264	-	14356	14440	gtattgaaactttactttggttatctagctgtatgagtaaattattagcttcATAAAGCTAGGTTACCAAAGCTaagcacaatac	bma-mir-9,
17	bma-mir-2a-p5_1ss14AG	CGTCAAAGTGGTCGGTGATGTG	22	33	gp1b	nDi.2.2.scaf00126	-	14514	14604	ttctccaacaCGTCAAAGTGGTCGGTGATGTGtcgctaaatgaaattcaTATCACAGCCAGCTTTGATGTGttgtgcgcttgtcgtcccat	bma-mir-2a,
18	bma-miR-137_R+3	TTATTGCTTGAGAATACAAAT	21	24	gp1b	nDi.2.2.scaf00451	-	22623	22704	ggttcgcttgggaataggtattctctagtaatgacattgaaattgaagcgattgTTATTGCTTGAGAATACAAATtgtcaaa	bma-mir-137,
19	bma-mir-100d-p3	ACATATCGGTCCACGGGAAAG	21	15	gp1b	nDi.2.2.scaf00495	+	9688	9778	tgttggtgtatgaccTACCCGTAGCTCCGAATATGTGTgggacagattgcgcaacACATATCGGTCCACGGGAAAGtcacacattgactga	bma-mir-100d,
20	bma-miR-153_R+1	TTGCATAGTCACAAAAGTGATGG	23	12	gp1b	nDi.2.2.scaf00061	+	136239	136317	ctcgtcgATCATTTTTGTGGATTAGCAATTttgttctcgaataaTTGCATAGTCACAAAAGTGATGGacgagaagcgtc	bma-mir-153,
21	bma-bantam-p5_1ss12AG	AGGCCTTCACCGTGATCTACAGA	23	10	gp1b	nDi.2.2.scaf00680	+	11665	11752	ggtgagggcagtAGGCCTTCACCGTGATCTACAGAgtgccgtcatattgagtcTGAGATCATTGTGAAAGCTATTtgccttctaccgt	bma-bantam,
22	bma-miR-124_R+1_1ss22AG	TAAGGCACGCGGTGAATGCCAGA	23	9	gp1b	nDi.2.2.scaf00822	-	14772	14859	caaaggacgtcTCGCCTTCACCGGTGACCTTGGtttgttatgcttagtatacTAAGGCACGCGGTGAATGCCAAAcgttctattgcta	bma-mir-124,
23	bma-miR-100b_R+6	AACCCGTAGATCCGAACTTGTGTTAAGA	28	8	gp1b	nDi.2.2.scaf00530	-	31448	31538	gtgtgaggtagcccgcggtcAACCCGTAGATCCGAACTTGTGTTGAGAttttctttcgaacatgagctcggcactcgggtagactgcgtgt	bma-mir-100b,
24	asu-let-7-5p_R+1_1ss22TA	TGAGGTAGTAGGTTGTATAGTAG	23	8	gp1b	nDi.2.2.scaf00530	-	31215	31295	tgctcgaTGAGGTAGTAGGTTGTATAGTTAtgagttgtatcatgccggagAAACTGTCCAGCCTGCTAGCTTGCcgtgcgg	asu-let-7,
25	bma-miR-87b_R+2	GTGAGCAAAGTCTCAGGTGTCA	22	8	gp1b	nDi.2.2.scaf00001	-	178039	178122	cgcaatcCCGCCTGACACTCGGTCTCAACCTttgatgttaagaagGTGAGCAAAGTCTCAGGTGTCAttgcggaagttaccaaa	bma-mir-87b,
26	bma-mir-92-p5	AGGTCGAGTCGTTTGCACTATT	22	7	gp1b	nDi.2.2.scaf00153	+	24977	25071	tgcactagtcagtcAGGTCGAGTCGTTTGCACTATTcagacagaagttcaccatttggcgaTATTGCACTCGTCCCGGCCTGAGtgttagttgct	bma-mir-92,
27	bma-lin-4-p3_1ss11TC	ACAGCAAGAGCACCTCAGGGTC	22	7	gp1b	nDi.2.2.scaf00741	+	19394	19483	aaagaaagtttgtgaccttcTCCCTGAGACCTCTGCTGCGAcagtacgtggcgtcACAGCAAGAGCACCTCAGGGTCcaggtcctttcga	bma-lin-4,
28	bma-mir-100a-p3	ACATGTCGGTTCTCGGGTCA	20	6	gp1b	nDi.2.2.scaf00495	+	10573	10663	cggcgtggcggctgtcggttAACCCGTAGTTTCGAACATGTGTtggtatatttgataacACATGTCGGTTCTCGGGTCAattgcttactag	bma-mir-100a,
29	bma-mir-228-p3_1ss4TC	GTGCATTCGCCAGTTCCATAGA	22	3	gp1b	nDi.2.2.scaf00213	+	26129	26209	gcacatactcAATGGCACTAGATGAATTCACGGttcttgtcctatccGTGCATTCGCCAGTTCCATAGAgctgtgcaagta	bma-mir-228,
30	bma-mir-87b-p5_1ss14AG	CCGCCTGACACTCGGTCTCAACCT	24	2	gp1b	nDi.2.2.scaf00001	-	178039	178122	cgcaatcCCGCCTGACACTCGGTCTCAACCTttgatgttaagaagGTGAGCAAAGTCTCAGGTGTCAttgcggaagttaccaaa	bma-mir-87b,
31	bma-miR-7_R+3	TGGAAGACTTGTGATTTTGTTGTTAA	26	2	gp1b	nDi.2.2.scaf00029	-	118703	118786	aaagctgaccaggTGGAAGACTTGTGATTTTGTTGTTTAtacctattcaacAACAGCAAATCCGAGCTCTCCACCcggaggcat	bma-mir-7,
32	bma-miR-72_R+2	AGGCAAGATGTTGGCATAGCTGAAA	25	1	gp1b	nDi.2.2.scaf00025	-	45903	46016	atgggacgcgggacaAGGCAAGATGTTGGCATAGCTGAATgtaatgatgattgggctcataattttgatccaaatcaacttgcactgaatttcagccgtgctacattaggccat	bma-mir-72,
33	asu-let-7-3p_L+3R-1	AAACTGTCCAGCCTGCTAGCTTGC	24	1	gp1b	nDi.2.2.scaf00530	-	31215	31295	tgctcgaTGAGGTAGTAGGTTGTATAGTTAtgagttgtatcatgccggagAAACTGTCCAGCCTGCTAGCTTGCcgtgcgg	asu-let-7,
34	bma-mir-7-p3	AACAGCAAATCCGAGCTCTCCACC	24	1	gp1b	nDi.2.2.scaf00029	-	118703	118786	aaagctgaccaggTGGAAGACTTGTGATTTTGTTGTTTAtacctattcaacAACAGCAAATCCGAGCTCTCCACCcggaggcat	bma-mir-7,
35	bma-mir-124-p5	TCGCTTTCACCGGTGACCTTGG	22	1	gp1b	nDi.2.2.scaf00822	-	14772	14859	caaaggacgtcTCGCCTTCACCGGTGACCTTGGtttgttatgcttagtatacTAAGGCACGCGGTGAATGCCAAAcgttctattgcta	bma-mir-124,
36	asu-miR-5360-3p_1ss22CT	AAATTCGAATCGACATTCGACT	22	1	gp1b	nDi.2.2.scaf00018	+	55138	55211	ccaaagaACGAATCGTCGAATCGGATGTCTgtgttaattagccagagAAATTCGAATCGACATTCGACCtgtgg	asu-mir-5360,
37	bma-miR-100c_R+1_1ss12CT	AACCCGTAGAATTGAAATCGTGT	23	27504	gp2a	nDi.2.2.scaf00036	-	33209	33351	acctccatcgttttcgatcAACCCGTAGAATTGAAATCGTGTttgattttggtaaCACGATTCTATTCTCGGGtagattgcttgcgtggattt	bma-mir-100c,
38	asu-miR-57-5p_2ss9AG24TC	TACCCTGTGGTACCGAGCTGTGTCT	25	3759	gp2a	nDi.2.2.scaf01363	+	2465	2609	aatgagcctgttcttcTACCCTGTGGTACCGAGCTGTGTCTgagtgtaagcaaacacaatcggtcactgggtaaatgacctcgctctga	asu-mir-57,bma-mir-57,
39	asu-miR-279a-3p_1ss9TA	TGACTAGAACCATACTCAGCT	21	3524	gp2a	nDi.2.2.scaf00854	+	10058	10198	gctcgtagctgagcatggttcttagtcatgtgacatagaaacggattcaTGACTAGAACCATACTCAGCTatgcga	asu-mir-279a,ppc-mir-279,bma-mir-279,
40	asu-miR-81b-3p_1ss18TC	TGAGATCATGCCACATCCGTCT	22	865	gp2a	nDi.2.2.scaf00933	-	7552	7693	aaacgattttcaatacggatgtgcttgtatgtcatgcatcaaaagaaataaatcaTGAGATCATGCCACATCCGTCTtgacgattgcta	asu-mir-81b,
41	asu-miR-83-3p_1ss20CT	TAGCACCATTTAAATTCAGTAT	22	521	gp2a	nDi.2.2.scaf00106	+	16886	17027	cttttggatCCTGAATTTGTTTGAGTGCTGGAtggaatgtagtaaaatctcTAGCACCATTTAAATTCAGTATtccaactg	asu-mir-83,crm-mir-83,
42	asu-miR-239-5p_R-1	TTTGTACTTCGGCTAAGGTGCT	22	418	gp2a	nDi.2.2.scaf00128	+	65260	65401	ctttgtgaagcTTTGTACTTCGGCTAAGGTGCTgctacggttatgggacaacaccttggttaggtacaatgctcaacatat	asu-mir-239,
43	hco-miR-993_2ss11GT22AG	TAAGCTCGTCTCTACAGGCAGGA	23	360	gp2a	nDi.2.2.scaf01963	-	824	966	tttcttggatggttcaccctgtaggtccgggtttatctgacctatttgaaccaaaaTAAGCTCGTCTCTACAGGCAGGAccttctaggcta	hco-mir-993,asu-mir-993,
44	bma-miR-5845_L-1_1ss10CT	TTTTGTATTAGTAAACCGGAAT	22	233	gp2a	nDi.2.2.scaf00039	+	228314	228455	aaatgatatatcacagatgtatttcggttttacaatacaaaaccatgcatttgaaaatgaTTTTGTATTAGTAAACCGGAATttatcagtgataaattcactg	bma-mir-5845,
45	bma-miR-2c_R+1_1ss20TC	CATCACAGCACGATTCGGCCCG	22	203	gp2a	nDi.2.2.scaf00854	+	12752	12893	taacaaatctcgtgagccgtatcggctttgtggtacattgtaatttgaatatgCATCACAGCACGATTCGGCCCGcgaaatgtgatt	bma-mir-2c,
46	asu-miR-49-3p_1ss21AC	AAGCACCATGTGAAGCTGCTCT	22	96	gp2a	nDi.2.2.scaf00084	+	108784	108925	agtagcttcatgtgtgttcttcgttgataagtacactcgttgtattgattgatatattcgAAGCACCATGTGAAGCTGCTCTc	asu-mir-49,
47	asu-miR-5361-5p_1ss22TG	TGGGATATCTTGGAAGGTTTCG	22	59	gp2a	nDi.2.2.scaf00057	-	157717	157858	caaggcgtattaaacttTGGGATATCTTGGAAGGTTTCGgaaatatttagctcgaaaacttccatggtatctccaatttaattgacgctata	asu-mir-5361,
48	bma-miR-5866	TTACCATGTTGATCGATCTCCA	22	40	gp2a	nDi.2.2.scaf00117	-	63418	63559	cgtctgtaatgaagtagaacaaatgagattgattttcattggtacctttgcaatatatagTTACCATGTTGATCGATCTCCAttgttctcgttcactttattcttgatgcta	bma-mir-5866,
49	asu-miR-100a-2-3p	CATGAGCTCGGCACTCGGGTAGA	23	29	gp2a	nDi.2.2.scaf00530	-	31396	31538	tgaggtagcccgcggtcaacccgtagatccgaacttgtgttgagattttctttcgaaCATGAGCTCGGCACTCGGGTAGActgcgtgtcaccata	asu-mir-100a-2,
50	cel-miR-50-5p_R+1_1ss12GA	TGATATGTCTGATATTCTTGGGTTA	25	27	gp2a	nDi.2.2.scaf00053	+	73601	73744	cctgcatatgcagtgtTGATATGTCTGATATTCTTGGGTTGtgcaaagtcaaccagcatctcagacgtatcgaccactgtgtatcgctcc	cel-mir-50,hco-mir-50,asu-mir-50,crm-mir-50,cbr-mir-50,
51	asu-miR-46-5p_1ss11TC	AAGAGAGCCACCTGTTGACAGT	22	13	gp2a	nDi.2.2.scaf00131	+	109350	109491	caaatggtaaatgcagacgactAAGAGAGCCACCTGTTGACAGTcgtatattgtaacTGTCATGGAGTTGCTCTCTTTatatgtctgtgttctaagccatctt	asu-mir-46,bma-mir-281,
52	asu-miR-252-5p	CTAAGTAGTAGTGCCGCAGGTAA	23	11	gp2a	nDi.2.2.scaf00058	-	57485	57627	caaggacgcgtcattCTAAGTAGTAGTGCCGCAGGTAGcaacaattgagtttacctgctctctgctacttaacatgactgtccata	asu-mir-252,ppc-mir-252,
53	bma-mir-5841-p3	TTTGGCACCATTCAGACCACTA	22	11	gp2a	nDi.2.2.scaf00854	+	12972	13113	aatgtgtggaggagtaGTGGCCTGGATTTTGTCCAAAGCgttaaaagatagcTTTGGCACCATTCAGACCACTAcacctatctcacttt	bma-mir-5841,
54	asu-miR-83-5p_1ss15TA	CCTGAATTTGTTTGAGTGCTGGA	23	9	gp2a	nDi.2.2.scaf00106	+	16886	17027	cttttggatCCTGAATTTGTTTGAGTGCTGGAtggaatgtagtaaaatctcTAGCACCATTTAAATTCAGTATtccaactg	asu-mir-83,crm-mir-83,
55	cel-miR-71-5p_R+1	TGAAAGACATGGGTAGTGAGACGC	24	7	gp2a	nDi.2.2.scaf00126	-	17845	17988	catgctgtgtgtcggtggTGAAAGACATGGGTAGTGAGACGTtagaatttgaaggtcgtatcactattctgtttttcgcctcgtatcacggcgac	cel-mir-71,hco-mir-71,crm-mir-71,cbr-mir-71,
56	asu-miR-46-3p_R-1_1ss21CT	TGTCATGGAGTTGCTCTCTTT	21	5	gp2a	nDi.2.2.scaf00131	+	109350	109491	caaatggtaaatgcagacgactAAGAGAGCCACCTGTTGACAGTcgtatattgtaacTGTCATGGAGTTGCTCTCTTTatatgtctgtgttctaagccatctt	asu-mir-46,bma-mir-281,
57	bma-mir-5861-2-p5	TTTGGCTTTCTTTGATATGAATG	23	4	gp2a	nDi.2.2.scaf00034	+	256477	256619	caagaatgaaattgagtgtcTTTGGCTTTCTTTGATATGAATGtaacaaattgatatcataatatcatatgaaagccgaagatatttatttccttcgct	bma-mir-5861-2,bma-mir-5861-1,
58	cel-miR-2-3p	TATCACAGCCAGCTTTGATGTGC	23	3	gp2a	nDi.2.2.scaf00126	-	14473	14615	ctccaacacgtcaaagtggtcggtgatgtgtcgctaaatgaaattcaTATCACAGCCAGCTTTGATGTGTtgtgc	cel-mir-2,hco-mir-2,asu-mir-2a,crm-mir-2,
59	bma-miR-5841_1ss1AG	GTGGCCTGGATTTTGTCCAAAGC	23	2	gp2a	nDi.2.2.scaf00854	+	12972	13113	aatgtgtggaggagtaGTGGCCTGGATTTTGTCCAAAGCgttaaaagatagcTTTGGCACCATTCAGACCACTAcacctatctcacttt	bma-mir-5841,
60	bma-mir-100c-p3_1ss10GA	CACGATTCTATTCTCGGG	18	1	gp2a	nDi.2.2.scaf00036	-	33209	33351	acctccatcgttttcgatcAACCCGTAGAATTGAAATCGTGTttgattttggtaaCACGATTCTATTCTCGGGtagattgcttgcgtggattt	bma-mir-100c,
61	cel-miR-34-5p_R+1_1ss1AT	TGGCAGTGTGGTTAGCTGGTTGT	23	15724	gp2b	nDi.2.2.scaf00081	-	17812	17954	taaatgtggaacgggggttaccgggTGGCAGTGTGGTTAGCTGGTTGTcagcataccggacAACGGCTATCGTCACTGCCGTCCcggttttcctcaagttcagcatct	cel-mir-34,asu-mir-34,crm-mir-34,cbr-mir-34,bma-mir-34,
62	cel-miR-86-5p_R+1	TAAGTGAATGCTTTGCCACAGTCT	24	3549	gp2b	nDi.2.2.scaf07170	+	273	416	tgatgctaggtgagctggccagtTAAGTGAATGCTTTGCCACAGTCTtagaaattgattaagctgggctaaggttcacttaggctggacgctataaccgcagagcaa	cel-mir-86,hco-mir-86,asu-mir-86,crm-mir-86,cbr-mir-86,
63	bma-miR-5843	ATGAGCAACTTTGCCTTCGTTGA	23	246	gp2b	nDi.2.2.scaf00033	+	117822	117964	cggtgaggggcacgttcgtcATGAGCAACTTTGCCTTCGTTGAggataattgacatcaACTTGGCTCTGCTGCTCAAGAtgacagtccccctcaatc	bma-mir-5843,
64	bma-let-7_R+1_1ss22TA	TGAGGTAGTAGGTTGTATAGTAA	23	56	gp2b	nDi.2.2.scaf00530	-	31206	31348	cttgctcgaTGAGGTAGTAGGTTGTATAGTTAtgagttgtatcatgccggagaaactgtccagcctgctagcttgccgtgcggg	bma-let-7,
65	hco-miR-307_R-3_1ss21TC	TCACAACCTCCTTGAGTAAGC	21	46	gp2b	nDi.2.2.scaf00085	-	100451	100591	tcagcttactcggatggttgtatgatgttttcagaaatctatttaaattcaTCACAACCTCCTTGAGTAAGCaga	hco-mir-307,
66	hco-miR-235	TATTGCACTCGCCCCGGCCTGA	22	8	gp2b	nDi.2.2.scaf00153	+	24978	25119	gcactagtcagtcaggtcgagtcgtttgcactattcagacagaagttcaccatttggcgaTATTGCACTCGTCCCGGCCTGAgtgttagttgctgc	hco-mir-235,crm-mir-235,
67	asu-miR-34-3p_2ss11AG12CT	AACGGCTATCGTCACTGCCGTCC	23	5	gp2b	nDi.2.2.scaf00081	-	17812	17954	taaatgtggaacgggggttaccgggTGGCAGTGTGGTTAGCTGGTTGTcagcataccggacAACGGCTATCGTCACTGCCGTCCcggttttcctcaagttcagcatct	cel-mir-34,asu-mir-34,crm-mir-34,cbr-mir-34,bma-mir-34,
68	bma-mir-5843-p3	ACTTGGCTCTGCTGCTCAAGA	21	2	gp2b	nDi.2.2.scaf00033	+	117822	117964	cggtgaggggcacgttcgtcATGAGCAACTTTGCCTTCGTTGAggataattgacatcaACTTGGCTCTGCTGCTCAAGAtgacagtccccctcaatc	bma-mir-5843,
69	asu-miR-100a-5p_R+2	AACCCGTAGATCCGAACTTGTGTTTT	26	91	gp3a					ggcggtaAACCCGTAGATCCGAACTTGTGTTgtgtatttggtaaCGCAATTCGCCTCTCGGGTGCAtcgctgattag	asu-mir-100a-1,asu-mir-100a-2,asu-mir-100b,bma-mir-100b,
70	asu-miR-124-3p_R+2	TAAGGCACGCGGTGAATGCCATT	23	20	gp3a					tttgcgacaCGCCTTCACCGGTGACTTTGGTgtgaagcagcctacTAAGGCACGCGGTGAATGCCAatcgctcttg	asu-mir-124,cel-mir-124,hco-mir-124,crm-mir-124,cbr-mir-124,ppc-mir-124,
71	hco-miR-71_R+3	TGAAAGACATGGGTAGTGAGACTCT	25	17	gp3a					tgccagccggtgcatggagagagtgcgagtagttctgagggTGAAAGACATGGGTAGTGAGACgctttgttctggccgtatcactattctgtttttcgccctttgaatctacgcaatatgca	hco-mir-71,cel-mir-71,crm-mir-71,cbr-mir-71,
72	ppc-miR-9_R+2	TCTTTGGTTATCTAGCTGTATGTT	24	14	gp3a					ttccttcaatgggacagtcattatcgtcTCTTTGGTTATCTAGCTGTATGatttgaaatgtaaatcataaagctggaaaactgaaggaacgatgtgtctcatgga	ppc-mir-9,hco-mir-9,
73	asu-miR-1-5p_1ss12AG	CGTACTTCTTTGCATCGCCATA	22	11	gp3a					ttctgttgcatCGTACTTCTTTACATCGCCATActggtatttcaaagagctaTGGAATGTAAAGAAGTATGTAgttactgaa	asu-mir-1,cel-mir-1,hco-mir-1,crm-mir-1,cbr-mir-1,ppc-mir-1,
74	hco-mir-5925-p5_1ss4TC	TCTCCCCGGGACCTCCA	17	5	gp3a					agcatagtccgtacaaaaaatcttcttcccgggacctccatatcaaattttgatctgATATGGAGTTCCTGGGGGGATGAtttttttgggaagtcccaagtt	hco-mir-5925,
75	cbr-miR-50_R+2	TGATATGTCTGATATTCTTGGGTTAG	26	4	gp3a					ttccacccaccggccgcTGATATGTCTGATATTCTTGGGTTatctgataatgattgttgtaactcaagtattagacgtatcgacggccggctgggttggaa	cbr-mir-50,cel-mir-50,hco-mir-50,asu-mir-50,crm-mir-50,
76	cel-mir-82-p5_1ss11TG	AGCAACCGGTGTTCTCT	17	2	gp3a					gaaataggttcttttagcaacCGGTTTTCTCTGTGATCTACAGAatgacagctaatcgtcTGAGATCATCGTGAAAGCCAGTtgtttttatgaactc	cel-mir-82,
77	asu-miR-81c-3p_1ss20AT	TGAGATCATGTTACATCCGTCT	22	2	gp3a					gattccgagGCGGATGTGCATGAGATCATGtatctataaaatttcaTGAGATCATGTTACATCCGACTtggcgtctc	asu-mir-81c,
78	asu-miR-1-3p_L-1R+2	GGAATGTAAAGAAGTATGTAGA	22	2	gp3a					ttctgttgcatCGTACTTCTTTACATCGCCATActggtatttcaaagagctaTGGAATGTAAAGAAGTATGTAgttactgaa	asu-mir-1,cel-mir-1,hco-mir-1,crm-mir-1,cbr-mir-1,ppc-mir-1,
79	bma-miR-100c_R+2	AACCCGTAGAACTGAAATCGTGTA	24	2	gp3a					gttttcgatcAACCCGTAGAACTGAAATCGTGtttgatttttgcaacacgattctgttctcgggtcgattgcttgc	bma-mir-100c,
80	asu-miR-228-5p_R+2	AATGGCACTAGATGAATTCACGGAC	25	2	gp3a					cgtacactcAATGGCACTAGATGAATTCACGGtcctttttgctgttccgTGTATTCACCAGTTCCATAGAGttgcgttggc	asu-mir-228,crm-mir-228,cbr-mir-228,
81	asu-miR-100c-5p_1ss19CT	TACCCGTAGCTCCGAAATTGTGT	23	1	gp3a					agccggtgtgcggtgTACCCGTAGCTCCGAAATCGTGTcagcatttgaatacACGTTTCGTTGCTCGGGTGCCctgcgcatatttccggggtc	asu-mir-100c,
82	cel-mir-261-p5_1ss2AT	GTTGGCTTTTCTGGATTT	18	1	gp3a					tgatggcttttctggatttgttcccttcacgtgtagaaagaaacgagcaaaaaaaatcttagtgtTAGCTTTTTAGTTTTCACGgtgaatatggatatt	cel-mir-261,
83	asu-mir-44a-p3_1ss14AG	TATATAGAGTTCTGTG	16	1	gp3a					cagacgtgaaaCTGGATGTCTCTCGCAGTCATAcggtatatagagttctaTGACTAGAGACACATTCAGCTtggcggctg	asu-mir-44a,
84	cel-mir-252-p3_1ss6GA	AAAAGACTTACCTACT	16	1	gp3a					tccaggggtctctttcagttATAAGTAGTAGTGCCGCAGGTAAccgccagtctaaaaggCTTACCTACTGCCTTCTGCttaaaattgaaatattgatg	cel-mir-252,
85	asu-miR-5364-3p_R-3_1ss1AC	CGAGGTATTGTTTATTGGC	19	1	gp3a					tgaactcAGCTAATGGACTTTACTTCCTCTGCttaatttttctgcAGAGGTATTGTTTATTGGCTAAgatcaaagctcgagc	asu-mir-5364,
86	bma-mir-5864-p5_1ss10GT	TGAAATGACTTTAATCTGCTGTTCAC	26	1	gp3a					attcggggttcgattcttgggtgtaccagtgatgaaatgacgttaatctgctgttcacgtagtgatcatacgttTGAAGTGAACGTTTGTCATAAGTCTGAGGTCGtatcatccagggagattcattc	bma-mir-5864,
87	ppc-let-7_R+1_1ss13TC	TGAGGTAGTAGGCTGTATAGTTC	23	1	gp3a					gcgaccgagctcctgcTGAGGTAGTAGGTTGTATAGTTcggaataataccaactgtatcaattggtgaaactgtacaacctgtctagcttgccaggcatcgcccagttgcg	ppc-let-7,
88	crm-miR-235-3p_R+3_1ss12CT	TATTGCACTCGTCCCGGCCTGATC	24	1	gp3a					atggatacaatctgaaaatcaagatcAGGCCTTGGCCGAATGCATATATTgctcagttgaattgctaaTATTGCACTCGCCCCGGCCTGatctaaaagtaagatttcat	crm-mir-235,
89	bma-miR-36b_R-4_1ss9GT	TCACCGGATACATTATTC	18	1	gp3a					taactgttcgggatagtctctcacggtagagcttgagaataatcaaattgcTCACCGGAGACATTATTCCGCAtaggtatggtacattccc	bma-mir-36b,
90	asu-miR-34-5p_L+2	CCTGGCAGTGTGGTTAGCTGGTTGT	25	1	gp3a					gcggataagtcaccggcTGGCAGTGTGGTTAGCTGGTTGTcagatgtgagacAACGGCTATCACCACTGCCGTCCtggtggttcgtccatccg	asu-mir-34,cel-mir-34,crm-mir-34,cbr-mir-34,bma-mir-34,
91	asu-miR-133-3p_R-1_1ss5GA	ATTGATCCCCTTCAACCAGCT	21	1	gp3a					ccgttcacgtaCCTGGTTGTAGCCGAGCCAAATTGtgtttagtgtatcaATTGGTCCCCTTCAACCAGCTAcgaaaagcg	asu-mir-133,bma-mir-133,
92	bma-miR-100b_L+6R+1	ACGATCAACCCGTAGATCCGAACTTGTGT	29	4	gp3b					gtgtgaggtagcacacggtcAACCCGTAGATCCGAACTTGTGttgagattttcttccgaacatgaggtcggcattcgggtagactgcgtgt	bma-mir-100b,
93	asu-miR-993-3p_R+3	TAAGCTCGTCTCTACAGGCAGGAGA	25	4	gp3b					cggatggtttACCCTGTAGAAGCGTGTTTATCtgcacatttcaaaaTAAGCTCGTCTCTACAGGCAGGaccttccag	asu-mir-993,
94	cbr-miR-71_R+6	TGAAAGACATGGGTAGTGAGACTTC	25	3	gp3b					agctgaacgaTGAAAGACATGGGTAGTGAgacgtcggagcctcgtcgtatcactattctgtttttcgccgatcagtc	cbr-mir-71,
95	cel-miR-124-3p_L+3R-2	ATCTAAGGCACGCGGTGAATGC	22	2	gp3b					gtcccacttgtcatctgGCATGCACCCTAGTGACTTTAGTggacatctaagtcttccaacTAAGGCACGCGGTGAATGCCAcgtggccatgatggg	cel-mir-124,
96	hco-mir-124-p3_1ss2AT	ATCTAAGGCACGCGGTGAATGC	22	2	gp3b					ccgtatcgacgctggatcgcttcgctttcatcggtgactttagtgtgaaatgcaacTAAGGCACGCGGTGAATGCCAAgcgaataaagcgtttcttcctcct	hco-mir-124,
97	crm-miR-124_L+3R-1	ATCTAAGGCACGCGGTGAATGC	22	2	gp3b					tccagatgtcacttggcatacacctgagtgactttagtggacatctcaagtttccaacTAAGGCACGCGGTGAATGCCacgtggcaattctgga	crm-mir-124,
98	cbr-miR-124_L+3R-2	ATCTAAGGCACGCGGTGAATGC	22	2	gp3b					tttccagtcgtcatatggcgtccacctgagtgactttagtggacatgtatagtttccaacTAAGGCACGCGGTGAATGCCAcgtggcaattctgggat	cbr-mir-124,
99	bma-mir-279-p3_2ss6AC20CA	TGACTCGAACCATACTCAGA	20	1	gp3b					tcattcgtagctgagcatggttcttagtcatgtggcatgtaagagattcaTGACTAGAACCATACTCAGCtatgtgacccggcattcttaa	bma-mir-279,
100	asu-miR-86-5p_2ss10GA22TC	TAAGTGAATACTTTGCCACAGCCT	24	1	gp3b					ggccagtTAAGTGAATGCTTTGCCACAGTCTtagcaatgaaataagCTGGGCTGAGGTTCACTTACGctggaggct	asu-mir-86,
101	cel-miR-71-5p_L+3	CCATGAAAGACATGGGTAGTGAGACG	26	1	gp3b					gtctgctctgaacgaTGAAAGACATGGGTAGTGAGACGtcggagcctcgtcgTATCACTATTCTGTTTTTCGCcgtcgggatcgtgacctggaa	cel-mir-71,
102	crm-miR-71-5p_L+3	CCATGAAAGACATGGGTAGTGAGACG	26	1	gp3b					cgtgtctgtaccaccaaacactcgaacgaTGAAAGACATGGGTAGTGAGACGtcggagcctcgtcgTATCACTATTCTGTTTTTCGCCggtcttgtgatataccatgtgtcagatttacg	crm-mir-71,
103	asu-mir-100a-2-p3_2ss11GC23TA	CTCGGCACTCCGGTAGACTGCGA	23	1	gp3b					cgattcattgtgtactgaagcaggggtgtgtgcggtcAACCCGTAGATCCGAACTTGTGTTgggtttggtaaCATGAGCTCGGCACTCGGGTAGActgcgtcatcccagcccgccacccaatgcccg	asu-mir-100a-2,
104	bma-miR-2c_R+4_1ss20TC	CATCACAGCACGATTCGGCCCGGTT	25	1	gp3b					caaatctcgtgagccgtatcggctttgtggtacattgtaattcggttatgCATCACAGCACGATTCGGCTCgcgaagtgttaatttttcat	bma-mir-2c,
105	hco-mir-993-p3_4ss11GT21GC22AG23AG	TAAGCTCGTCTCTACAGGCACGG	23	1	gp3b					cattttctggttgataatcgtcctacctgatagtacgagattgttcctatatcgaaaTAAGCTCGTCGCTACAGGCAGAAtgaaagaaagccattgatcggtcc	hco-mir-993,
106	cel-miR-86-5p_R+1_2ss10GA22TC	TAAGTGAATACTTTGCCACAGCCT	24	1	gp3b					cgtgtccacgccgtcTAAGTGAATGCTTTGCCACAGTCttcgatgttctgaaatgaagcCTGGGCTCAGATTCGCTTAGGCcggagtttgacacggca	cel-mir-86,
107	bma-miR-57_2ss6TC21TN	TACCCCGTGGTACCGAGCTGNGTCT	25	1	gp3b					ctttttgagcttgttcgtcTACCCTGTGGTACCGAGCTGTGTCTgagtgataagcaaacacgatcggtcactgggtaaaggaccttgctct	bma-mir-57,
108	hco-miR-86_2ss10GA22TC	TAAGTGAATACTTTGCCACAGCCT	24	1	gp3b					tttggcagagcgacccaccagtTAAGTGAATGCTTTGCCACAGTCTtagacattgtaagctgggccgaggttcgcttaggctggagggcgccgacatcgggtc	hco-mir-86,
109	ppc-miR-124_L+4	GATCTAAGGCACGCGGTGAATGCC	24	1	gp3b					gaagggtcgttaattcacttcgctttcaccggtgactttagtgctttgtcacagagagaacTAAGGCACGCGGTGAATGCCaagagaataacgaatccatca	ppc-mir-124,
110	cbr-miR-86_R+1_2ss10GA22TC	TAAGTGAATACTTTGCCACAGCCT	24	1	gp3b					cgagtcaatgccgttTAAGTGAATGCTTTGCCACAGTCttcgatcatgtcacatgaagcctgggcttagattcacttaggccggcgttccttgactca	cbr-mir-86,
111	crm-miR-86-5p_R+1_2ss10GA22TC	TAAGTGAATACTTTGCCACAGCCT	24	1	gp3b					acgagtcggcgccgtcTAAGTGAATGCTTTGCCACAGTCttcgaccatgtcaaatgaagcCTGGGCTAAGATTCGCTTAggccggcgtttttcgacacgg	crm-mir-86,
112	PC-5p-370_3226	GAATTCCTCTGCGGTAGTTACTGGA	25	3226	gp4a	nDi.2.2.scaf00075	+	79658	79802	gtaaaatatgtccaataaatcgtaatgaaatcgtttgttatcaatatGAATTCCTCTGCGGTAGTTACTGGAcggcttctcatcgGTATGAATCCGCTTATGAATTTGAAattccacaatttagattaaata
113	PC-5p-637_1610	AACCCGTAGAATTGAAATCGTGA	23	1610	gp4a	nDi.2.2.scaf00036	-	33209	33351	acctccatcgttttcgatcAACCCGTAGAATTGAAATCGTGTttgattttggtaaCACGATTCTATTCTCGGGTAGAttgcttgcgtggattt
114	PC-3p-966_989	TGAGATCACGTTACATCCGTCT	22	989	gp4a	nDi.2.2.scaf04204	+	498	639	ttttgcggtagatctcgagACGGATGTGCGTGAAATCATGctgtataatactgaattccaTGAGATCACGTTACATCCGTCTcgatatcatagctgcagtac
115	PC-3p-2034_418	GAACCTCACCTCGGGCACCAGAA	23	418	gp4a	nDi.2.2.scaf00036	-	205911	206053	accttcacaacataaatttcTGGTGCCCGAAGTGAGGTCTGAtaatcatgaattcGAACCTCACCTCGGGCACCAGAAattttattttgtgagaga
116	PC-3p-3345_220	TAATATCATATGAAAGCCGAAGA	23	220	gp4a	nDi.2.2.scaf00034	+	256516	256658	gcaagaatgaaattgagtgtctttggctttctttgatatgaatgtaacaaattgatatcaTAATATCATATGAAAGCCGAAGAtatttatttccttcgctat
117	PC-3p-3453_212	GTATGAATCCGCTTATGAATTTGAA	25	212	gp4a	nDi.2.2.scaf00075	+	79658	79802	gtaaaatatgtccaataaatcgtaatgaaatcgtttgttatcaatatGAATTCCTCTGCGGTAGTTACTGGAcggcttctcatcgGTATGAATCCGCTTATGAATTTGAAattccacaatttagattaaata
118	PC-5p-4109_172	ATTTGGTGCTACGAGGTGGGATA	23	172	gp4a	nDi.2.2.scaf00228	-	52372	52514	aaactttcgcgacaatATTTGGTGCTACGAGGTGGGATAtcgtataattaaacaTCCCGGCTCGTGGCACCAAATAGGtcatgaaagatc
119	PC-5p-5649_118	GATGGATCAGTTTATAATGAAT	22	118	gp4a	nDi.2.2.scaf00004	-	205183	205324	aaatcaatcaggGATGGATCAGTTTATAATGAATgagtttattccatatatggaatTCATTATAACTGATCCATGGTtgattgaatt
120	PC-3p-6816_98	TCACCGGGTGCACATTCGATC	21	98	gp4a	nDi.2.2.scaf00228	+	2482	2622	atcggttgatggtgttcaggatgtacatcctggtcgatgtagtcaaaaaatattctcaTCACCGGGTGCACATTCGATCatgccatcttcctat
121	PC-3p-7855_81	AATAACTCTTAGCGGTGGATC	21	81	gp4a	nDi.2.2.scaf01829	+	922	1062	acacatacgctaatatgtagttgttatttattttgatataatttttAATAACTCTTAGCGGTGAATCatttggc
122	PC-3p-9841_63	ACTGTTAATTATGAACATCCCT	22	63	gp4a	nDi.2.2.scaf00015	+	134901	135042	acttcatatatgtagggatattcataattaacagttctgaaaatttcaagaaatgagaACTGTTAATTATGAACATCCCTacatgtttgatat
		ACTGTTAATTATGAACATCCCT		63	gp4a	nDi.2.2.scaf00015	-	134856	134997	atatcaaacatgtagggatgttcataattaacagttctcatttcttgaaattttcagaACTGTTAATTATGAATATCCCTacatatatgaagt
123	PC-3p-9917_61	TACTGGCCTCTCAAACTCTGGGA	23	61	gp4a	nDi.2.2.scaf00018	-	25443	25585	aatgaaagtccgagaatactttccTGAGTTTGTTAGGCACGTGGGTaaatattttattccTACTGGCCTCTCAAACTCTGGGAaaaccgtggacttcttcagca
124	PC-3p-11978_51	TCACCGAAAGCATTGTTCTAA	21	51	gp4a	nDi.2.2.scaf00509	-	471	611	atcgagaagctcaaccattAGGAGCAATGTTTTACGGTTAGATCggaattatatgaTCACCGAAAGCATTGTTCTAAatggaagcgattcaga
		TCACCGAAAGCATTGTTCTAA		51	gp4a	nDi.2.2.scaf01073	+	10997	11137	atcgagaagctcaaccattAGGAGCAATGTTTTACGGTTAGATCggaattatatgaTCACCGAAAGCATTGTTCTAAatggaagcgattcaga
		TCACCGAAAGCATTGTTCTAA		51	gp4a	nDi.2.2.scaf02552	-	471	611	atcgagaagctcaaccattAGGAGCAATGTTTTACGGTTAGATCggaattatatgaTCACCGAAAGCATTGTTCTAAatggaagcgattcaga
		TCACCGAAAGCATTGTTCTAA		51	gp4a	nDi.2.2.scaf05596	-	471	611	atcgagaagctcaaccattAGGAGCAATGTTTTACGGTTAGATCggaattatatgaTCACCGAAAGCATTGTTCTAAatggaagcgattcaga
125	PC-3p-16559_35	CATCACAGCACGATTCGGCCCGT	23	35	gp4a	nDi.2.2.scaf00854	+	12752	12894	taacaaatctcgtgagccgtatcggctttgtggtacattgtaatttgaatatgCATCACAGCACGATTCGGCCCGCgaaatgtgatt
126	PC-3p-19001_29	AATTCCTCGTTTCTGACAGCA	21	29	gp4a	nDi.2.2.scaf00885	-	17206	17346	tgatgtttGCTGAATGAAGAATAGAAGTTATCCCTgtcatagtcttgcattgatgacacAATTCCTCGTTTCTGACAGCAcca
127	PC-5p-19715_28	ACGGATGTGCGTGAAATCATG	21	28	gp4a	nDi.2.2.scaf04204	+	498	639	ttttgcggtagatctcgagACGGATGTGCGTGAAATCATGctgtataatactgaattccaTGAGATCACGTTACATCCGTCTcgatatcatagctgcagtac
128	PC-3p-21721_25	TGATTAAGAGAATACAATCGAAT	23	25	gp4a	nDi.2.2.scaf00197	+	68225	68367	tgctacggttttttcgattgttttctcttaatcgtataagtgtggatgaTGATTAAGAGAATACAATCGAATttgctgtaatg
129	PC-3p-30020_20	AGGTGAACAGCCTCTAGTCGA	21	20	gp4a	nDi.2.2.scaf00058	-	126296	126436	ctatttgaatttcgtacctgaccgtagccatatccgcagcagaTCTCCAAGGTGAACAGCCTTTAGTCGAtagaataatataggtaagggaagtccgcaaattagatctgcaac
130	PC-3p-28400_19	TTGATTTCAAATTCGGAGTGTT	22	19	gp4a	nDi.2.2.scaf00021	-	107509	107650	atttttcactctatcttgccttaaactcctgatttgaaatcaaactggaattcacgaaatTTGATTTCAAATTCGGAGTGTTaaggcaggatataatgaaggaatt
131	PC-5p-28999_18	TGGTGCCCGAAGTGAGGTCTGA	22	18	gp4a	nDi.2.2.scaf00036	-	205911	206053	accttcacaacataaatttcTGGTGCCCGAAGTGAGGTCTGAtaatcatgaattcGAACCTCACCTCGGGCACCAGAAattttattttgtgagaga
132	PC-5p-29476_18	GCTGAATGAAGAATATAAGTTATCCCT	27	18	gp4a	nDi.2.2.scaf00885	-	17206	17346	tgatgtttGCTGAATGAAGAATAGAAGTTATCCCTgtcatagtcttgcattgatgacacAATTCCTCGTTTCTGACAGCAcca
133	PC-3p-30018_17	TAGCACCATTTAAATTCAGTAG	22	17	gp4a	nDi.2.2.scaf00106	+	16886	17027	cttttggatcctgaatttgtttgagtgctggatggaatgtagtaaaatctcTAGCACCATTTAAATTCAGTATtccaactg
134	PC-3p-68402_17	AGGGGTAGAGTAGGGTG	17	17	gp4a	nDi.2.2.scaf04300	+	799	941	caAAGGGTGGTAGGAGGTTTTCattttcaattttagttgttgttggagacgagAAGGGTAGAGTAGGGTGtggaatgg
135	PC-3p-30928_17	TGAATGAAGCATAGACATTGAATG	24	17	gp4a	nDi.2.2.scaf00056	-	1	94	acgaaacgtctacaacctattctcaaactttcAATGAGTATGACGTCTTGCTTGCttagTAAATGAAGCATAGACATTGAATGtgtactccaa
		TGAATGAAGCATAGACATTGAATG		17	gp4a	nDi.2.2.scaf01081	+	10159	10302	tgggacgaaacattttcaatctattatcagattttcaatgagtatgatatcttgcttgttTGAATGAAGCATAGATATTGAATGtatctccagc
136	PC-5p-29674_17	TGGGATATCTTGGAAGGTTTCGA	23	17	gp4a	nDi.2.2.scaf00057	-	157716	157858	caaggcgtattaaacttTGGGATATCTTGGAAGGTTTCGGaaatatttagctcgAAAACTTCCATGGTATCTCCAatttaattgacgctata
137	PC-3p-34517_14	TGAGATCATGCCACATCCGTCC	22	14	gp4a	nDi.2.2.scaf00933	-	7552	7693	aaacgattttcaatACGGATGTGCTTGTATGTCATGcatcaaaagaaataaatcaTGAGATCATGCCACATCCGTCTtgacgattgcta
138	PC-3p-39915_14	ACGGGATAATGGTTACTGACC	21	14	gp4a	nDi.2.2.scaf00054	+	530	670	AAACTTCAGAGCAACAATtatgatcttttaaaaatttgggaatcttttgtgtttttttcaACGGGATAATGGTTACTGAACactcctgatttttaagtatcgtgcaggtaaatctattatcccatt
139	PC-5p-36503_14	ACCCTGTAGATCCGGGTTTATC	22	14	gp4a	nDi.2.2.scaf01963	-	866	1007	atcgttttcttggatggttcACCCTGTAGGTCCGGGTTTATCtgacctatttgaaccaaaataagctcgtctctacaggcaggaccttctaggctaatctt
140	PC-3p-48427_11	CGACTAGAGGAACATTCAGCA	21	11	gp4a	nDi.2.2.scaf13198	-	144	284	taaaaccaaataccattctggatgtttctttgagtcatatgttaaattaaatataccttaCGACTAGAGGAACATTCAGCAtggttatggtttcag
141	PC-5p-52099_10	CATTTAGTGGACCAATTTTTT	21	10	gp4a	nDi.2.2.scaf00120	+	1249	1389	taagagcttcattttagcatattaatacataactttTATTTAGTGGACCAATTTTTTttaaattaataattggaatcctaaataTATTGAAATATGTCTTAGATGAAGTttaaata
142	PC-5p-45439_10	AGGAGCAATGTTTTACGGTTAGATC	25	10	gp4a	nDi.2.2.scaf00509	-	471	611	atcgagaagctcaaccattAGGAGCAATGTTTTACGGTTAGATCggaattatatgaTCACCGAAAGCATTGTTCTAAatggaagcgattcaga
		AGGAGCAATGTTTTACGGTTAGATC		10	gp4a	nDi.2.2.scaf01073	+	10997	11137	atcgagaagctcaaccattAGGAGCAATGTTTTACGGTTAGATCggaattatatgaTCACCGAAAGCATTGTTCTAAatggaagcgattcaga
		AGGAGCAATGTTTTACGGTTAGATC		10	gp4a	nDi.2.2.scaf02552	-	471	611	atcgagaagctcaaccattAGGAGCAATGTTTTACGGTTAGATCggaattatatgaTCACCGAAAGCATTGTTCTAAatggaagcgattcaga
		AGGAGCAATGTTTTACGGTTAGATC		10	gp4a	nDi.2.2.scaf05596	-	471	611	atcgagaagctcaaccattAGGAGCAATGTTTTACGGTTAGATCggaattatatgaTCACCGAAAGCATTGTTCTAAatggaagcgattcaga
143	PC-3p-52456_9	CACGATTCTATTCTCGGGTAGA	22	9	gp4a	nDi.2.2.scaf00036	-	33209	33351	acctccatcgttttcgatcAACCCGTAGAATTGAAATCGTGTttgattttggtaaCACGATTCTATTCTCGGGTAGAttgcttgcgtggattt
144	PC-3p-58547_9	ATAAAGCTAGACGACCGGAGTAA	23	9	gp4a	nDi.2.2.scaf00303	+	53950	54092	tactgcatttagcgatttctttggttatctagctgtatgagtattgaaaagtttgtcATAAAGCTAGACGACCGGAGTAAtagcttctgcaatt
145	PC-5p-57601_8	TTCGTCTTCATCCAGGTGTGTGT	23	8	gp4a	nDi.2.2.scaf00305	+	43788	43930	ttttatgctatttatTTCGTCTTCATCCAGGTGTGTGTtggattataaaacATAACATCTCAGTAATGGACGAaaaattaagtgcatgtta
		TTCGTCTTCATCCAGGTGTGTGT		8	gp4a	nDi.2.2.scaf00740	+	10864	11006	ttttatgctatttatTTCGTCTTCATCCAGGTGTGTGTtggattataaaacATAACATCTCAGTAATGGACGAaaaattaagtgcatgtta
146	PC-3p-67186_7	TCATTATAACTGATCCATGGT	21	7	gp4a	nDi.2.2.scaf00004	-	205183	205324	aaatcaatcaggGATGGATCAGTTTATAATGAATgagtttattccatatatggaatTCATTATAACTGATCCATGGTtgattgaatt
147	PC-5p-70225_7	TTAGAGAGAGGTAATGATAGACT	23	7	gp4a	nDi.2.2.scaf00044	-	90330	90472	aaataaattgtaTTAGAGAGAGGTAATGATAGACTtctcgcatgttagttgttattatccctctctaatacaatttagaa
148	PC-5p-63654_7	ATGATGGTGAACTTATATGAACTGT	25	7	gp4a	nDi.2.2.scaf00025	+	214318	214462	agcatttttggaacattATGATGGTGAACTTATATGAACTGTaatatttgaaattcttgaacggttttaaggttagctatcaaggtagtaagaaaattca
149	PC-3p-71360_6	TTTTGTATTAGTAAACCGGAATT	23	6	gp4a	nDi.2.2.scaf00039	+	228314	228456	aaatgatatatcacagatgtatttcggttttacaatacaaaaccatgcatttgaaaatgaTTTTGTATTAGTAAACCGGAATTtatcagtgataaattcactg
150	PC-5p-69785_6	TATCTAGGAGGTGAACAGGCC	21	6	gp4a	nDi.2.2.scaf00016	+	265713	265853	agaTATCTAGGAGGTGAACAGGCAaatattataccaggtccacttatcaaggtaattaatggAGGAGCACATGCAGACAACA
151	PC-5p-69459_6	AATGATTAGAGGAATTATGGG	21	6	gp4a	nDi.2.2.scaf02638	+	294	434	caAATGATTAGAAGAATTATGGGacgaaagatttcagttcgtcccaaaatttcaatgagcatgaa
152	PC-5p-195004_6	TTAATCGTTGCACTCGAAGT	20	6	gp4a	nDi.2.2.scaf00014	-	399778	399917	gatttcataatgcaggaagattttTTAATCGTTGCACTCGAAGTtggaatatttccatatttatttcgttgtaaacgcttagaaacactactgcaatggatat
153	PC-5p-68387_6	AATGAGTATGACGTCTTGCTTGC	23	6	gp4a	nDi.2.2.scaf00056	-	1	94	acgaaacgtctacaacctattctcaaactttcAATGAGTATGACGTCTTGCTTGCttagTAAATGAAGCATAGACATTGAATGtgtactccaa
154	PC-3p-68327_6	AAATGGTCATGGTTCAATGT	20	6	gp4a	nDi.2.2.scaf00655	-	4606	4745	atattttaaccataaccctgataattctaagtggtttaatAGAGACCGTTTCGTTCTATCAAATGGTCATGGTTCAATGTtactatattccatactatacct
155	PC-5p-68333_6	TTAGTTTCAAGGCTGGTTCCT	21	6	gp4a	nDi.2.2.scaf00777	-	18022	18162	ttgatgaaccatccataattggagtaggctatcaggctcagatcTTAGTTTCAAGGCTGGTTCCTatatgcagttgttggaatctgctaatttgaTTGCTAATTTCTGAACAAGGATTattcct
		TTAGTTTCAAGGCTGGTTCCT		6	gp4a	nDi.2.2.scaf10332	-	359	499	ttgatgaaccatccataattggagtaggctatcaggctcagatcTTAGTTTCAAGGCTGGTTCCTatatgcagttgttggaatctgctaatttgaTTGCTAATTTCTGAACAAGGATTattcct
		TTAGTTTCAAGGCTGGTTCCT		6	gp4a	nDi.2.2.scaf10551	+	221	361	ttgatgaaccatccataattggagtaggctatcaggctcagatcTTAGTTTCAAGGCTGGTTCCTatatgcagttgttggaatctgctaatttgaTTGCTAATTTCTGAACAAGGATTattcct
156	PC-3p-87712_5	AATCACAGCCAACTGGTGGTTC	22	5	gp4a	nDi.2.2.scaf00854	+	12489	12630	ttaatagctaagcttgaACTACCAGTGGTCTTGTGATCCGTTgagaaataatgaatcgAATCACAGCCAACTGGTGGTTCagcctgctatata
157	PC-5p-85292_5	ACCAGGTCCACCGGGCTTACC	21	5	gp4a	nDi.2.2.scaf00023	-	202648	202788	gctgcattcaaggaccACCAGGTCCACCGGGCTTACCaggcaagccaggaaaatcgggtaagccaggtgtacctgggaatcctggaatgccag
158	PC-3p-80685_5	AATCATGCAGCCGTGCCGGCCC	22	5	gp4a	nDi.2.2.scaf00505	+	18996	19137	taCAAAAATGCACGATTCTTGGGCcggcacggctgcatgattcctctaggaataattttcAATCATGCGGCCGTGCCGGCCCaagttacgtacgtttttgtaggtgatgtcattgttttggcgcgtataatggtcgt
		AATCATGCAGCCGTGCCGGCCC		5	gp4a	nDi.2.2.scaf00505	-	16687	16828	tacaaaaatgcACGATTCTTGGGCCGGCACGgctgcatgattcctctaggaataattttcAATCATGCGGCCGTGCCGGCCCaagttacgtacgtttttgtaggtgatgtcattgttttggcgcgtataatggtcgt
159	PC-5p-79899_5	AGGAACTCGACATGACACATTC	22	5	gp4a	nDi.2.2.scaf00540	+	7598	7739	gacatttggccAGGAACTCGACATGACACATTCgaaagaaaataggcataagcatgacccagcttgggatgtgtctatgtcgagttcccaaat
160	PC-3p-93483_5	TGTCATGGAGTTGCTCTCTTTAT	23	5	gp4a	nDi.2.2.scaf00131	+	109385	109527	caaatggtaaatgcagacgactAAGAGAGCCACCTGTTGACAGTcgtatattgtaacTGTCATGGAGTTGCTCTCTTTATatgtctgtgttctaagccatctt
161	PC-3p-83297_5	TCCCGGCTCGTGGCACCAAATAGA	24	5	gp4a	nDi.2.2.scaf00228	-	52372	52514	aaactttcgcgacaatATTTGGTGCTACGAGGTGGGATAtcgtataattaaacaTCCCGGCTCGTGGCACCAAATAGGtcatgaaagatc
162	PC-3p-107464_4	AGACTTACCTGTCGATATTGCC	22	4	gp4a	nDi.2.2.scaf00546	+	30853	30994	caaggcCAATATCAGCAGGTTTTGTCTGGCTaaatttgggtccAGACTTACCTGTCGATATTGCCcgcg
163	PC-5p-92109_4	AAGGAATACGAGGATCATATC	21	4	gp4a	nDi.2.2.scaf00014	+	23130	23270	tttcatAAGGAATACGAGGATCATATCtacgtggatagaTATGATCCTCGTATTCCTTATGgcc
		AAGGAATACGAGGATCATATC		4	gp4a	nDi.2.2.scaf00014	-	23161	23301	ggccatAAGGAATACGAGGATCATATCtatccacgtagaTATGATCCTCGTATTCCTTATGaaa
164	PC-5p-94496_4	ATGGGCAACGTTTCAAATCGTGT	23	4	gp4a	nDi.2.2.scaf00042	-	270644	270786	gaaagctatgcgttgATGGGCAACGTTTCAAATCGTGTtgtcatctgaagttaaacggtttgagtgttgtccaacattgctacgctgta
165	PC-3p-103253_4	TCACCGGGTGCACATTCGAT	20	4	gp4a	nDi.2.2.scaf00180	+	82746	82885	aataaatttgatggtgttcaggatgtacatcctggtcgatgtagtcaaaaaatattctcaTCACCGGGTGCACATTCGGTtataccatcttccttatttaa
		TCACCGGGTGCACATTCGAT		4	gp4a	nDi.2.2.scaf00228	+	207	346	aataaatttgatggtgttcaggatgtacatcctggtcgatgtagtcaaaaaatattctcaTCACCGGGTGCACATTCGGTtataccatcttccttatttaa
		TCACCGGGTGCACATTCGAT		4	gp4a	nDi.2.2.scaf01593	+	3821	3960	aataaatttgatggtgttcaggatgtacatcctggtcgatgtagtcaaaaaatattctcaTCACCGGGTGCACATTCGGTtataccatcttccttatttaa
166	PC-5p-127469_3	GAAGAATTCGAGTGTATC	18	3	gp4a	nDi.2.2.scaf00193	+	29670	29808	ttatgcgcaacaccagcGAAGAATTCGAATGTATCcgccgaattagccatatcccatcgtgattcttcaattggcttaccgcaatc
167	PC-3p-111618_3	ACCTCACCTCGGGCACCAGAAA	22	3	gp4a	nDi.2.2.scaf00036	+	205951	206092	ctctcacaaaataaaatttctggtgcccgaggtgaggttcgaattcatgattatcagACCTCACTTCGGGCACCAGAAAtttatgttgtgaagg
168	PC-3p-119215_3	GTTGGTGATTGGGAAATTGG	20	3	gp4a	nDi.2.2.scaf00150	-	87093	87232	aaaattttccgtttccttttgaggcaaagaatcgataatatctgcgatcagtcatGTTGGTGATTGGGAAATTGGtgatcgttgtcaaattggtgggagaatggg
169	PC-3p-134587_3	TTAGCAGCACAGCGCATTTGCG	22	3	gp4a	nDi.2.2.scaf02113	-	1816	1957	taagtccgtaaatgcactatgttgctaattatgtatatttggaaaTTAGCAGCACAGCGCATTTGCGcacaat
170	PC-5p-200627_3	ATTATTCTATCGACTAGAGGCT	22	3	gp4a	nDi.2.2.scaf00385	+	42064	42205	gaagttacggatctaatttgccgacttcccttacctatATTATTCTATCAACTAGAGGCTgttcactttggagacttgatgcggatatgggtacgatcTGGCACGAAATTCAAATAGCTT
171	PC-5p-152631_3	ACGGGAGATCAAGTGGGGC	19	3	gp4a	nDi.2.2.scaf00085	+	17388	17526	tgACGGGAGATCAAGCGGGGCatttgctgcagcaagtgctgttggtatattttccagt
172	PC-3p-127267_3	AATCACCATGTGAAGCTGCTCT	22	3	gp4a	nDi.2.2.scaf00084	+	108784	108925	AGTAGCTTCATGTGTGTTCTTCGttgataagtacactcgttgtattgattgatatattcgAAGCACCATGTGAAGCTGCTCTc
173	PC-3p-114188_3	TTGCATCATCAAATCACAGT	20	3	gp4a	nDi.2.2.scaf00326	-	13392	13531	ATCACTGTTTGGTGTGTTTTCTGATTagctctttataggcttattcgaTTGCATCATCAAATCACAGTcct
174	PC-3p-125862_3	TACGGTGTGATGATAGTACGATT	23	3	gp4a	nDi.2.2.scaf01270	-	2926	3068	tgatattacaatacgataaatctgtgataatatgatactgtaatacgatgaTACGGTGTGATGATAGTACGATTcgtaatattgtaataatt
175	PC-5p-112705_3	GGTCAAGGTGTTGTAAGC	18	3	gp4a	nDi.2.2.scaf00318	+	52528	52665	ggaagcaagcagcatgtaattgccggggtgtgaggaGGTCAAGGTGTTGTAAGTagtggaatagcctccacactgcaatcgattgaaacttatcctttctttgggcgacttgtt
176	PC-3p-127480_3	CAAGACATGATTGCACATATTA	22	3	gp4a	nDi.2.2.scaf00028	-	207523	207664	aaagaaaacaatatatgcaattatgtctttgcacatattattttttttgCAAGACATGATTGCACATATTAtttttgct
177	PC-3p-115090_3	AAGGGATCGTGCAGGGTT	18	3	gp4a	nDi.2.2.scaf01268	+	8804	8944	tctgatatcagcattaggtcctggaggtttaacAAGGGATTGTGCAGGGTTtgaagtacgtgatgtccat
178	PC-3p-132114_3	TTGCTAATTTCTGAACAAGGATT	23	3	gp4a	nDi.2.2.scaf00777	-	18022	18162	ttgatgaaccatccataattggagtaggctatcaggctcagatcTTAGTTTCAAGGCTGGTTCCTatatgcagttgttggaatctgctaatttgaTTGCTAATTTCTGAACAAGGATTattcct
		TTGCTAATTTCTGAACAAGGATT		3	gp4a	nDi.2.2.scaf10332	-	359	499	ttgatgaaccatccataattggagtaggctatcaggctcagatcTTAGTTTCAAGGCTGGTTCCTatatgcagttgttggaatctgctaatttgaTTGCTAATTTCTGAACAAGGATTattcct
		TTGCTAATTTCTGAACAAGGATT		3	gp4a	nDi.2.2.scaf10551	+	221	361	ttgatgaaccatccataattggagtaggctatcaggctcagatcTTAGTTTCAAGGCTGGTTCCTatatgcagttgttggaatctgctaatttgaTTGCTAATTTCTGAACAAGGATTattcct
179	PC-3p-434793_3	CGAGGTATTGTTTATTGGCTGG	22	3	gp4a	nDi.2.2.scaf00755	-	1972	2113	atcgatggttaagcgattcagctaataaacgttacttcagcttgattgcatataaatgcCGAGGTATTGTTTATTGGCTGAatgctattactatcaaa
180	PC-5p-128835_3	CCTGGTTGTAGTCGGACTAAATT	23	3	gp4a	nDi.2.2.scaf00047	+	152877	153019	cccgagtatttacataCCTGGTTGTAGTCGGACTAAATTgttatgttttctgaatcaattggtccccttcaaccagctatgtttctcctcccg
181	PC-5p-145717_3	TGGGAACTCGACATAGACACATCC	24	3	gp4a	nDi.2.2.scaf00540	-	7653	7796	aattTGGGAACTCGACATAGACACATCCcaagctgggtcatgcttatgcctattttctttcgaatgtgtcatgtcgagttcctggcca
182	PC-5p-162830_3	ACGGATGTGCTTGTATGTCATG	22	3	gp4a	nDi.2.2.scaf00933	-	7552	7693	aaacgattttcaatACGGATGTGCTTGTATGTCATGcatcaaaagaaataaatcaTGAGATCATGCCACATCCGTCTtgacgattgcta
183	PC-3p-183817_2	AGAACCAATATCTTATGAACAAACAT	26	2	gp4a	nDi.2.2.scaf00047	+	184446	184591	taattgtttttactatatttgtttcatacggattcacatatctttgagcAGAACCAATATCTTATGAACAAACAT
184	PC-3p-177567_2	TCATCTGGCTCTCATTTCAC	20	2	gp4a	nDi.2.2.scaf00350	-	20309	20448	cttgacttgagttaagatgatttcgatttactaggcctatccaatcggtagtcattctaaTCATCTGGCTCTCATTTCACtt
185	PC-3p-163851_2	GACGAGTCATAATCCATATCTA	22	2	gp4a	nDi.2.2.scaf06082	-	763	904	atcgtatatatctatgattagacgggtcataatgcatgtctatgataagacaaacgtaGACGAGTCATAATCCATATCTAcaac
186	PC-5p-236619_2	TTTTATCAGGGTGTAGTCATAGC	23	2	gp4a	nDi.2.2.scaf00069	-	211240	211382	cgatttttaaTTTTATCAGGGTGTAGTCATAGCtatccctagctatgatagctatacctagctatgattatatcctgataaaattaaaaaaaa
187	PC-3p-164314_2	TTGACGGCACTGAGGTAA	18	2	gp4a	nDi.2.2.scaf00622	-	16466	16603	aagctgctgtagttttatcagggtgtggtcaccTTGACGGCACTGAGATAAgactgcatatagaat
188	PC-3p-194771_2	AAACACTATCGTTGCCTATA	20	2	gp4a	nDi.2.2.scaf00427	-	13086	13225	cgtattattgtataacgtagatgagtgatatagaaaatataagaaaaaacttatatAATCACTATCGTTGCCTATAaaataacattaattac
189	PC-5p-236297_2	GAGATTGCTGTAGAACCT	18	2	gp4a	nDi.2.2.scaf01471	+	5128	5265	aacctgttatcGAGATTGCTGTAGAACCTaaaactacttcagatcaagaaaaattaggtattgctttgagtagattagtagcagaag
190	PC-5p-171601_2	ACTATTTTTCGTGAACAAGCGC	22	2	gp4a	nDi.2.2.scaf00009	+	372627	372768	ttaaaagaaaACTATTTTTCGTGAACAAGCGCtcttgcgctcttgcgcttgttcacgaaaaatagttttctttcaa
		ACTATTTTTCGTGAACAAGCGC		2	gp4a	nDi.2.2.scaf00009	-	372661	372802	tgaaagaaaACTATTTTTCGTGAACAAGCGCaagagcgcaagagcgcttgttcacgaaaaatagttttctttta
191	PC-3p-218507_2	CAGAGGGGTATCCACATTGGTCTG	24	2	gp4a	nDi.2.2.scaf00507	-	30188	30331	ttgttttcttttttttgatggtggaatgtaccaggagtggtcacatgcttctgagagcagCAGAGGGGTATCCACATTGGTCTGcacattttcattgtttgaattttataggaagctcg
192	PC-5p-159170_2	CGTCAAAGTGGTCGGTGATGTGA	23	2	gp4a	nDi.2.2.scaf00126	-	14512	14654	gaattcatcgaaaaggacttctccaacaCGTCAAAGTGGTCGGTGATGTGTcgctaaatgaaattcatatcacagccagctttgatgtgttgtgc
193	PC-3p-181645_2	TGGCACGAAATTCAAATAGCTT	22	2	gp4a	nDi.2.2.scaf00385	+	42064	42205	gaagttacggatctaatttgccgacttcccttacctatATTATTCTATCAACTAGAGGCTgttcactttggagacttgatgcggatatgggtacgatcTGGCACGAAATTCAAATAGCTT
194	PC-5p-170496_2	TGAGTTTGTTAGGCACGTGGGA	22	2	gp4a	nDi.2.2.scaf00018	-	25443	25585	aatgaaagtccgagaatactttccTGAGTTTGTTAGGCACGTGGGTaaatattttattccTACTGGCCTCTCAAACTCTGGGAaaaccgtggacttcttcagca
195	PC-3p-226353_2	ACTTCACCTCGGGCACCA	18	2	gp4a	nDi.2.2.scaf00254	+	52812	52949	ttacgatcttgttttggattggctgggttgatttaattggaagattgattACTTCACCTCGGGCAGCAaaatttgtcgcga
196	PC-3p-156666_2	TTTCCATGCTGCTTCAAATAA	21	2	gp4a	nDi.2.2.scaf09223	-	66	206	tcattttatcatagaaatagatttgaagcatcatggaaaacaaaacatgttttgtTTTCCATGCTGCTTCAAATAAacttttaccgatagaaaaa
197	PC-5p-196680_2	ATTGATCAATCGATCGATCACC	22	2	gp4a	nDi.2.2.scaf01419	-	2395	2536	aaaATTGATCAATCGATCGATCACCtggattcaacttaatcagttgaactctatgaacggtcgagattgatcaatgga
198	PC-3p-234639_2	AAATAGATTGGAAGCTCGCTT	21	2	gp4a	nDi.2.2.scaf00003	+	891125	891265	ATTAGGAATGGTGCTACTTagagtgaatatagtacaaattacaatttttaAAATGGATTGGAAGCTCGCTTtaaccgctattacagcaaagttcgtgttctgaccattgt
199	PC-5p-153068_2	GAAGAATTGAGGAATTGTAGG	21	2	gp4a	nDi.2.2.scaf03127	-	979	1119	gaaattgaagaatcGAAGAATTGAGGAATTGTAGGggattaagataaatcagttttccgataattcgtaa
200	PC-3p-201654_2	TATTTGGTGATTATTTGGATTGC	23	2	gp4a	nDi.2.2.scaf00102	-	96042	96184	aattaattcaaattgtcactatttatttatttacattttaaaaTATTTGGTGATTATTTGGATTGCag
201	PC-5p-191183_2	TCTCCAAGGTGAACAGCCTCTAGTCGA	27	2	gp4a	nDi.2.2.scaf00058	-	126296	126436	ctatttgaatttcgtacctgaccgtagccatatccgcagcagaTCTCCAAGGTGAACAGCCTTTAGTCGAtagaataatataggtaagggaagtccgcaaattagatctgcaac
202	PC-5p-174008_2	TTTGATGAAGTTTGGACCAATT	22	2	gp4a	nDi.2.2.scaf00011	-	124347	124488	ctcgttaaatcattgaaaataTTTGATGAAGTTTGGACCAATTttaaaaataaaaagttggtcgaaacttcatcaaatattttcccagggataacatt
203	PC-5p-194934_2	AAAGATTGGGACATGCAATGAGTGA	25	2	gp4a	nDi.2.2.scaf00037	+	10049	10193	agttgcAAAGATTAGGACATGCAATGAGTGAtaataacgtttcacttactgcaatgggtcaggattcacttttgcacgt
204	PC-5p-144688_2	TACTACTTGAAGGGATACAAACTACT	26	2	gp4a	nDi.2.2.scaf00048	+	245691	245836	aaaacTACTACTTGAAGGGATACAAACTACTcacgtaatatattgttttctttttaaatagtagtcag
205	PC-5p-146781_2	AAGGGTGGTAGGAGGTTTTC	20	2	gp4a	nDi.2.2.scaf04300	+	799	941	caAAGGGTGGTAGGAGGTTTTCattttcaattttagttgttgttggagacgagAAGGGTAGAGTAGGGTGtggaatgg
206	PC-5p-206099_2	AGTAGCTTCATGTGTGTTCTTCG	23	2	gp4a	nDi.2.2.scaf00084	+	108784	108925	AGTAGCTTCATGTGTGTTCTTCGttgataagtacactcgttgtattgattgatatattcgAAGCACCATGTGAAGCTGCTCTc
207	PC-3p-222166_2	AAGAGCACATGATTATGGAACA	22	2	gp4a	nDi.2.2.scaf00137	+	1707	1848	tattatcataatcatgtgttgttcataatcatgtgttgtttatatgcaagtgataAAGAGCACATGATTATGGAACAatatctgcgttatgatgctg
208	PC-5p-167127_2	ACTACCAGTGGTCTTGTGATCCGTT	25	2	gp4a	nDi.2.2.scaf00854	+	12489	12630	ttaatagctaagcttgaACTACCAGTGGTCTTGTGATCCGTTgagaaataatgaatcgAATCACAGCCAACTGGTGGTTCagcctgctatata
209	PC-5p-156839_2	CTGTGATGCCCTTAGATGTTCTG	23	2	gp4a	nDi.2.2.scaf00463	-	3939	4081	CTGTGATGCCCTTAGATGTTCAGgtctgtatgtgcgctacagtagagaaatcaggtgctataatcaaaacctaaaggtatcga
210	PC-5p-207575_2	TGAATGGACAAATTGCTCGTT	21	2	gp4a	nDi.2.2.scaf00482	-	34786	34926	tacccaaaTGAATGGACAAATTGCTCGTTtcaatgatctacgatttgttggtaaaagtggacg
211	PC-5p-236720_2	AAAGCATTTTCACCTGTGTGACC	23	2	gp4a	nDi.2.2.scaf00002	+	3428	3570	tttAGAGCATTTTCACCTGTGTGACCaaatggaggatgaccaaggtcatgtgcaaatgtttttat
		AAAGCATTTTCACCTGTGTGACC		2	gp4a	nDi.2.2.scaf00298	+	21268	21410	tAGAGCATTTTCACCTGTGTGACCaaatggaggatgaccaaggtcatgtgcaagtgctata
		AAAGCATTTTCACCTGTGTGACC		2	gp4a	nDi.2.2.scaf00451	-	1080	1222	tttAGAGCATTTTCACCTGTGTGACCaaatggaggatgaccaaggtcatgtgcaaatgtttttat
212	PC-3p-214170_2	TTCGACAGAGGTGTTTGTTAC	21	2	gp4a	nDi.2.2.scaf00821	+	6876	7016	acatcagatgacaggaattatgcgaacaaatccgtcgaattgttccacgtttgtaattcaTTCGACAGAGGTGTTTGTTACatttcttgtcattcattttgatgctt
		TTCGACAGAGGTGTTTGTTAC		2	gp4a	nDi.2.2.scaf01851	-	967	1107	acatcagatgacaggaattatgcgaacaaatccgtcgaattgttccacgtttgtaattcaTTCGACAGAGGTGTTTGTTACatttcttgtcattcattttgatgctt
213	PC-3p-154905_2	AGATACGTTGTGAGCTAAC	19	2	gp4a	nDi.2.2.scaf00101	-	30407	30545	tcagttttttctataagccacatacatatagatggagaaatgccgccgaagactcctgcAGATACGTTGTGAGCTAAActaaaaccag
214	PC-5p-212716_2	TATTTATGTTAGGTTCTA	18	2	gp4a	nDi.2.2.scaf00061	+	41424	41561	gtacgtagtatttccgcaagatttgtttatgaTATTTATGTTAGGTTCTAcagaatgcatgaatatatgaaaatgtatttaatcttattgcagaattgaaacgagt
215	PC-5p-193717_2	TATAGGCAACGATAGTGT	18	2	gp4a	nDi.2.2.scaf00427	+	13086	13223	aatgttatttTATAGGCAACGATAGTGAttatataagttttttcttaTATTTTCTATATCACTCATctacgttatacaataatacg
216	PC-5p-147923_2	CAAAAATGCACGATTTTTGGGC	22	2	gp4a	nDi.2.2.scaf00505	+	18996	19137	taCAAAAATGCACGATTCTTGGGCcggcacggctgcatgattcctctaggaataattttcAATCATGCGGCCGTGCCGGCCCaagttacgtacgtttttgtaggtgatgtcattgttttggcgcgtataatggtcgt
217	PC-5p-208206_2	TCCATTACAATCGAAGTTACTGT	23	2	gp4a	nDi.2.2.scaf00623	+	12511	12653	attaattcttatgctTCCATTACAATCGAAGTTACTGTtattagtcaacattaacttcgattataatggaagcataggaattcat
218	PC-3p-231065_2	TTGCATCTGCTCCATTTACTGCGTCATC	28	2	gp4a	nDi.2.2.scaf00258	-	10917	11064	ctcgaaagtaggaaataatcaagatgatgaagtaagcagtaagatgcaacataTTGCATCTGCTCCATTTACTGCGTCATCaggaatttgtgaacctgtttctat
219	PC-3p-224382_2	TGTTGAAATATGTCTTAGATGAAGT	25	2	gp4a	nDi.2.2.scaf00120	+	1249	1389	taagagcttcattttagcatattaatacataactttTATTTAGTGGACCAATTTTTTttaaattaataattggaatcctaaataTATTGAAATATGTCTTAGATGAAGTttaaata
220	PC-3p-384023_1	AGGTGCTTGTAGTGGTGAACA	21	1	gp4a	nDi.2.2.scaf04622	-	38	178	taatgttgatttattaaagtgagtgcttattaatttagtgAGGTGCTTATAGTGGTGAACAacagtact
221	PC-5p-652730_1	ATAAGGTAGTGAAGCAAGTG	20	1	gp4a	nDi.2.2.scaf03397	+	612	751	gaATAAGGTAGTGAAGCAAGTGatcgtcataacacttaatcatttatggagagaacgccgtcacaaaatttttattacttta
222	PC-5p-328424_1	ACGATTCTTGGGCCGGCACT	20	1	gp4a	nDi.2.2.scaf00505	-	16687	16828	tacaaaaatgcACGATTCTTGGGCCGGCACGgctgcatgattcctctaggaataattttcAATCATGCGGCCGTGCCGGCCCaagttacgtacgtttttgtaggtgatgtcattgttttggcgcgtataatggtcgt
223	PC-3p-620031_1	TTCGTATTGCTACTAACTTCGGAT	24	1	gp4a	nDi.2.2.scaf00886	-	4527	4670	aaaaggatctgatcctgaagttagcagcaatatgaatcttttttttttggaTTCGTATTGCTACTAACTTCGGAAtcaaatcttaca
224	PC-5p-535775_1	CAATATCAGCAGGTTTTGTCTGGAT	25	1	gp4a	nDi.2.2.scaf00546	+	30853	30994	caaggcCAATATCAGCAGGTTTTGTCTGGCTaaatttgggtccAGACTTACCTGTCGATATTGCCcgcg
225	PC-3p-577010_1	AGGAGCACATGCAGACAACC	20	1	gp4a	nDi.2.2.scaf00016	+	265713	265853	agaTATCTAGGAGGTGAACAGGCAaatattataccaggtccacttatcaaggtaattaatggAGGAGCACATGCAGACAACA
226	PC-3p-280875_1	GTTGAGTTCAGTTGAATTGGGC	22	1	gp4a	nDi.2.2.scaf00205	+	67010	67151	cgatcagctttcctaaaatccgctgagctgaattgagttgtgttgtgttgagtcgcGTTGAGTTCAGTTGAATTGGGCtgagttgagttggattgagtagg
227	PC-3p-742763_1	TCACCGGATACATTATTCCTTA	22	1	gp4a	nDi.2.2.scaf00078	+	697	838	tgtaaatctgtatcagtgaggggtagttgttcacggtagagctagaaaatgattacctgcTCACCGGATACATTATTCCTTAtagatacattaccat
		TCACCGGATACATTATTCCTTA		1	gp4a	nDi.2.2.scaf00078	+	10563	10704	tatcaatctgtatcaatgaggaatagtcattcacggtagagctacgaaatgattacctgcTCACCGGATACATTATTCCTTAtagatacactagatacat
228	PC-3p-752845_1	TCATAGAAGATTGACATAACTGGA	24	1	gp4a	nDi.2.2.scaf00296	+	42056	42199	ggttatgtcaccatcatttttgatagattctgcaaaagttctggagcttttgacacgattTCATAGAAGATTGACATAACTGGTagcttgaa
		TCATAGAAGATTGACATAACTGGA		1	gp4a	nDi.2.2.scaf00296	+	43515	43658	ggttatgtcaccatcatttttgatagattctgcaaaagttctggagcttttgacacgattTCATAGAAGATTGACATAACTGGTagcttgaa
		TCATAGAAGATTGACATAACTGGA		1	gp4a	nDi.2.2.scaf00296	-	35963	36106	ggttatgtcaccatcatttttgatagattctgcaaaagttctggagcttttgacacgattTCATAGAAGATTGACATAACTGGTagcttgaa
		TCATAGAAGATTGACATAACTGGA		1	gp4a	nDi.2.2.scaf00296	-	37422	37565	ggttatgtcaccatcatttttgatagattctgcaaaagttctggagcttttgacacgattTCATAGAAGATTGACATAACTGGTagcttgaa
229	PC-5p-255082_1	GCCTGAAATTGAGCTGTGATATGTT	25	1	gp4a	nDi.2.2.scaf00298	-	28331	28475	atggatgctggatttccgatcGCCTGAAATTGAGCTGTGATATGTTgctaattgctgattaaagtcatatcacagtgccattttaggcgtccgtgaatcggcattt
230	PC-3p-572687_1	GGAATGGATCCGAGAGCTCTGGC	23	1	gp4a	nDi.2.2.scaf00002	-	953689	953831	gctgcagtcagtgctcatggatttccttccaacatgcttccatcaccttttcataattttGGAATGGATCCGAGAGCTCTGGCtgcactc
231	PC-3p-794542_1	TCACCGGACGAAACATTCCTTT	22	1	gp4a	nDi.2.2.scaf04706	+	1075	1205	gaattatcgtcaaatgatgcgggatgttttgccatcggcgagcgattaaaataaaatacTCACCGGACGAAACATTCCTTAtcatttgtcgtaaaac
232	PC-3p-253466_1	TATTTTCTATATCACTCAT	19	1	gp4a	nDi.2.2.scaf00427	+	13086	13223	aatgttatttTATAGGCAACGATAGTGAttatataagttttttcttaTATTTTCTATATCACTCATctacgttatacaataatacg
233	PC-3p-557434_1	GAAAGTTTGAGAATAGGTTGTAGACA	26	1	gp4a	nDi.2.2.scaf00071	-	187210	187355	ttcaatgtctatgcttcatttattaagcaagcaagacgtcatacttattGAAAGTTTGAGAATAGGTTGTAGACAtttnn
234	PC-3p-248524_1	AAAACTTCCATGGTATCTCCA	21	1	gp4a	nDi.2.2.scaf00057	-	157716	157858	caaggcgtattaaacttTGGGATATCTTGGAAGGTTTCGGaaatatttagctcgAAAACTTCCATGGTATCTCCAatttaattgacgctata
235	PC-3p-497130_1	TCACCGTTAATACTGTTCGAAG	22	1	gp4a	nDi.2.2.scaf00078	+	4744	4886	attaactgtaagcataAGAACAGTATTTTTTGGTTGAGCttgaattaacgagatgcTCACCGTTAATACTGTTCGAATggaaacagtttca
236	PC-3p-762714_1	CAGAATCAAAGGAATTGAGTGTT	23	1	gp4a	nDi.2.2.scaf00136	-	59719	59861	ccagagcaaacactcaattcctttgaatctcagaatcaatgaatctCAGAATCAAAGGAATTGAGTGTTtgctcgat
237	PC-3p-461226_1	AATTCTGAAAGAACTTCTTCT	21	1	gp4a	nDi.2.2.scaf00156	+	472	612	taaaacatttgcttagtctggaagaagttctgaaagaacttcttctgaaaaatgaAATTCTGAAAGAACTTCTTCTaggcttacaagttgtgttaaa
		AATTCTGAAAGAACTTCTTCT		1	gp4a	nDi.2.2.scaf01085	+	9630	9770	taaaacatttgcttagtctggaagaagttctgaaagaacttcttctgaaaaatgaAATTCTGAAAGAACTTCTTCTaggcttacaagttgtgttaaa
238	PC-3p-317231_1	AATATCAAGAACTGGATGCCA	21	1	gp4a	nDi.2.2.scaf00081	-	163706	163846	ccacagctttttctgcgtcatttgcattaaatactacataccctgaaGCAACACCTGGAGAAGCTGGCagtcccttccctattattttttgatcacttttAATATCAAGAACTGGATGCAA
239	PC-3p-572931_1	TTAAAGTGAAAAATGAAGTGC	21	1	gp4a	nDi.2.2.scaf00340	+	29780	29920	aatttgtgcacttgatttttcactttaaaagatttttaaaagatttTTAAAGTGAAAAATGAAGTGCgcaatta
240	PC-3p-718851_1	GGTATGAATTCGCATATGCTT	21	1	gp4a	nDi.2.2.scaf00011	-	516480	516620	ttctgaacaattatgtggaaattcataccaattcttctcattGGTATGAATTCGCATATACTTgtttaaac
241	PC-5p-283273_1	AGAGACCGTTTCGTTCTACC	20	1	gp4a	nDi.2.2.scaf00655	-	4606	4745	atattttaaccataaccctgataattctaagtggtttaatAGAGACCGTTTCGTTCTATCAAATGGTCATGGTTCAATGTtactatattccatactatacct
242	PC-3p-633394_1	AGAAAATTCTGGAACTCGGGTGA	23	1	gp4a	nDi.2.2.scaf00093	+	38431	38573	catgttttaagtcaaatttttactgagtttcaaacttttgttcaataaattgtgaAGAAAATTCTGGAACTCGGGTGAaaatttgaatttaaaatgaa
243	PC-5p-482697_1	AAACTTCAGAGCAACAAC	18	1	gp4a	nDi.2.2.scaf00054	+	530	670	AAACTTCAGAGCAACAATtatgatcttttaaaaatttgggaatcttttgtgtttttttcaACGGGATAATGGTTACTGAACactcctgatttttaagtatcgtgcaggtaaatctattatcccatt
244	PC-3p-291602_1	CCTGGTAATCGTAGTTTGTGGTAC	24	1	gp4a	nDi.2.2.scaf00861	-	17957	18100	gccccacaattctcgattagcatggcagtgtactgcCCTGGTAATCGTAGTTTGTGGTAC
245	PC-5p-580296_1	ATCACTGTTTGGTGTGTTTTCTGATT	26	1	gp4a	nDi.2.2.scaf00326	-	13392	13531	ATCACTGTTTGGTGTGTTTTCTGATTagctctttataggcttattcgaTTGCATCATCAAATCACAGTcct
246	PC-5p-367856_1	ATCAGATCGAGATTTCGGCAC	21	1	gp4a	nDi.2.2.scaf00005	+	581062	581202	ttatccaagatATCAGATCGAGATTTCGGCACtactgcaggcatctttttatttcatggaagc
247	PC-3p-291154_1	TCTAGTTTTGAGTTGGATAGC	21	1	gp4a	nDi.2.2.scaf00167	+	10854	10994	cctcatattttctgagtattcttgcttgccagacatacaaaattagataaTATAGTTTTGAGTTGGATAGCttagaataacaagaacgatgtca
248	PC-5p-615330_1	TTTGGTGCCACGAGCCGGGATGT	23	1	gp4a	nDi.2.2.scaf00228	+	52337	52479	tctttcatgacctaTTTGGTGCCACGAGCCGGGATGTttaattatacgatatcccacctcgtagcaccaaatattgtcgcgaaagt
249	PC-3p-676941_1	AAAAGGGAAAGAATTAACTGC	21	1	gp4a	nDi.2.2.scaf00006	+	390186	390326	tttttaattctattccttctctctagataagaatacgtgaatagcagAAAAGGGAAAGAATTAACTGA
250	PC-5p-724576_1	AGAACAGTATTTTTTGGTTGAGC	23	1	gp4a	nDi.2.2.scaf00078	+	4744	4886	attaactgtaagcataAGAACAGTATTTTTTGGTTGAGCttgaattaacgagatgcTCACCGTTAATACTGTTCGAATggaaacagtttca
251	PC-3p-712668_1	GATGGATGAAACTGAAAATAT	21	1	gp4a	nDi.2.2.scaf00600	+	9245	9385	caaatcttgctagtatacttttagattcataatttattctactcGATGGATGAAACTGAAAATATtgtaatggaagatagt
252	PC-3p-657355_1	TGATGGTGCTGGTGCAAT	18	1	gp4a	nDi.2.2.scaf00181	+	19350	19487	ttgaggtgcattgtaagatggttccggtgcagctgcagcataagatggtggtgcactgtaTGATGGTGCTGGTGCAATgtatgacgatgg
253	PC-5p-768531_1	GCAACACCTGGAGAAGCTGGC	21	1	gp4a	nDi.2.2.scaf00081	-	163706	163846	ccacagctttttctgcgtcatttgcattaaatactacataccctgaaGCAACACCTGGAGAAGCTGGCagtcccttccctattattttttgatcacttttAATATCAAGAACTGGATGCAA
254	PC-5p-505888_1	AAGAGAGCCACCCGTTGACAGT	22	1	gp4a	nDi.2.2.scaf00131	+	109385	109527	caaatggtaaatgcagacgactAAGAGAGCCACCTGTTGACAGTcgtatattgtaacTGTCATGGAGTTGCTCTCTTTATatgtctgtgttctaagccatctt
255	PC-3p-327643_1	ATAACATCTCAGTAATGGACGA	22	1	gp4a	nDi.2.2.scaf00305	+	43788	43930	ttttatgctatttatTTCGTCTTCATCCAGGTGTGTGTtggattataaaacATAACATCTCAGTAATGGACGAaaaattaagtgcatgtta
		ATAACATCTCAGTAATGGACGA		1	gp4a	nDi.2.2.scaf00740	+	10864	11006	ttttatgctatttatTTCGTCTTCATCCAGGTGTGTGTtggattataaaacATAACATCTCAGTAATGGACGAaaaattaagtgcatgtta
256	PC-5p-560904_1	ATTAGGAATGGTGCTGCTT	19	1	gp4a	nDi.2.2.scaf00003	+	891125	891265	ATTAGGAATGGTGCTACTTagagtgaatatagtacaaattacaatttttaAAATGGATTGGAAGCTCGCTTtaaccgctattacagcaaagttcgtgttctgaccattgt
257	PC-3p-619525_1	TATGATCCTCGTATTCCTTATA	22	1	gp4a	nDi.2.2.scaf00014	+	23130	23270	tttcatAAGGAATACGAGGATCATATCtacgtggatagaTATGATCCTCGTATTCCTTATGgcc
		TATGATCCTCGTATTCCTTATA		1	gp4a	nDi.2.2.scaf00014	-	23161	23301	ggccatAAGGAATACGAGGATCATATCtatccacgtagaTATGATCCTCGTATTCCTTATGaaa
258	PC-5p-519191_1	AGAAATTTTAGTTGTAGCTCC	21	1	gp4a	nDi.2.2.scaf00499	-	3937	4077	aaatgttcaacataggccttccAGAAATTTTAGTTGTAGCTCTagtgggttcttgataaaatgacattaagaaagcaataaccaaatttcaat
259	PC-3p-285715_1	TTCATATTGCTGCTAACTTCAGGA	24	1	gp4a	nDi.2.2.scaf00886	+	4566	4709	taagatttgattcCGAAGTTAGTAGCAATACGAATCcaaaaaaaaaagaTTCATATTGCTGCTAACTTCAGGAtcagatcctt
260	PC-3p-354073_1	ATGTTCGTATTGTTCTTAC	19	1	gp4a	nDi.2.2.scaf00502	-	34076	34214	atcagaagagtggaaaaacaaagcaggaggatgcaatatacaaggccttgctgaaATGTTCGTATTGTTCTTACgtggctcatactcttctatt
		ATGTTCGTATTGTTCTTAC		1	gp4a	nDi.2.2.scaf01614	-	68	206	atcagaagagtggaaaaacaaagcaggaggatgcaatatacaaggccttgctgaaATGTTCGTATTGTTCTTACgtggctcatactcttctatt
261	PC-5p-645616_1	CGAAGTTAGTAGCAGTACGAATC	23	1	gp4a	nDi.2.2.scaf00886	+	4566	4709	taagatttgattcCGAAGTTAGTAGCAATACGAATCcaaaaaaaaaagaTTCATATTGCTGCTAACTTCAGGAtcagatcctt
