# Supplementary material for: Detection of Circulating Parasite-Derived MicroRNAs in Filarial Infections
Source: PLoS Negl Trop Dis. 2014 Jul 17;8(7):e2971. doi: 10.1371/journal.pntd.0002971 (PMC4102413; doi:10.1371/journal.pntd.0002971)
Supplement: Table S4 — Overlapping unknown D. immitis predicted candidates (group 4a) between both datasets. (XLSX) [file pntd.0002971.s004.xlsx]

## Sheet: S4_Overlapping in group 4a
Table S4: Overlapping unknown D. immitis predicted candidates (group 4a)
miRNA name (file S2)	miRNA name co-infection (file S3)	Sequence
PC-3p-380603_2	PC-3p-248524_1	AAAACTTCCATGGTATCTCCA
PC-5p-473895_1	PC-5p-482697_1	AAACTTCAGAGCAACAAC
PC-3p-3520_196	PC-3p-7855_81	AATAACTCTTAGCGGTGGATC
PC-3p-372507_3	PC-3p-80685_5	AATCATGCAGCCGTGCCGGCCC
PC-3p-359383_2	PC-3p-461226_1	AATTCTGAAAGAACTTCTTCT
PC-5p-138632_5	PC-5p-85292_5	ACCAGGTCCACCGGGCTTACC
PC-5p-34902_27	PC-5p-19715_28	ACGGATGTGCGTGAAATCATG
PC-3p-31697_32	PC-3p-9841_63	ACTGTTAATTATGAACATCCCT
PC-5p-30451_31	PC-5p-45439_10	AGGAGCAATGTTTTACGGTTAGATC
PC-3p-28561_48	PC-3p-68402_17	AGGGGTAGAGTAGGGTG
PC-3p-60516_42	PC-3p-30020_20	AGGTGAACAGCCTCTAGTCGA
PC-3p-165941_4	PC-3p-58547_9	ATAAAGCTAGACGACCGGAGTAA
PC-5p-11277_70	PC-5p-4109_172	ATTTGGTGCTACGAGGTGGGATA
PC-3p-238008_3	PC-3p-127480_3	CAAGACATGATTGCACATATTA
PC-3p-109773_7	PC-3p-52456_9	CACGATTCTATTCTCGGGTAGA
PC-3p-36872_27	PC-3p-16559_35	CATCACAGCACGATTCGGCCCGT
PC-5p-55699_19	PC-5p-52099_10	CATTTAGTGGACCAATTTTTT
PC-3p-143663_5	PC-3p-291602_1	CCTGGTAATCGTAGTTTGTGGTAC
PC-5p-229654_3	PC-5p-128835_3	CCTGGTTGTAGTCGGACTAAATT
PC-3p-2144_333	PC-3p-2034_418	GAACCTCACCTCGGGCACCAGAA
PC-3p-208_4425	PC-5p-370_3226	GAATTCCTCTGCGGTAGTTACTGGA
PC-3p-15096_55	PC-5p-5649_118	GATGGATCAGTTTATAATGAAT
PC-3p-227228_3	PC-3p-280875_1	GTTGAGTTCAGTTGAATTGGGC
PC-3p-7315_96	PC-3p-3345_220	TAATATCATATGAAAGCCGAAGA
PC-3p-11263_74	PC-3p-9917_61	TACTGGCCTCTCAAACTCTGGGA
PC-5p-238393_3	PC-5p-193717_2	TATAGGCAACGATAGTGT
PC-3p-1092051_1	PC-3p-794542_1	TCACCGGACGAAACATTCCTTT
PC-3p-132_7253	PC-3p-83297_5	TCCCGGCTCGTGGCACCAAATAGA
PC-3p-16232_55	PC-3p-30928_17	TGAATGAAGCATAGACATTGAATG
PC-3p-1339_580	PC-3p-966_989	TGAGATCACGTTACATCCGTCT
PC-3p-165115_5	PC-3p-34517_14	TGAGATCATGCCACATCCGTCC
PC-5p-64126_14	PC-5p-29674_17	TGGGATATCTTGGAAGGTTTCGA
PC-3p-81000_11	PC-3p-93483_5	TGTCATGGAGTTGCTCTCTTTAT
PC-5p-476422_2	PC-5p-195004_6	TTAATCGTTGCACTCGAAGT
PC-3p-200816_3	PC-3p-71360_6	TTTTGTATTAGTAAACCGGAATT
