# Supplementary material for: Detection of Circulating Parasite-Derived MicroRNAs in Filarial Infections
Source: PLoS Negl Trop Dis. 2014 Jul 17;8(7):e2971. doi: 10.1371/journal.pntd.0002971 (PMC4102413; doi:10.1371/journal.pntd.0002971)
Supplement: Table S5 — Human miRNA candidate sequences identified by deep-sequencing. (XLSX) [file pntd.0002971.s005.xlsx]

## Sheet: S5_human miRNAs
Table S5: Human miRNA candidate sequences identified by deep-sequencing
Definition of miRNA_name:
miRNA_name	is the name of detected miRNA sequence
	The miR_name is composed of the 1st known miR name in a cluster, a underscore, and a matching annotation: such as
	L-n means the miRNA_seq (detected) is n base less than known rep_miRSeq in the left side;
	R-n means the miRNA_seq (detected) is n base less than known rep_miRSeq in the right side;
	L+n means the miRNA_seq (detected) is n base more than known rep_miRSeq in the left side;
	R+n means the miRNA_seq (detected) is n base more than known rep_miRSeq in the right side;
	2ss5TC13TA means 2 substitutin (ss), which are T->C at position 5 and T->A at position 13
	if there is no matching annotation, the miRNA_seq (detected) is exactly same as known rep_miRSeq.
the miRNA_name in gp4 is composed of 3 parts, PC, 5p or 3p, readID. PC means 'Predicted Candidate'.
Definition cluster groups:
gp1a: Reads map to H. sapiens miRNAs/pre-miRNAs in miRbase and the pre-miRNAs further map to the genome & EST.
gp1b: Reads map to mammalia (except for H. sapiens) miRNAs/pre-miRNAs in miRbase and the pre-miRNAs further map to the genome & EST.
gp1c: Reads in gp1a or gp1b map to the genome & EST (but different from the locations in gp1a & gp1b) and the extended genome sequences from genome form hairpins.
gp2a: Reads map to mammalia miRNAs/pre-miRNAs in miRbase. The mapped pre-miRNAs do not map to the genome, but the reads (and of course the miRNAs of the pre-miRNAs) map to genome. The extended genome sequences from the genome loci may form hairpins.
gp2b: Reads map to mammalia miRNAs/pre-miRNAs in miRbase. The mapped pre-miRNAs do not map to the genome, but the reads (and of course the miRNAs of the pre-miRNAs) map to genome. The extended genome sequences from the genome loci may not form hairpins.
gp3a: Reads map to mammalia miRNAs/pre-miRNAs in miRbase. The mapped pre-miRNAs do not map to the genome, and the reads do not map to the genome.
gp3b: Reads map to mammalia miRNAs/pre-miRNAs in miRbase, but cannot be classified into gp3a.
gp4a: Reads do not map to mammalia pre-miRNAs in miRbase. But the reads map to genome & the extended genome sequences from genome may form hairpins.
gp4b: Reads do not map to mammalia pre-miRNAs in miRbase. But the reads map to genome & the extended genome sequences from genome may not form hairpins.
Index	miR_name	miR_seq	length	#copy of the miRNA	group	genomeID	strand	start	end	genome_seq	mirIDs,
1	hsa-miR-486-5p	TCCTGTACTGAGCTGCCCCGAG	22	12587	gp1a	224589820	+	41517949	41518036	cccaccccgagtaTCCTGTACTGAGCTGCCCCGAGctgggcagcatgaagggcctCGGGGCAGCTCAGTACAGGATgccccagggagg	hsa-mir-486-2,mml-mir-486,mmu-mir-3107,
		TCCTGTACTGAGCTGCCCCGAG		12587	gp1a	224589820	-	41517933	41518043	tctccatcctccctggggcaTCCTGTACTGAGCTGCCCCGAGgcccttcatgctgcccagctCGGGGCAGCTCAGTACAGGATactcggggtgggagtcagcaggaggtga	hsa-mir-486,ptr-mir-486,ggo-mir-486,eca-mir-486,
2	hsa-miR-26a-5p	TTCAAGTAATCCAGGATAGGCT	22	2975	gp1a	224589803	-	58218392	58218475	ggctgtggctggaTTCAAGTAATCCAGGATAGGCTgtttccatctgtgaggcctattCTTGATTACTTGTTTCtggaggcagct	hsa-mir-26a-2,ptr-mir-26a-2,mmu-mir-26a-2,cgr-mir-26a,oar-mir-26a,cfa-mir-26a-2,
		TTCAAGTAATCCAGGATAGGCT		2975	gp1a	224589815	+	38010889	38010978	aaggccgtggcctcgTTCAAGTAATCCAGGATAGGCTgtgcaggtcccaatgggcctattcttggttacttgcacggggacgcgggcctg	hsa-mir-26a-1,mne-mir-26a,mmu-mir-26a-1,rno-mir-26a,bta-mir-26a-1,eca-mir-26a-2,cfa-mir-26a-1,
3	hsa-miR-92a-3p	TATTGCACTTGTCCCGGCCTGT	22	2827	gp1a	224589804	+	92003568	92003647	ctttctacacaggttgggatcggttgcaatgctgtgtttctgtatggTATTGCACTTGTCCCGGCCTGTtgagtttggtg	hsa-mir-92a-1,mmu-mir-92a-1,rno-mir-92a-1,cgr-mir-92a,eca-mir-92a,cfa-mir-92a-1,ssc-mir-92a-1,mdo-mir-92a-1,
		TATTGCACTTGTCCCGGCCTGT		2827	gp1a	224589822	-	133303565	133303649	tgcccattcatccctgggtggggatttgttgcattacttgtgttctatataaagTATTGCACTTGTCCCGGCCTGTggaagaaag	hsa-mir-92a-2,ptr-mir-92-2,lca-mir-92-2,mmu-mir-92a-2,bta-mir-92a-2,eca-mir-92a-2,cfa-mir-92a-2,ssc-mir-92a-2,
4	hsa-miR-320a	AAAAGCTGGGTTGAGAGGGCGA	22	1582	gp1a	224589820	-	22102468	22102578	gccacagtatttatcaggcggcgcttcgctcccctccgccttctcttcccggttcttcccggagtcgggAAAAGCTGGGTTGAGAGGGCGAaaaaggatgaggtgactggt	hsa-mir-320a,ptr-mir-320a,ggo-mir-320a,mml-mir-320a,mmu-mir-320,rno-mir-320,cgr-mir-320a,bta-mir-320a-1,cfa-mir-320,ssc-mir-320,
5	hsa-miR-27b-3p	TTCACAGTGGCTAAGTTCTGC	21	1542	gp1a	224589821	+	97847717	97847824	cccagcgatgacctctctaacaaggtgcAGAGCTTAGCTGATTGGTGAACAGTgattggtttccgctttgTTCACAGTGGCTAAGTTCTGCacctgaagagaaggtga	hsa-mir-27b,ptr-mir-27b,ggo-mir-27b,mmu-mir-27b,cgr-mir-27b,bta-mir-27b,eca-mir-27b,cfa-mir-27b,ssc-mir-27b,mdo-mir-27b,
6	hsa-miR-146a-5p	TGAGAACTGAATTCCATGGGTT	22	935	gp1a	224589817	+	159912359	159912467	ccgatgtgtatcctcagcttTGAGAACTGAATTCCATGGGTTgtgtcagtgtcagacctctgaaattcagttcttcagctgggatatctctgtcatcgtgggcttgagg	hsa-mir-146a,ptr-mir-146a,ppy-mir-146a,ggo-mir-146a,mml-mir-146a,cgr-mir-146a,bta-mir-146a,eca-mir-146a,cfa-mir-146a,ssc-mir-146a,mdo-mir-146a,
7	hsa-miR-10b-5p_R-1	TACCCTGTAGAACCGAATTTGT	22	834	gp1a	224589811	+	177015031	177015141	ccagaggttgtaacgttgtctatataTACCCTGTAGAACCGAATTTGTgtggtatccgtatagtcaCAGATTCGATTCTAGGGGAATatatggtcgatgcaaaaacttcac	hsa-mir-10b,ptr-mir-10b,ppy-mir-10b,ggo-mir-10b,mne-mir-10b,mmu-mir-10b,rno-mir-10b,cgr-mir-10b,bta-mir-10b,oar-mir-10b,eca-mir-10b,oan-mir-10b,cfa-mir-10b,ssc-mir-10b,mdo-mir-10b,
8	hsa-miR-451a_R-1	AAACCGTTACCATTACTGAGT	21	783	gp1a	224589808	-	27188387	27188458	cttgggaatggcaaggAAACCGTTACCATTACTGAGTttagtaatggtaatggttctcttgctatacccaga	hsa-mir-451a,ptr-mir-451,mml-mir-451,mmu-mir-451a,rno-mir-451,bta-mir-451,cfa-mir-451,
9	hsa-let-7a-5p	TGAGGTAGTAGGTTGTATAGTT	22	764	gp1a	224589802	-	122017178	122017327	tccagccattgtgactgcatgctcccaggtTGAGGTAGTAGGTTGTATAGTTtagaattacatcaagggagataactgtacagcctcctagctttccttgggtcttgcactaaacaacatggtgagaacgatcatgattcctccaggcct	hsa-let-7a-2,ptr-let-7a-2,mml-let-7a-2,mmu-let-7a-2,rno-let-7a-2,cfa-let-7a-2,ssc-let-7a-1,mdo-let-7a-2,sha-let-7a,
		TGAGGTAGTAGGTTGTATAGTT		764	gp1a	224589814	+	46508612	46508720	agaccgactgccctttggggTGAGGTAGTAGGTTGTATAGTTtggggctctgccctgctatgggataacTATACAATCTACTGTCTTTCCTgaagtggctgtaatatct	hsa-let-7a-3,ptr-let-7a-3,ggo-let-7a,mmu-let-7c-2,eca-let-7a-2,cfa-let-7a-1,mdo-let-7a-3,
		TGAGGTAGTAGGTTGTATAGTT		764	gp1a	224589821	+	96938232	96938333	ttcactgtgggaTGAGGTAGTAGGTTGTATAGTTttagggtcacacccaccactgggagataaCTATACAATCTACTGTCTTTCCtaacgtgatagaaaagt	hsa-let-7a-1,ptr-let-7a-1,mmu-let-7a-1,cgr-let-7a,oar-let-7a,ssc-let-7a-2,mdo-let-7a-1,
10	hsa-miR-423-5p	TGAGGGGCAGAGAGCGAGACTTT	23	690	gp1a	224589808	+	28444085	28444204	acttgtgaggaaataaaggaagttaggcTGAGGGGCAGAGAGCGAGACTTTtctattttccaaaAGCTCGGTCTGAGGCCCCTCAGTcttgcttcctaacccgcgcttgagtttctcccc	hsa-mir-423,ptr-mir-423,ppy-mir-423,ggo-mir-423,mml-mir-423,mmu-mir-423,rno-mir-423,cgr-mir-423,eca-mir-423,cfa-mir-423a,ssc-mir-423,
11	hsa-miR-191-5p	CAACGGAATCCCAAAAGCAGCTG	23	663	gp1a	224589815	-	49058035	49058147	gccaacggctggacagcgggCAACGGAATCCCAAAAGCAGCTGttgtctccagagcattccagctgcgcttggatttcgtcccctgctctcctgcctgagcagcgccctggcc	hsa-mir-191,ptr-mir-191,ggo-mir-191,mmu-mir-191,rno-mir-191a,cgr-mir-191,bta-mir-191,eca-mir-191,cfa-mir-191,ssc-mir-191,mdo-mir-191,
12	hsa-miR-151b_R+3	TCGAGGAGCTCACAGTCTAGT	21	654	gp1a	224589820	-	141742663	141742775	ggggcaaagatgactaaaacacttttcctgcccTCGAGGAGCTCACAGTCTAGTatgtctcatcccctaCTAGACTGAAGCTCCTTGAGGAcagggatggtcatactcacctc	hsa-mir-151a,ptr-mir-151,ggo-mir-151a,mmu-mir-151,rno-mir-151,cgr-mir-151,bta-mir-151,eca-mir-151,cfa-mir-151,ssc-mir-151,
13	hsa-miR-122-5p_R-1	TGGAGTGTGACAATGGTGTTT	21	644	gp1a	224589809	+	56118300	56118408	gagtttccttagcagagctgTGGAGTGTGACAATGGTGTTTgtgtctaaactatcAAACGCCATTATCACACTAAATagctactgctaggcaatccttccctcgataaa	hsa-mir-122,ptr-mir-122,ggo-mir-122,mml-mir-122a,mmu-mir-122,rno-mir-122,cgr-mir-122,bta-mir-122,eca-mir-122,cfa-mir-122,mdo-mir-122,
14	hsa-let-7f-5p	TGAGGTAGTAGATTGTATAGTT	22	541	gp1a	224589821	+	96938615	96938724	aaaacattgctctatcagagTGAGGTAGTAGATTGTATAGTTgtggggtagtgattttaccctgttcaggagataaCTATACAATCTATTGCCTTCCCtgaggagtagac	hsa-let-7f-1,ptr-let-7f-1,ggo-let-7f,mmu-let-7f-1,cgr-let-7f,eca-let-7f,cfa-let-7f,ssc-let-7f-2,
		TGAGGTAGTAGATTGTATAGTT		541	gp1a	224589822	-	53584153	53584235	tgtgggaTGAGGTAGTAGATTGTATAGTTttagggtcataccccatcttggagataactatacagtctactgtctttcccacg	hsa-let-7f-2,ptr-let-7f-2,mdo-let-7f-2,
15	hsa-miR-143-3p_R-1	TGAGATGAAGCACTGTAGCT	20	489	gp1a	224589817	+	148808481	148808586	gcgcagcgccctgtctcccagcctgaGGTGCAGTGCTGCATCTCTGGtcagttgggagtcTGAGATGAAGCACTGTAGCTcaggaagagagaagttgttctgcagc	hsa-mir-143,ptr-mir-143,mml-mir-143,mmu-mir-143,rno-mir-143,cgr-mir-143,bta-mir-143,oar-mir-143,eca-mir-143,aja-mir-143,oan-mir-143,cfa-mir-143,ssc-mir-143,mdo-mir-143,
16	hsa-miR-22-3p	AAGCTGCCAGTTGAAGAACTGT	22	477	gp1a	224589808	-	1617189	1617299	cctctcacgccctcacctggctgagccgcagtAGTTCTTCAGTGGCAAGCTTtatgtcctgacccagctaAAGCTGCCAGTTGAAGAACTGTtgccctctgcccctggctt	hsa-mir-22,ggo-mir-22,sla-mir-22,mmu-mir-22,rno-mir-22,cgr-mir-22,cfa-mir-22,ssc-mir-22,
17	hsa-miR-10a-5p_R-1	TACCCTGTAGATCCGAATTTGT	22	471	gp1a	224589808	-	46657200	46657314	aagaagatctgtctgtcttctgtataTACCCTGTAGATCCGAATTTGTgtaaggaattttgtggtcACAAATTCGTATCTAGGGGAAtatgtagttgacataaacactccgctct	hsa-mir-10a,ptr-mir-10a,ppy-mir-10a,ppa-mir-10a,mml-mir-10a,age-mir-10a,mmu-mir-10a,cgr-mir-10a,bta-mir-10a,eca-mir-10a,oan-mir-10a,cfa-mir-10a,ssc-mir-10a,mdo-mir-10a,
18	hsa-miR-199a-5p	CCCAGTGTTCAGACTACCTGTTC	23	447	gp1a	224589800	-	172113675	172113784	aggaagcttctggagatcctgctccgtcgcCCCAGTGTTCAGACTACCTGTTCaggacaatgccgttgtACAGTAGTCTGCACATTGGTTagactgggcaagggagagca	hsa-mir-199a-2,lla-mir-199a,mmu-mir-199a-2,rno-mir-199a,bta-mir-199a-1,eca-mir-199a,oan-mir-199,cfa-mir-199-2,ssc-mir-199a-1,mdo-mir-199b-2,
		CCCAGTGTTCAGACTACCTGTTC		447	gp1a	224589810	-	10928097	10928176	ccccgccaaCCCAGTGTTCAGACTACCTGTTCaggaggctctcaatgtgtACAGTAGTCTGCACATTGGTTaggctgggc	hsa-mir-199a-1,ptr-mir-199a-1,mml-mir-199a-2,mmu-mir-199a-1,cgr-mir-199a,bta-mir-199a-2,cfa-mir-199-1,ssc-mir-199a-2,
19	hsa-miR-423-3p	AGCTCGGTCTGAGGCCCCTCAGT	23	435	gp1a	224589808	+	28444085	28444204	acttgtgaggaaataaaggaagttaggcTGAGGGGCAGAGAGCGAGACTTTtctattttccaaaAGCTCGGTCTGAGGCCCCTCAGTcttgcttcctaacccgcgcttgagtttctcccc	hsa-mir-423,ptr-mir-423,ppy-mir-423,ggo-mir-423,mml-mir-423,mmu-mir-423,rno-mir-423,cgr-mir-423,eca-mir-423,cfa-mir-423a,ssc-mir-423,
20	hsa-let-7i-5p	TGAGGTAGTAGTTTGTGCTGTT	22	341	gp1a	224589803	+	62997451	62997558	cccgacaccatggccctggcTGAGGTAGTAGTTTGTGCTGTTggtcgggttgtgacattgcccgctgtggagataactgcgcaagctactgccttgctagtgctggtg	hsa-let-7i,ptr-let-7i,ggo-let-7i,mml-let-7i,cgr-let-7i,
21	hsa-miR-24-3p_R-2	TGGCTCAGTTCAGCAGGAAC	20	323	gp1a	224589810	-	13947101	13947173	ctctgcctcccGTGCCTACTGAGCTGAAACACAGTtggtttgtgtacacTGGCTCAGTTCAGCAGGAACaggg	hsa-mir-24-2,mml-mir-24-2,bta-mir-24-2,eca-mir-24-1,cfa-mir-24-2,ssc-mir-24-1,mdo-mir-24-2,
		TGGCTCAGTTCAGCAGGAAC		323	gp1a	224589821	+	97848295	97848374	gacccgccctccggtgcctactgagctgatatcagttctcattttacacacTGGCTCAGTTCAGCAGGAACaggagtcga	hsa-mir-24-1,ptr-mir-24-1,mmu-mir-24-1,cfa-mir-24-1,ssc-mir-24-2,
22	hsa-miR-148a-3p	TCAGTGCACTACAGAACTTTGT	22	313	gp1a	224589819	-	25989523	25989633	ggaggaagacagcacgtttggtcttttgaggcAAAGTTCTGAGACACTCCGACTctgagtatgatagaagTCAGTGCACTACAGAACTTTGTctctagaggctgtggtcgc	hsa-mir-148a,ptr-mir-148a,ggo-mir-148a,mmu-mir-148a,bta-mir-148a,oan-mir-148,cfa-mir-148a,mdo-mir-148,
23	hsa-let-7g-5p	TGAGGTAGTAGTTTGTACAGTT	22	293	gp1a	224589815	-	52302283	52302393	ccttttgcctgattccaggcTGAGGTAGTAGTTTGTACAGTTtgagggtctatgataccacccggtacaggagataactgtacaggccactgccttgccaggaacagcgcg	hsa-let-7g,ptr-let-7g,ggo-let-7g,mmu-let-7g,cgr-let-7g,oan-let-7g,cfa-let-7g,ssc-let-7g,
24	hsa-miR-21-5p	TAGCTTATCAGACTGATGTTGA	22	287	gp1a	224589808	+	57918617	57918708	tgtaccaccttgtcgggTAGCTTATCAGACTGATGTTGActgttgaatctcatggCAACACCAGTCGATGGGCTGTctgacattttggtatc	hsa-mir-21,mmu-mir-21a,rno-mir-21,bta-mir-21,aja-mir-21,cfa-mir-21,mdo-mir-21,
25	hsa-miR-181a-5p	AACATTCAACGCTGTCGGTGAGT	23	259	gp1a	224589800	-	198828173	198828282	tgagttttgaggttgcttcagtgAACATTCAACGCTGTCGGTGAGTttggaattaaaatcaaaACCATCGACCGTTGATTGTACCctatggctaaccatcatctactcca	hsa-mir-181a-1,ggo-mir-181a-1,mmu-mir-181a-1,rno-mir-181a-1,cgr-mir-181a,bta-mir-181a-1,oar-mir-181a-1,eca-mir-181a-2,cfa-mir-181a-1,ssc-mir-181a-1,mdo-mir-181a-1,sha-mir-181a-1,
		AACATTCAACGCTGTCGGTGAGT		259	gp1a	224589821	+	127454721	127454830	agaagggctatcaggccagccttcagaggactccaaggAACATTCAACGCTGTCGGTGAGTttgggatttgaaaaaACCACTGACCGTTGACTGTACCttggggtcctta	hsa-mir-181a-2,ggo-mir-181a-2,mml-mir-181a-2,mne-mir-181a-2,sla-mir-181a-2,bta-mir-181a-2,oar-mir-181a-2,eca-mir-181a,oan-mir-181a-2,cfa-mir-181a-2,ssc-mir-181a-2,
26	hsa-miR-125a-5p_R-2	TCCCTGAGACCCTTTAACCTGT	22	221	gp1a	224589810	+	52196501	52196608	ccatgttgccagtctctaggTCCCTGAGACCCTTTAACCTGTgaggacatccagggtcACAGGTGAGGTTCTTGGGAGCctggcgtctggcccaaccacacacctggg	hsa-mir-125a,ptr-mir-125a,ggo-mir-125a,mml-mir-125a,mmu-mir-125a,rno-mir-125a,cgr-mir-125a,bta-mir-125a,eca-mir-125a,cfa-mir-125a,ssc-mir-125a,
27	hsa-miR-30e-5p_R+2	TGTAAACATCCTTGACTGGAAGCT	24	204	gp1a	224589800	+	41220023	41220135	ttctgggcagtctttgctacTGTAAACATCCTTGACTGGAAGCTgtaaggtgttcagaggagCTTTCAGTCGGATGTTTACAGCggcaggctgccacggtcgtccccagctac	hsa-mir-30e,ptr-mir-30e,ggo-mir-30e,mml-mir-30e,mmu-mir-30e,cgr-mir-30e,bta-mir-30e,oan-mir-30e,cfa-mir-30e,ssc-mir-30e,mdo-mir-30d,
28	hsa-let-7b-5p	TGAGGTAGTAGGTTGTGTGGTT	22	202	gp1a	224589814	+	46509551	46509659	caaggccgggcctggcggggTGAGGTAGTAGGTTGTGTGGTTtcagggcagtgatgttgcccctcggaagataactatacaacctactgccttccctgaggagcccagt	hsa-let-7b,ptr-let-7b,ppy-let-7b,ggo-let-7b,mmu-let-7b,rno-let-7b,cgr-let-7b,bta-let-7b,oar-let-7b,oan-let-7b,cfa-let-7b,mdo-let-7b,
29	hsa-miR-335-5p_R-2	TCAAGAGCAATAACGAAAAAT	21	202	gp1a	224589819	+	130135952	130136056	tgttttgagcgggggTCAAGAGCAATAACGAAAAATgtttgtcataaaccGTTTTTCATTATTGCTCCTGACCtcctctcatttgctatattcaattaagtaagt	hsa-mir-335,ptr-mir-335,ppy-mir-335,ggo-mir-335,mml-mir-335,rno-mir-335,bta-mir-335,eca-mir-335,cfa-mir-335,ssc-mir-335,
30	hsa-miR-142-5p_L+2R-3	CCCATAAAGTAGAAAGCACT	20	191	gp1a	224589808	-	56408576	56408692	cgacggacagacagacagtgcagtcaCCCATAAAGTAGAAAGCACTactaacagcactggagggtGTAGTGTTTCCTACTTTATGGAtgagtgtactgtgggcttcggagatcacgc	hsa-mir-142,ptr-mir-142,ggo-mir-142,mmu-mir-142,cgr-mir-142,oan-mir-142,cfa-mir-142,ssc-mir-142,mdo-mir-142,
31	hsa-miR-30d-5p_R+2	TGTAAACATCCCCGACTGGAAGCT	24	191	gp1a	224589820	-	135817114	135817194	aagtctgttgtTGTAAACATCCCCGACTGGAAGCTgtaagacacagctaagCTTTCAGTCAGATGTTTGCTGCtaccggct	hsa-mir-30d,mml-mir-30d,mmu-mir-30d,bta-mir-30d,eca-mir-30d,ssc-mir-30d,
32	hsa-miR-16-5p	TAGCAGCACGTAAATATTGGCG	22	187	gp1a	224589804	-	50623109	50623199	atgtcagcagtgcctTAGCAGCACGTAAATATTGGCGttaagattctaaaattatctccagtattaactgtgctgctgaagtaaggttgac	hsa-mir-16-1,lla-mir-16,lca-mir-16,mmu-mir-16-1,cgr-mir-16,bta-mir-16a,eca-mir-16-2,cfa-mir-16-1,ssc-mir-16-2,mdo-mir-16-1,
		TAGCAGCACGTAAATATTGGCG		187	gp1a	224589815	+	160122526	160122620	catacttgttccactcTAGCAGCACGTAAATATTGGCGtagtgaaatatatattaaacACCAATATTACTGTGCTGCTTtagtgtgacagggata	hsa-mir-16-2,ptr-mir-16-2,ppy-mir-16-2,mml-mir-16-2,mmu-mir-16-2,rno-mir-16,eca-mir-16-1,cfa-mir-16-2,ssc-mir-16-1,mdo-mir-16-2,
33	hsa-miR-146b-5p_R+2	TGAGAACTGAATTCCATAGGCTGT	24	169	gp1a	224589801	+	104196251	104196366	ctgaaagaactttggccacctggcacTGAGAACTGAATTCCATAGGCTGTgagctctagcaaTGCCCTGTGGACTCAGTTCTGGTgcccggcagtgctacaacatcaatgccaagg	hsa-mir-146b,ptr-mir-146b,ppy-mir-146b,ggo-mir-146b,mmu-mir-146b,rno-mir-146b,cgr-mir-146b,bta-mir-146b,eca-mir-146b,ssc-mir-146b,
34	hsa-miR-203a_R-6	GTGAAATGTTTAGGAC	16	167	gp1a	224589805	+	104583742	104583851	gtgttggggactcgcgcgctgggtccagtggttcttaacagttcaacagttctgtagcgcaattGTGAAATGTTTAGGACcactagacccggcgggcgcggcgacagcga	hsa-mir-203a,ptr-mir-203,ppy-mir-203,mml-mir-203,mmu-mir-203,cfa-mir-203,
35	hsa-miR-192-5p	CTGACCTATGAATTGACAGCC	21	144	gp1a	224589802	-	64658604	64658718	gccgagaccgagtgcacagggctCTGACCTATGAATTGACAGCCagtgctctcgtctcccctctggctgccaattccataggtcacaggtatgttcgcctcaatgccagccacca	hsa-mir-192,ptr-mir-192,ggo-mir-192,mml-mir-192,mmu-mir-192,rno-mir-192,cgr-mir-192,bta-mir-192,eca-mir-192,oan-mir-192,cfa-mir-192,ssc-mir-192,
36	hsa-miR-126-5p	CATTATTACTTTTGGTACGCG	21	137	gp1a	224589821	+	139565054	139565138	cgctggcgacgggaCATTATTACTTTTGGTACGCGctgtgacacttcaaacTCGTACCGTGAGTAATAATGCgccgtccacggca	hsa-mir-126,ptr-mir-126,ppy-mir-126,mml-mir-126,mmu-mir-126a,rno-mir-126a,bta-mir-126,eca-mir-126,cfa-mir-126,ssc-mir-126,mdo-mir-126,
37	hsa-miR-126-3p_R-1	TCGTACCGTGAGTAATAATGC	21	137	gp1a	224589821	+	139565054	139565138	cgctggcgacgggaCATTATTACTTTTGGTACGCGctgtgacacttcaaacTCGTACCGTGAGTAATAATGCgccgtccacggca	hsa-mir-126,ptr-mir-126,ppy-mir-126,mml-mir-126,mmu-mir-126a,rno-mir-126a,bta-mir-126,eca-mir-126,cfa-mir-126,ssc-mir-126,mdo-mir-126,
38	hsa-miR-103a-3p	AGCAGCATTGTACAGGGCTATGA	23	135	gp1a	224589812	+	3898137	3898222	gtctttgtgctttcagcttctttacagtgctgccttgtagcattcaggtcaAGCAGCATTGTACAGGGCTATGAaagaaccaagaa	hsa-mir-103a-2,ptr-mir-103-2,mmu-mir-103-2,cgr-mir-103,bta-mir-103-2,eca-mir-103,cfa-mir-103-2,ssc-mir-103-2,mdo-mir-103-2,
		AGCAGCATTGTACAGGGCTATGA		135	gp1a	224589817	-	167987897	167987982	ttcttactgccctcggcttctttacagtgctgccttgttgcatatggatcaAGCAGCATTGTACAGGGCTATGAaggcattgagac	hsa-mir-103a-1,mmu-mir-103-1,bta-mir-103-1,oar-mir-103,eca-mir-107a,cfa-mir-103-1,ssc-mir-103-1,mdo-mir-103-1,
39	hsa-miR-185-5p	TGGAGAGAAAGGCAGTTCCTGA	22	119	gp1a	224589814	+	20020656	20020764	tcgagcagggggcgagggatTGGAGAGAAAGGCAGTTCCTGAtggtcccctccccaggggctggctttcctctggtccttccctcccaatgaccgcgtcttcgtcgagg	hsa-mir-185,ptr-mir-185,ggo-mir-185,mml-mir-185,mmu-mir-185,rno-mir-185,cgr-mir-185,cfa-mir-185,ssc-mir-185,
40	hsa-miR-27a-3p	TTCACAGTGGCTAAGTTCCGC	21	112	gp1a	224589810	-	13947254	13947335	tggcctgaggagcAGGGCTTAGCTGCTTGTGAGCAgggtccacaccaagtcgtgTTCACAGTGGCTAAGTTCCGCcccccag	hsa-mir-27a,ppy-mir-27a,mne-mir-27a,age-mir-27a,lca-mir-27a,mmu-mir-27a,rno-mir-27a,cgr-mir-27a,bta-mir-27a,oar-mir-27a,eca-mir-27a,cfa-mir-27a,ssc-mir-27a,mdo-mir-27a,
41	hsa-miR-144-3p_R-1	TACAGTATAGATGATGTAC	19	111	gp1a	224589808	-	27188532	27188642	ccccagtggggccctggctgggatatcatcatatactgtaagtttgcgatgagacacTACAGTATAGATGATGTACtagtccgggcacccccagctctggagcctgacaag	hsa-mir-144,ptr-mir-144,ppy-mir-144,ppa-mir-144,ggo-mir-144,mml-mir-144,mmu-mir-144,rno-mir-144,cgr-mir-144,bta-mir-144,eca-mir-144,aja-mir-144,cfa-mir-144,ssc-mir-144,
42	hsa-miR-199b-3p_R-1	ACAGTAGTCTGCACATTGGTT	21	92	gp1a	224589800	-	172113675	172113784	aggaagcttctggagatcctgctccgtcgcCCCAGTGTTCAGACTACCTGTTCaggacaatgccgttgtACAGTAGTCTGCACATTGGTTagactgggcaagggagagca	hsa-mir-199a-2,lla-mir-199a,mmu-mir-199a-2,rno-mir-199a,bta-mir-199a-1,eca-mir-199a,oan-mir-199,cfa-mir-199-2,ssc-mir-199a-1,mdo-mir-199b-2,
		ACAGTAGTCTGCACATTGGTT		92	gp1a	224589810	-	10928097	10928176	ccccgccaaCCCAGTGTTCAGACTACCTGTTCaggaggctctcaatgtgtACAGTAGTCTGCACATTGGTTaggctgggc	hsa-mir-199a-1,ptr-mir-199a-1,mml-mir-199a-2,mmu-mir-199a-1,cgr-mir-199a,bta-mir-199a-2,cfa-mir-199-1,ssc-mir-199a-2,
		ACAGTAGTCTGCACATTGGTT		92	gp1a	224589821	-	131007000	131007109	ccagaggacacctccactccgtctaCCCAGTGTTTAGACTATCTGTTcaggactcccaaattgtACAGTAGTCTGCACATTGGTTaggctgggctgggttagaccctcgg	hsa-mir-199b,ptr-mir-199b,mmu-mir-199b,bta-mir-199b,eca-mir-199b,cfa-mir-199-3,ssc-mir-199b,mdo-mir-199b-1,
43	hsa-miR-26b-5p_R+1	TTCAAGTAATTCAGGATAGGTT	22	92	gp1a	224589811	+	219267360	219267469	ccaccctgcccgggacccagTTCAAGTAATTCAGGATAGGTTGTGTGCTGTCCAGCCTGTTCTCCATTACTTGGCTcggggaccggtgccctgcagccttggggtgaggg	hsa-mir-26b,ptr-mir-26b,ggo-mir-26b,mmu-mir-26b,rno-mir-26b,cgr-mir-26b,bta-mir-26b,cfa-mir-26b,
44	hsa-miR-584-5p_R-1	TTATGGTTTGCCTGGGACTGA	21	87	gp1a	224589817	-	148441867	148441977	tgacttagggtgaccagccaTTATGGTTTGCCTGGGACTGAggaatttgctgggatatgtcagttccaggccaaccaggctggttggtctccctgaagcaaccttcttgct	hsa-mir-584,ptr-mir-584,ggo-mir-584,mml-mir-584,
45	hsa-miR-151a-3p_R+1	CTAGACTGAAGCTCCTTGAGGA	22	86	gp1a	224589820	-	141742663	141742775	ggggcaaagatgactaaaacacttttcctgcccTCGAGGAGCTCACAGTCTAGTatgtctcatcccctaCTAGACTGAAGCTCCTTGAGGAcagggatggtcatactcacctc	hsa-mir-151a,ptr-mir-151,ggo-mir-151a,mmu-mir-151,rno-mir-151,cgr-mir-151,bta-mir-151,eca-mir-151,cfa-mir-151,ssc-mir-151,
46	hsa-miR-125b-5p_R-2	TCCCTGAGACCCTAACTTGT	20	84	gp1a	224589802	-	121970465	121970552	tgcgctcctctcagTCCCTGAGACCCTAACTTGTgatgtttaccgtttaaatccACGGGTTAGGCTCTTGGGAGCTgcgagtcgtgct	hsa-mir-125b-1,ppa-mir-125b,mmu-mir-125b-1,rno-mir-125b-1,bta-mir-125b-1,eca-mir-125b,cfa-mir-125b-1,ssc-mir-125b-1,mdo-mir-125b-2,
		TCCCTGAGACCCTAACTTGT		84	gp1a	224589813	+	17962557	17962645	accagacttttcctagTCCCTGAGACCCTAACTTGTgaggtattttagtaacatcACAAGTCAGGCTCTTGGGACCTAggcggagggga	hsa-mir-125b-2,mmu-mir-125b-2,rno-mir-125b-2,cgr-mir-125b,bta-mir-125b-2,eca-mir-125b-2,cfa-mir-125b-2,mdo-mir-125b-1,
47	hsa-miR-378a-3p	ACTGGACTTGGAGTCAGAAGGC	22	78	gp1a	224589817	+	149112360	149112471	atgcagccagagggtgacagagccacccagggCTCCTGACTCCAGGTCCTGTGTgttacctagaaatagcACTGGACTTGGAGTCAGAAGGCctgagtggagtcaccttccc	hsa-mir-378a,ptr-mir-378a,ppy-mir-378a,ggo-mir-378a,mml-mir-378a,rno-mir-378a,cgr-mir-378,cfa-mir-378,ssc-mir-378-1,
48	hsa-miR-107_R-4	AGCAGCATTGTACAGGGCT	19	76	gp1a	224589801	-	91352500	91352586	ttctctctgctttcagcttctttacagtgttgccttgtggcatggagttcaAGCAGCATTGTACAGGGCTatcaaagcacagagagc	hsa-mir-107,mmu-mir-107,rno-mir-107,cgr-mir-107,oan-mir-107,cfa-mir-107,ssc-mir-107,mdo-mir-107,
49	hsa-miR-186-5p	CAAAGAATTCTCCTTTTGGGCT	22	73	gp1a	224589800	-	71533314	71533399	tgcttgtaactttcCAAAGAATTCTCCTTTTGGGCTttctggttttattttaagcccaaaggtgaattttttgggaagtttgagct	hsa-mir-186,mml-mir-186,mmu-mir-186,rno-mir-186,cgr-mir-186,bta-mir-186,eca-mir-186,cfa-mir-186,ssc-mir-186,mdo-mir-186,
50	hsa-miR-484_R-1	TCAGGCTCAGTCCCCTCCCGA	21	71	gp1a	224589807	+	15737138	15737247	ctcgcggccctgcagcctcgTCAGGCTCAGTCCCCTCCCGAtaaacccctaaatagggactttcccggggggtgaccctggcttttttggcgaaaacccccagtttaagg	hsa-mir-484,ptr-mir-484,ggo-mir-484,mml-mir-484,cgr-mir-484,bta-mir-484,ssc-mir-484,
51	hsa-miR-30c-5p_R+1	TGTAAACATCCTACACTCTCAGCT	24	69	gp1a	224589800	+	41222954	41223048	taaccatgctgtagtgtgTGTAAACATCCTACACTCTCAGCTgtgagctcaaggtggctgggagagggttgtttactccttctgccatggaaaac	hsa-mir-30c-1,ptr-mir-30c-1,mmu-mir-30c-1,bta-mir-30c,oan-mir-30c-1,cfa-mir-30c-1,ssc-mir-30c-1,mdo-mir-30c-2,
		TGTAAACATCCTACACTCTCAGCT		69	gp1a	224589818	-	72086636	72086749	agagcactgagcgacagatacTGTAAACATCCTACACTCTCAGCTgtggaaagtaagaaagCTGGGAGAAGGCTGTTTACTctttctgccttggaagtcaactaaagagaaatg	hsa-mir-30c-2,ggo-mir-30c,mml-mir-30c-2,mmu-mir-30c-2,rno-mir-30c-2,cgr-mir-30c,bta-mir-30f,eca-mir-30c-2,oan-mir-30c-2,cfa-mir-30c-2,ssc-mir-30c-2,mdo-mir-30c-1,
52	hsa-miR-30a-5p_R+2	TGTAAACATCCTCGACTGGAAGCT	24	68	gp1a	224589818	-	72113248	72113329	agtgagcgacTGTAAACATCCTCGACTGGAAGCTgtgaagccacagatgggCTTTCAGTCGGATGTTTGCAGCtgcctactg	hsa-mir-30a,mml-mir-30a,mmu-mir-30a,rno-mir-30a,cgr-mir-30a,bta-mir-30a,cfa-mir-30a,mdo-mir-30a,
53	hsa-miR-99b-5p	CACCCGTAGAACCGACCTTGCG	22	67	gp1a	224589810	+	52195865	52195934	ggcaccCACCCGTAGAACCGACCTTGCGgggccttcgccgcacaCAAGCTCGTGTCTGTGGGTccgtgtc	hsa-mir-99b,ptr-mir-99b,cfa-mir-99b,
54	hsa-miR-320b_R-2	AAAAGCTGGGTTGAGAGGGC	20	65	gp1a	224589800	+	117214371	117214449	aattaatccctctctttctagttcttcctagagtgaggAAAAGCTGGGTTGAGAGGGCaaacaaattaactaattaatt	hsa-mir-320b-1,ptr-mir-320b-1,ppy-mir-320b-1,
		AAAAGCTGGGTTGAGAGGGC		65	gp1a	224589800	-	224444706	224444843	tgttattttttgtcttctacctaagaattctgtctcttaggctttctcttcccagatttcccaaagttgggAAAAGCTGGGTTGAGAGGGCaaaaggaaaaaaaaagaattctgtctctgacataattagatagggaa	hsa-mir-320b-2,ptr-mir-320b-2,ppy-mir-320b-2,ggo-mir-320b,mml-mir-320b,
55	hsa-miR-100-5p	AACCCGTAGATCCGAACTTGTG	22	62	gp1a	224589802	-	122022937	122023019	aggcctgttgccacaAACCCGTAGATCCGAACTTGTGgtattagtccgcacaagcttgtatctataggtatgtgtctgttagg	hsa-mir-100,mml-mir-100,age-mir-100,sla-mir-100,mmu-mir-100,rno-mir-100,cgr-mir-100,bta-mir-100,eca-mir-100,oan-mir-100,ssc-mir-100,mdo-mir-100,
56	hsa-miR-148b-3p_R+2	TCAGTGCATCACAGAACTTTGTTT	24	61	gp1a	224589803	+	54730992	54731100	atcatttccaagcacgattagcatttgaggtGAAGTTCTGTTATACACTCAGGCTgtggctctctgaaagTCAGTGCATCACAGAACTTTGTCTcgaaagctttctagc	hsa-mir-148b,ptr-mir-148b,ggo-mir-148b,mmu-mir-148b,rno-mir-148b,cgr-mir-148b,bta-mir-148b,eca-mir-148b,cfa-mir-148b,ssc-mir-148b,
57	hsa-mir-3665-p5	GGGCGGCGGCGGCGG	15	58	gp1a	224589804	-	78272147	78272251	gcGGGCGGCGGCGGCGGcagcagcagcaggtgcggggcggcggccgcgctggccgctcgactccgcagctgctcgttctgcttctccagcttgcgcaccagctcc	hsa-mir-3665,
58	hsa-let-7d-5p	AGAGGTAGTAGGTTGCATAGTT	22	58	gp1a	224589821	+	96941108	96941213	aatgggttcctaggaAGAGGTAGTAGGTTGCATAGTTttagggcagggattttgcccacaaggaggtaaCTATACGACCTGCTGCCTTTCTtagggccttattatt	hsa-let-7d,ptr-let-7d,mmu-let-7d,rno-let-7d,cgr-let-7d,bta-let-7d,eca-let-7d,oan-let-7d,ssc-let-7d,mdo-let-7d,
59	hsa-miR-99a-5p_R-1	AACCCGTAGATCCGATCTTGT	21	57	gp1a	224589813	+	17911409	17911489	cccattggcataAACCCGTAGATCCGATCTTGTggtgaagtggaccgcacaagctcgcttctatgggtctgtgtcagtgtg	hsa-mir-99a,ppy-mir-99a,mmu-mir-99a,rno-mir-99a,cgr-mir-99a,eca-mir-99a-2,cfa-mir-99a-1,ssc-mir-99a,
60	hsa-miR-98-5p	TGAGGTAGTAAGTTGTATTGTT	22	47	gp1a	224589822	-	53583184	53583302	aggattctgctcatgccagggTGAGGTAGTAAGTTGTATTGTTgtggggtagggatattaggccccaattagaagataactatacaacttactactttccctggtgtgtggcatattca	hsa-mir-98,ppy-mir-98,mmu-mir-98,rno-mir-98,cgr-mir-98,bta-mir-98,eca-mir-98,cfa-mir-98,ssc-mir-98,
61	hsa-miR-127-3p	TCGGATCCGTCTGAGCTTGGCT	22	47	gp1a	224589805	+	101349302	101349427	gtaaaaggtctcgctgtgatcactgtctccagcctgctgaagctcagagggctctgattcagaaagatcaTCGGATCCGTCTGAGCTTGGCTggtcggaagtctcatcatctgcttccttcgggtt	hsa-mir-127,ggo-mir-127,mml-mir-127,mmu-mir-127,rno-mir-127,bta-mir-127,oar-mir-127,cfa-mir-127,ssc-mir-127,
62	hsa-miR-25-3p	CATTGCACTTGTCTCGGTCTGA	22	46	gp1a	224589819	-	99691175	99691273	cgggactggccagtgttgagaggcggagacttgggcaattgctggacgctgccctgggCATTGCACTTGTCTCGGTCTGAcagtgccggcccaacactg	hsa-mir-25,rno-mir-25,cgr-mir-25,bta-mir-25,cfa-mir-25,mdo-mir-25,
63	hsa-miR-222-3p_R+4	AGCTACATCTGGCTACTGGGTCTCT	25	45	gp1a	224589822	-	45606421	45606532	cagctgctggaaggtgtaggtaccctcaatggctcagtagccagtgtagatcctgtctttcgtaatcagcAGCTACATCTGGCTACTGGGTCTCTgatggcatcttctagct	hsa-mir-222,ptr-mir-222,mml-mir-222,age-mir-222,mmu-mir-222,rno-mir-222,cgr-mir-222,bta-mir-222,eca-mir-222,cfa-mir-222,ssc-mir-222,
64	hsa-miR-21-3p	CAACACCAGTCGATGGGCTGT	21	44	gp1a	224589808	+	57918617	57918708	tgtaccaccttgtcgggTAGCTTATCAGACTGATGTTGActgttgaatctcatggCAACACCAGTCGATGGGCTGTctgacattttggtatc	hsa-mir-21,mmu-mir-21a,rno-mir-21,bta-mir-21,aja-mir-21,cfa-mir-21,mdo-mir-21,
65	hsa-miR-23a-3p	ATCACATTGCCAGGGATTTCC	21	38	gp1a	224589810	-	13947400	13947474	cggccggctggggttcctggggatgggatttgcttcctgtcacaaATCACATTGCCAGGGATTTCCaaccgaccc	hsa-mir-23a,age-mir-23a,lca-mir-23a,mmu-mir-23a,rno-mir-23a,cgr-mir-23a,bta-mir-23a,eca-mir-23a,cfa-mir-23a,ssc-mir-23a,mdo-mir-23a,
66	hsa-let-7c-5p	TGAGGTAGTAGGTTGTATGGTT	22	38	gp1a	224589813	+	17912138	17912242	gaagctgtgtgcatccgggtTGAGGTAGTAGGTTGTATGGTTtagagttacaccctgggagttaactgtacaaccttctagctttccttggagcacacttgagcc	hsa-let-7c,ptr-let-7c,ggo-let-7c,mmu-let-7c-1,cgr-let-7c,eca-let-7c,oan-let-7c-1,cfa-let-7c,ssc-let-7c,
67	hsa-miR-140-3p_L-1R+3	ACCACAGGGTAGAACCACGGACT	23	34	gp1a	224589807	+	69966976	69967085	gccctgtgtgtgTCTCTCTCTGTGTCCtgccagtggttttaccctatggtaggttacgtcatgctgttctACCACAGGGTAGAACCACGGACAggataccggggcaccct	hsa-mir-140,ggo-mir-140,mne-mir-140,mmu-mir-140,rno-mir-140,cgr-mir-140,bta-mir-140,eca-mir-140,oan-mir-140,cfa-mir-140,
68	hsa-miR-30b-5p	TGTAAACATCCTACACTCAGCT	22	33	gp1a	224589820	-	135812763	135812850	accaagtttcagttcaTGTAAACATCCTACACTCAGCTgtaatacatggattggctgggaggtggatgtttacttcagctgacttgga	hsa-mir-30b,ggo-mir-30b,age-mir-30b,mmu-mir-30b,rno-mir-30b,cgr-mir-30b,bta-mir-30b,oar-mir-30b,eca-mir-30b,cfa-mir-30b,ssc-mir-30b,mdo-mir-30b,
69	hsa-miR-629-5p	TGGGTTTACGTTGGGAGAACT	21	32	gp1a	224589806	-	70371711	70371807	tccctttcccaggggaggggcTGGGTTTACGTTGGGAGAACTtttacggtgaaccaggaggttctcccaacgtaagcccagcccctcccctctgcct	hsa-mir-629,
70	hsa-miR-224-5p_R+3	CAAGTCACTAGTGGTTCCGTTTAG	24	32	gp1a	224589822	-	151127050	151127130	gggctttCAAGTCACTAGTGGTTCCGTTTAGtagatgattgtgcattgtttcaAAATGGTGCCCTAGTGACTacaaagccc	hsa-mir-224,mmu-mir-224,rno-mir-224,bta-mir-224,eca-mir-224,cfa-mir-224,ssc-mir-224,
71	hsa-miR-374a-5p_R-1	TTATAATACAACCTGATAAGT	21	32	gp1a	224589822	-	73507111	73507221	ctggagcagcaccccctgggaagaaattttacatcggccaTTATAATACAACCTGATAAGTgttatagcaCTTATCAGATTGTATTGTAATTgtctgtgtatatgcctgtc	hsa-mir-374a,ptr-mir-374a,ppy-mir-374a,ggo-mir-374a,mml-mir-374a,bta-mir-374a,ssc-mir-374a,
72	hsa-miR-1290_1ss13TG	TGGATTTTTGGAGCAGGGA	19	31	gp1a	224589800	-	19223565	19223642	gagcgtcacgttgacactcaaaaagtttcagattttggaacatttcggatttTGGATTTTTGGATCAGGGAtgctcaa	hsa-mir-1290,ptr-mir-1290,
73	hsa-miR-221-3p	AGCTACATTGTCTGCTGGGTTTC	23	30	gp1a	224589822	-	45605585	45605694	tgaacatccaggtctggggcatgaACCTGGCATACAATGTAGATTTCTGTgttcgttaggcaacAGCTACATTGTCTGCTGGGTTTCaggctacctggaaacatgttctc	hsa-mir-221,ptr-mir-221,mmu-mir-221,rno-mir-221,cgr-mir-221,bta-mir-221,eca-mir-221,oan-mir-221,cfa-mir-221,ssc-mir-221,mdo-mir-221,
74	hsa-miR-744-5p_R-1	TGCGGGGCTAGGGCTAACAGC	21	29	gp1a	224589808	+	11985214	11985313	ggttgggcaaggTGCGGGGCTAGGGCTAACAGCagtcttactgaaggtttcctggaaaccacgcacatgctgttgccactaacctcaaccttactcggtc	hsa-mir-744,ptr-mir-744,mmu-mir-744,cgr-mir-744,bta-mir-744,ssc-mir-744,
75	hsa-miR-320e_L+1R-3	AAAAGCTGGGTTGAGA	16	27	gp1a	224589810	-	47212528	47212639	tcaaaAAAATGAAAAGAAAAGAAAatacctccatggggccttctcttcccagttcttcctggagtcggggAAAAGCTGGGTTGAGAaggtgaaaagaaaaaacaaaccttga	hsa-mir-320e,ptr-mir-320e,ppy-mir-320e,
76	hsa-miR-320c_R-4	AAAAGCTGGGTTGAGA	16	27	gp1a	224589809	+	19263471	19263558	tttgcattaaaaatgaggccttctcttcccagttcttcccagagtcaggAAAAGCTGGGTTGAGAgggtagaaaaaaaatgatgtagg	hsa-mir-320c-1,ptr-mir-320c-1,ppy-mir-320c-1,
		AAAAGCTGGGTTGAGA		27	gp1a	224589809	+	21901610	21901717	aggagcactgggtatgtatgaataaaatggcatgacaggccttctctttccagttcttcccagaattgggAAAAGCTGGGTTGAGAgggtaagaaaagaaaaacaaat	hsa-mir-320c-2,ptr-mir-320c-2,ppy-mir-320c-2,mml-mir-320c,
77	hsa-miR-320d_R-3	AAAAGCTGGGTTGAGA	16	27	gp1a	224589804	-	41301964	41302011	ttctcgtcccagttcttcccaaagttgagAAAAGCTGGGTTGAGAgga	hsa-mir-320d-1,ptr-mir-320d-1,ppy-mir-320d-1,
		AAAAGCTGGGTTGAGA		27	gp1a	224589822	-	140008337	140008384	ttctcttcccagttcttcttggagtcaggAAAAGCTGGGTTGAGAgga	hsa-mir-320d-2,ptr-mir-320d-3,
78	hsa-miR-29a-3p_R-1	TAGCACCATCTGAAATCGGTT	21	27	gp1a	224589819	-	130561494	130561581	accccttagaggatgactgatttcttttggtgttcagagtcaatataattttcTAGCACCATCTGAAATCGGTTataatgattgggga	hsa-mir-29a,mmu-mir-29a,cgr-mir-29a,eca-mir-29a,cfa-mir-29a,ssc-mir-29a,mdo-mir-29a-1,
79	hsa-miR-20a-5p	TAAAGTGCTTATAGTGCAGGTAG	23	26	gp1a	224589804	+	92003303	92003406	tgatgtgacagcttctgtagcacTAAAGTGCTTATAGTGCAGGTAGtgtttagttatctACTGCATTATGAGCACTTAAAGTactgctagctgtagaactccag	hsa-mir-20a,lca-mir-20,mmu-mir-20a,rno-mir-20a,oan-mir-20a-2,cfa-mir-20a,mdo-mir-20a,
80	hsa-miR-151b_R+2	TCGAGGAGCTCACAGTCTAG	20	26	gp1a	224589805	-	100575756	100575851	acctctgatgtgtcagtctctcttcagggctcccgagacacagaaacagacacctgcccTCGAGGAGCTCACAGTCTAGacaaacaaacccagggt	hsa-mir-151b,
81	hsa-miR-28-3p	CACTAGATTGTGAGCTCCTGGA	22	25	gp1a	224589815	+	188406569	188406654	ggtccttgccctcAAGGAGCTCACAGTCTATTGAgttacctttctgactttccCACTAGATTGTGAGCTCCTGGAgggcaggcact	hsa-mir-28,ppy-mir-28,mml-mir-28,mne-mir-28,age-mir-28,sla-mir-28,mmu-mir-28a,rno-mir-28,cgr-mir-28,bta-mir-28,cfa-mir-28,ssc-mir-28,
82	hsa-miR-101-3p_R+1	TACAGTACTGTGATAACTGAAG	22	24	gp1a	224589800	-	65524113	65524195	aggctgccctggctcagttatcacagtgctgatgctgtctattctaaaggTACAGTACTGTGATAACTGAAGgatggcagcca	hsa-mir-101-1,ptr-mir-101-1,mmu-mir-101a,eca-mir-101-1,oan-mir-101-1,cfa-mir-101-1,mdo-mir-101-1,
		TACAGTACTGTGATAACTGAAG		24	gp1a	224589821	+	4850291	4850381	gactgaactgtcctttttcggttatcatggtaccgatgctgtatatctgaaaggTACAGTACTGTGATAACTGAAGaatggtggtgccatc	hsa-mir-101-2,ptr-mir-101-2,cgr-mir-101b,eca-mir-101-2,oan-mir-101-2,cfa-mir-101-2,ssc-mir-101-1,mdo-mir-101-2,
83	hsa-let-7e-5p	TGAGGTAGGAGGTTGTATAGTT	22	24	gp1a	224589810	+	52196026	52196134	acctgccgcgccccccgggcTGAGGTAGGAGGTTGTATAGTTgaggaggacacccaaggagatcactatacggcctcctagctttccccaggctgcgccctgcacggga	hsa-let-7e,ptr-let-7e,ggo-let-7e,mmu-let-7e,eca-let-7e,cfa-let-7e,ssc-let-7e,
84	hsa-miR-30e-3p	CTTTCAGTCGGATGTTTACAGC	22	23	gp1a	224589800	+	41220023	41220135	ttctgggcagtctttgctacTGTAAACATCCTTGACTGGAAGCTgtaaggtgttcagaggagCTTTCAGTCGGATGTTTACAGCggcaggctgccacggtcgtccccagctac	hsa-mir-30e,ptr-mir-30e,ggo-mir-30e,mml-mir-30e,mmu-mir-30e,cgr-mir-30e,bta-mir-30e,oan-mir-30e,cfa-mir-30e,ssc-mir-30e,mdo-mir-30d,
85	hsa-mir-3960-p3_1ss2CG	GGGGCGGCGGCGGCGG	16	21	gp1a	224589821	+	130548112	130548202	ggcgccccggctccccgcgcccccgatcggggccgccgctagtagtggcggcggcggaggcgggggcaGCGGCGGCGGCGGCGGaggcgcc	hsa-mir-3960,
86	hsa-miR-15b-5p	TAGCAGCACATCATGGTTTACA	22	21	gp1a	224589815	+	160122376	160122473	ttgaggccttaaagtactgTAGCAGCACATCATGGTTTACAtgctacagtcaagatgCGAATCATTATTTGCTGCTctagaaatttaaggaaattcat	hsa-mir-15b,mml-mir-15b,mmu-mir-15b,rno-mir-15b,cgr-mir-15b,bta-mir-15b,cfa-mir-15b,ssc-mir-15b,
87	ptr-mir-200c-p5_1ss11TG	GTGGGCGGGCGGGGC	15	21	gp1a	224589803	+	7072835	7072943	acccaagGTGGGCGGGCTGGGCgggggccctcgtcttacccagcagtgtttgggtgcggttgggagtctcTAATACTGCCGGGTAATGATGGAggcccctgtccctgtg	hsa-mir-200c,ptr-mir-200c,ggo-mir-200c,mmu-mir-200c,cgr-mir-200c,bta-mir-200c,eca-mir-200c,cfa-mir-200c,mdo-mir-200c,
88	hsa-miR-363-3p_R-1	AATTGCACGGTATCCATCTGT	21	19	gp1a	224589822	-	133303391	133303503	ttgtaaaatgatctgttttgctgttgtcgggtggatcacgatgcaattttgatgagtatcataggagaaaAATTGCACGGTATCCATCTGTaaaccgcaggacctttgttggc	hsa-mir-363,ppy-mir-363,ggo-mir-363,mmu-mir-363,rno-mir-363,bta-mir-363,eca-mir-363,oan-mir-363,cfa-mir-363,ssc-mir-363-2,ssc-mir-363-1,mdo-mir-363,
89	hsa-miR-370-3p	GCCTGCTGGGGTGGAACCTGGT	22	17	gp1a	224589805	+	101377468	101377612	ggggcacaagacagagaagccaggtcacgtctctgcagttacacagctcacgagtGCCTGCTGGGGTGGAACCTGGTctgtctgtctgtctaacaccagagctcgggcgctgctgcagagggagccaagatttgggtgagggagg	hsa-mir-370,ptr-mir-370,ggo-mir-370,mml-mir-370,mmu-mir-370,rno-mir-370,bta-mir-370,oar-mir-370,eca-mir-370,cfa-mir-370,ssc-mir-370,
90	hsa-miR-361-5p	TTATCAGAATCTCCAGGGGTAC	22	17	gp1a	224589822	-	85158616	85158727	ttttcctgggatttgggagcTTATCAGAATCTCCAGGGGTACtttataatttcaaaaagTCCCCCAGGTGTGATTCTGATTtgcttccttttcctcctcctgctctgagaat	hsa-mir-361,ptr-mir-361,ggo-mir-361,mmu-mir-361,rno-mir-361,cgr-mir-361,bta-mir-361,eca-mir-361,cfa-mir-361,ssc-mir-361,
91	hsa-miR-1246_L-2R+1	TGGATTTTTGGAGCAGGG	18	17	gp1a	224589811	-	177465708	177465780	tgtatccttgaaTGGATTTTTGGAGCAGGAgtggacacctgacccaaaggaaatcaatccataggctagcaat	hsa-mir-1246,ptr-mir-1246,
92	hsa-mir-1273a-p3_1ss19AG	ACTCCAGCCTGGGCGACAGAGC	22	16	gp1a	224589820	-	101036210	101036312	tgaggcaggagaattgcttgaacccgggtgGTGGAGGTTGCAGTGAGCCaagattgcgccactgcACTCCAGCCTGGGCGACAAAGCaagactctttcttgga	hsa-mir-1273a,ptr-mir-1273,
93	hsa-miR-16-2-3p_L+1R-2	ACCAATATTACTGTGCTGCTT	21	16	gp1a	224589815	+	160122526	160122620	catacttgttccactcTAGCAGCACGTAAATATTGGCGtagtgaaatatatattaaacACCAATATTACTGTGCTGCTTtagtgtgacagggata	hsa-mir-16-2,ptr-mir-16-2,ppy-mir-16-2,mml-mir-16-2,mmu-mir-16-2,rno-mir-16,eca-mir-16-1,cfa-mir-16-2,ssc-mir-16-1,mdo-mir-16-2,
94	hsa-miR-340-5p	TTATAAAGCAATGAGACTGATT	22	16	gp1a	224589817	-	179442292	179442402	accgtttgtacctggtgtgaTTATAAAGCAATGAGACTGATTgtcatatgtcgtttgtgggaTCCGTCTCAGTTACTTTATAGCCatacctggtatcttataccacagatc	hsa-mir-340,ptr-mir-340,ppy-mir-340,ggo-mir-340,mml-mir-340,mmu-mir-340,rno-mir-340,cgr-mir-340,bta-mir-340,eca-mir-340,cfa-mir-340,ssc-mir-340-2,ssc-mir-340-1,
95	hsa-miR-150-5p_R+1	TCTCCCAACCCTTGTACCAGTGA	23	16	gp1a	224589810	-	50004019	50004130	ctcctctccccatggccctgTCTCCCAACCCTTGTACCAGTGCtgggctcagaccCTGGTACAGGCCTGGGGGAcagggacctggggaccccggcaccggcaggccccaagg	hsa-mir-150,ptr-mir-150,ggo-mir-150,mmu-mir-150,rno-mir-150,eca-mir-150,
96	hsa-miR-486-3p	CGGGGCAGCTCAGTACAGGAT	21	15	gp1a	224589820	+	41517949	41518036	cccaccccgagtaTCCTGTACTGAGCTGCCCCGAGctgggcagcatgaagggcctCGGGGCAGCTCAGTACAGGATgccccagggagg	hsa-mir-486-2,mml-mir-486,mmu-mir-3107,
		CGGGGCAGCTCAGTACAGGAT		15	gp1a	224589820	-	41517933	41518043	tctccatcctccctggggcaTCCTGTACTGAGCTGCCCCGAGgcccttcatgctgcccagctCGGGGCAGCTCAGTACAGGATactcggggtgggagtcagcaggaggtga	hsa-mir-486,ptr-mir-486,ggo-mir-486,eca-mir-486,
97	hsa-miR-4508_L+2R-1	AAGCGGGGCTGGGCGCGC	18	15	gp1a	224589806	-	23807209	23807278	aggaccCAGCGGGGCTGGGCGCGCggagcagcgctgggtgcagcgcctgcgccggcagctgcaagggccg	hsa-mir-4508,
98	ggo-mir-182-p3_1ss8AC	AGGACTCCGCCGGCACC	17	15	gp1a	224589819	-	129410219	129410332	gagctgcttgcctccccccgttTTTGGCAATGGTAGAACTCACACTggtgaggtaacaggatccggtggttctagacttgccaactatggggcgAGGACTCAGCCGGCACCctg	hsa-mir-182,ptr-mir-182,ppy-mir-182,ggo-mir-182,mml-mir-182,mmu-mir-182,eca-mir-182,oan-mir-182,cfa-mir-182,ssc-mir-182,mdo-mir-182,
99	hsa-miR-181b-5p	AACATTCATTGCTGTCGGTGGGT	23	14	gp1a	224589800	-	198828002	198828111	cctgtgcagagattattttttaaaaggtcacaatcAACATTCATTGCTGTCGGTGGGTtgaactgtgtggacaagctcactgaacaatgaatgcaactgtggccccgctt	hsa-mir-181b-1,ptr-mir-181b-1,ppy-mir-181b,mml-mir-181b-1,mmu-mir-181b-1,rno-mir-181b-1,cgr-mir-181b,bta-mir-181b-1,cfa-mir-181b-1,ssc-mir-181b-1,mdo-mir-181b-1,
		AACATTCATTGCTGTCGGTGGGT		14	gp1a	224589821	+	127455989	127456077	ctgatggctgcactcAACATTCATTGCTGTCGGTGGGTttgagtctgaatcaactcactgatcaatgaatgcaaactgcggaccaaaca	hsa-mir-181b-2,ptr-mir-181b-2,ppy-mir-181b-2,mmu-mir-181b-2,rno-mir-181b-2,bta-mir-181b-2,oan-mir-181b-2,cfa-mir-181b-2,ssc-mir-181b-2,mdo-mir-181b-2,
100	hsa-miR-374b-5p_R-1	ATATAATACAACCTGCTAAGT	21	13	gp1a	224589822	-	73438352	73438464	gaagaaatcctactcggatggATATAATACAACCTGCTAAGTgtcctagcacttagcaggttgtattatcattgtccgtgtctatggctctcgtctaccagactttaaattcc	hsa-mir-374b,ptr-mir-374b,ggo-mir-374b,mmu-mir-374b,rno-mir-374,cgr-mir-374,bta-mir-374b,eca-mir-374b,cfa-mir-374b,ssc-mir-374b,
101	hsa-miR-425-5p_R+2	AATGACACGATCACTCCCGTTGAGT	25	12	gp1a	224589815	-	49057571	49057667	gaaagcgctttggAATGACACGATCACTCCCGTTGAGTgggcacccgagaagccatcgggaatgtcgtgtccgcccagtgctctttcggcgcctccc	hsa-mir-425,ptr-mir-425,mml-mir-425,mmu-mir-425,rno-mir-425,cgr-mir-425,bta-mir-425,oan-mir-425,cfa-mir-425,ssc-mir-425,mdo-mir-425,
102	hsa-mir-7851-p5_1ss6TG	CCTCAGCCTCCCAAGTAGC	19	12	gp1a	224589803	-	42717502	42717661	tggctcactgcagcctccccgccccctcaggtgatcctcccaCCTCATCCTCCCAAGTAGCtgggaatacaggtgtgtgccaccatgcctctacaagctacctgggagactgaggttGGAAGATTGCTTGAGCCtaggaggtcgaggcgacagtgagcca	hsa-mir-7851,
103	hsa-miR-199b-5p_R-1	CCCAGTGTTTAGACTATCTGTT	22	12	gp1a	224589821	-	131007000	131007109	ccagaggacacctccactccgtctaCCCAGTGTTTAGACTATCTGTTcaggactcccaaattgtACAGTAGTCTGCACATTGGTTaggctgggctgggttagaccctcgg	hsa-mir-199b,ptr-mir-199b,mmu-mir-199b,bta-mir-199b,eca-mir-199b,cfa-mir-199-3,ssc-mir-199b,mdo-mir-199b-1,
104	hsa-miR-155-5p	TTAATGCTAATCGTGATAGGGGT	23	12	gp1a	224589813	+	26946275	26946385	ttgctgtaggctgtatgctgTTAATGCTAATCGTGATAGGGGTttttgcctccaactgactcctacatattagcattaacagtgtatgatgcctgttactagcattcacat	hsa-mir-155,ptr-mir-155,ppy-mir-155,ggo-mir-155,cgr-mir-155,bta-mir-155,eca-mir-155,cfa-mir-155,
105	hsa-let-7d-3p	CTATACGACCTGCTGCCTTTCT	22	12	gp1a	224589821	+	96941108	96941213	aatgggttcctaggaAGAGGTAGTAGGTTGCATAGTTttagggcagggattttgcccacaaggaggtaaCTATACGACCTGCTGCCTTTCTtagggccttattatt	hsa-let-7d,ptr-let-7d,mmu-let-7d,rno-let-7d,cgr-let-7d,bta-let-7d,eca-let-7d,oan-let-7d,ssc-let-7d,mdo-let-7d,
106	hsa-miR-15a-5p_R-1	TAGCAGCACATAATGGTTTGT	21	11	gp1a	224589804	-	50623244	50623338	accttggagtaaagTAGCAGCACATAATGGTTTGTggattttgaaaaggtgcaggccatattgtgctgcctcaaaaatacaaggatctgatcttc	hsa-mir-15a,mmu-mir-15a,cgr-mir-15a,eca-mir-15a,oan-mir-15a,cfa-mir-15a,ssc-mir-15a,mdo-mir-15a,
107	hsa-miR-130a-3p_R-2	CAGTGCAATGTTAAAAGGGC	20	11	gp1a	224589802	+	57408671	57408759	tgctgctggccagagctcttttcacattgtgctactgtctgcacctgtcactagCAGTGCAATGTTAAAAGGGCattggccgtgtagtg	hsa-mir-130a,ptr-mir-130a,mml-mir-130a,mmu-mir-130a,rno-mir-130a,cgr-mir-130a,bta-mir-130a,eca-mir-130a,cfa-mir-130a,ssc-mir-130a,
108	hsa-mir-619-p5_1ss16AG	CCTCAGCCTCCCAAAGTGC	19	11	gp1a	224589803	-	109230684	109230782	cgcccaCCTCAGCCTCCCAAAATGCtgggattacaggcatgagccactgcggtcgaccatgacctggacatgtttgtgcccagtactgtcagtttgcag	hsa-mir-619,ptr-mir-619,ppy-mir-619,mml-mir-619,
109	hsa-miR-6748-3p_L-2R-3_1ss15CA	CTGTCCCTGTCTACTA	16	11	gp1a	224589802	+	62557287	62557357	tggtgtgtgggtgggaaggactggatttgaaatggtcccactcctgacgatcCTGTCCCTGTCTCCTAcag	hsa-mir-6748,
110	hsa-miR-342-3p	TCTCACACAGAAATCGCACCCGT	23	11	gp1a	224589805	+	100575982	100576093	gccaacctgtgaaactgggctcaaggtgaGGGGTGCTATCTGTGATTGAgggacatggttaatggaattgTCTCACACAGAAATCGCACCCGTcaccttggcctacttatca	hsa-mir-342,ptr-mir-342,ggo-mir-342,mmu-mir-342,cgr-mir-342,eca-mir-342,cfa-mir-342,ssc-mir-342,
111	hsa-miR-134-5p	TGTGACTGGTTGACCAGAGGGG	22	10	gp1a	224589805	+	101521024	101521101	cagggtgTGTGACTGGTTGACCAGAGGGGcatgcactgtgttcaccctgtgggccacctagtcaccaaccctcagcat	hsa-mir-134,ptr-mir-134,ggo-mir-134,mml-mir-134,mmu-mir-134,rno-mir-134,cgr-mir-134,eca-mir-134,cfa-mir-134,
112	hsa-miR-23b-3p	ATCACATTGCCAGGGATTACC	21	10	gp1a	224589821	+	97847481	97847586	ggcgctgctctcaggtgctctggctgctTGGGTTCCTGGCATGCTGATTtgtgacttaagattaaaATCACATTGCCAGGGATTACCacgcaaccacgaccttggc	hsa-mir-23b,ggo-mir-23b,mmu-mir-23b,rno-mir-23b,cgr-mir-23b,bta-mir-23b,eca-mir-23b,cfa-mir-23b,ssc-mir-23b,mdo-mir-23b,
113	hsa-mir-1285-1-p5_1ss5TA	CACTATGTTGCCCAGGCTGGTC	22	10	gp1a	224589819	-	91833329	91833412	tgtagagataggatctCACTTTGTTGCCCAGGCTGGTCtcaaactcctggtctgggcaacaaagtgagaccttatctctacaag	hsa-mir-1285-1,ptr-mir-1285,ppy-mir-1285a,
114	hsa-miR-106b-3p_R-2	CCGCACTGTGGGTACTTGCT	20	9	gp1a	224589819	-	99691616	99691697	cctgccggggcTAAAGTGCTGACAGTGCAGATagtggtcctctccgtgctaCCGCACTGTGGGTACTTGCTgctccagcagg	hsa-mir-106b,mml-mir-106b,lla-mir-106b,mmu-mir-106b,cgr-mir-106b,bta-mir-106b,oar-mir-106b,eca-mir-106b,cfa-mir-106b,
115	hsa-miR-182-5p	TTTGGCAATGGTAGAACTCACACT	24	9	gp1a	224589819	-	129410219	129410332	gagctgcttgcctccccccgttTTTGGCAATGGTAGAACTCACACTggtgaggtaacaggatccggtggttctagacttgccaactatggggcgAGGACTCAGCCGGCACCctg	hsa-mir-182,ptr-mir-182,ppy-mir-182,ggo-mir-182,mml-mir-182,mmu-mir-182,eca-mir-182,oan-mir-182,cfa-mir-182,ssc-mir-182,mdo-mir-182,
116	hsa-miR-652-3p_R+1	AATGGCGCCACTAGGGTTGTGT	22	9	gp1a	224589822	+	109298547	109298655	cagggccgccacgaatggctatgcactgcacaaccctaggagagggtgccattcacatagactataattgAATGGCGCCACTAGGGTTGTGCagtgcacaacctacaca	hsa-mir-652,ptr-mir-652,ppy-mir-652,ggo-mir-652,mml-mir-652,mmu-mir-652,rno-mir-652,cgr-mir-652,bta-mir-652,cfa-mir-652,ssc-mir-652,
117	hsa-miR-589-5p_R-1	TGAGAACCACGTCTGCTCTGA	21	9	gp1a	224589819	-	5535435	5535548	tccagcctgtgcccagcagccccTGAGAACCACGTCTGCTCTGAgctgggtactgcctgttcagaacaaatgccggttcccagacgctgccagctggccccgttcctctggatt	hsa-mir-589,ppy-mir-589,ggo-mir-589,mml-mir-589,
118	hsa-miR-941	CACCCGGCTGTGTGCACATGTGC	23	9	gp1a	224589812	+	62550802	62550873	tgtggacatgtgcccagggcccgggacagcgccacggaagaggacgCACCCGGCTGTGTGCACATGTGCcca	hsa-mir-941-1,
		CACCCGGCTGTGTGCACATGTGC		9	gp1a	224589812	+	62550858	62550929	tgtgcacatgtgcccagggcccgggacagcgccacggaagaggacgCACCCGGCTGTGTGCACATGTGCcca	hsa-mir-941-3,
119	hsa-miR-769-5p	TGAGACCTCTGGGTTCTGAGCT	22	8	gp1a	224589810	+	46522190	46522309	gccttggtgctgattcctgggctctgaccTGAGACCTCTGGGTTCTGAGCTgtgatgttgctctcgagctgggatctccggggtcttggttcagggccggggcctctgggttccaagcac	hsa-mir-769,ggo-mir-769,mml-mir-769,eca-mir-769a,ssc-mir-769,
120	hsa-mir-4472-2-p3_1ss4CT	CTCTGTCGCCCAGGC	15	8	gp1a	224589803	-	116866057	116866123	tGGTGGGGGTGGGGGGtgttgtttttgtttttgagacagagtcttgCTCCGTCGCCCAGGCcggagt	hsa-mir-4472-2,
121	hsa-miR-221-5p_R+4	ACCTGGCATACAATGTAGATTTCTGT	26	8	gp1a	224589822	-	45605585	45605694	tgaacatccaggtctggggcatgaACCTGGCATACAATGTAGATTTCTGTgttcgttaggcaacAGCTACATTGTCTGCTGGGTTTCaggctacctggaaacatgttctc	hsa-mir-221,ptr-mir-221,mmu-mir-221,rno-mir-221,cgr-mir-221,bta-mir-221,eca-mir-221,oan-mir-221,cfa-mir-221,ssc-mir-221,mdo-mir-221,
122	hsa-miR-409-3p_L+1	CGAATGTTGCTCGGTGAACCCCT	23	8	gp1a	224589805	+	101531629	101531742	cctctccatggtactcggggagAGGTTACCCGAGCAACTTTGCATCTggacgaCGAATGTTGCTCGGTGAACCCCTtttcggtatcaaattccaccagggaggccgtcttggag	hsa-mir-409,ptr-mir-409,ggo-mir-409,mmu-mir-409,rno-mir-409a,cgr-mir-409,bta-mir-409a,oar-mir-409,cfa-mir-409,
123	hsa-miR-194-5p_R-4	TGTAACAGCAACTCCATG	18	8	gp1a	224589800	-	220291499	220291583	atggtgttatcaagTGTAACAGCAACTCCATGtggactgtgtaccaatttccagtggagatgctgttacttttgatggttaccaa	hsa-mir-194-1,ppy-mir-194,mmu-mir-194-1,eca-mir-194-2,cfa-mir-194,
		TGTAACAGCAACTCCATG		8	gp1a	224589802	-	64658827	64658911	tggttcccgcccccTGTAACAGCAACTCCATGtggaagtgcccactggttccagtggggctgctgttatctggggcgagggccag	hsa-mir-194-2,mml-mir-194-2,mmu-mir-194-2,rno-mir-194-2,bta-mir-194-2,oar-mir-194,eca-mir-194-1,ssc-mir-194a,
124	hsa-miR-139-5p	TCTACAGTGCACGTGTCTCCAGT	23	8	gp1a	224589802	-	72326077	72326187	gggactggctcaggtgtatTCTACAGTGCACGTGTCTCCAGTgtggctcggaggcTGGAGACGCGGCCCTGTTGGAGTaacaactgaagccggagtctgcgaagggtgggc	hsa-mir-139,ptr-mir-139,ggo-mir-139,cgr-mir-139,bta-mir-139,eca-mir-139,
125	hsa-miR-345-5p_R-1	GCTGACTCCTAGTCCAGGGCT	21	8	gp1a	224589805	+	100774193	100774302	gagacccaaaccctaggtctGCTGACTCCTAGTCCAGGGCTcgtgatggctggtgggccctgaacgaggggtctggaggcctgggtttgaatatcgacagcctctctgac	hsa-mir-345,ptr-mir-345,ppy-mir-345,ggo-mir-345,
126	hsa-miR-145-5p	GTCCAGTTTTCCCAGGAATCCCT	23	8	gp1a	224589817	+	148810209	148810296	caccttgtcctcacgGTCCAGTTTTCCCAGGAATCCCTtagatgctaagatggggATTCCTGGAAATACTGTTCTTgaggtcatggtt	hsa-mir-145,mml-mir-145,mmu-mir-145a,rno-mir-145,eca-mir-145,cfa-mir-145,ssc-mir-145,mdo-mir-145,
127	hsa-mir-3908-p3_1ss3CT	CCTTCTGTCGCCAGGC	16	8	gp1a	224589803	+	124020956	124021081	gcctgagcaatgtaggtagactgtttctaaaaaaataaaaagttaaaaaaatttatgttaacgtgtaatgtgtttactaatttttttttttttttttggagacagagtctCCCTCTGTCGCCAGGC	hsa-mir-3908,
128	hsa-miR-8061_R+3	CTTAGATTAGAGGATATTGTTCAG	24	7	gp1a	224589810	+	55156760	55156834	gagaggatgcCTTAGATTAGAGGATATTGTTCAGtgggatttggagaggacgccttagattagaggtattgttca	hsa-mir-8061,
129	hsa-miR-30a-3p	CTTTCAGTCGGATGTTTGCAGC	22	7	gp1a	224589818	-	72113248	72113329	agtgagcgacTGTAAACATCCTCGACTGGAAGCTgtgaagccacagatgggCTTTCAGTCGGATGTTTGCAGCtgcctactg	hsa-mir-30a,mml-mir-30a,mmu-mir-30a,rno-mir-30a,cgr-mir-30a,bta-mir-30a,cfa-mir-30a,mdo-mir-30a,
130	hsa-miR-379-5p	TGGTAGACTATGGAACGTAGG	21	7	gp1a	224589805	+	101488371	101488496	ttctggggtcagcaccattccgtggttcctgaagagaTGGTAGACTATGGAACGTAGGcgttatgatttctgacctatgtaacatggtccactaactctcagtatccaatccatcctcggagggct	hsa-mir-379,ptr-mir-379,ppy-mir-379,ggo-mir-379,mmu-mir-379,rno-mir-379,cgr-mir-379,bta-mir-379,oar-mir-379,eca-mir-379,cfa-mir-379,
131	hsa-miR-152-3p	TCAGTGCATGACAGAACTTGG	21	7	gp1a	224589808	-	46114520	46114629	aggaggctcggcccgctgtcccccccggccCAGGTTCTGTGATACACTCCGACTcgggctctggagcagTCAGTGCATGACAGAACTTGGgcccggaaggaccttctgca	hsa-mir-152,ptr-mir-152,ppy-mir-152,ggo-mir-152,mmu-mir-152,rno-mir-152,cgr-mir-152,bta-mir-152,oar-mir-152,cfa-mir-152,ssc-mir-152,mdo-mir-152,
132	hsa-mir-8086-p3_1ss3GT	CTTGCTCTGTTGCCCAGGC	19	7	gp1a	224589801	-	28578187	28578279	tccactagtctgctagtctggactgatatggttagcttttttttttttttgagatggagtCTGGCTCTGTTGCCCAGGCtggagtacagtggc	hsa-mir-8086,
133	hsa-miR-145-3p_L-2R+1	ATTCCTGGAAATACTGTTCTT	21	7	gp1a	224589817	+	148810209	148810296	caccttgtcctcacgGTCCAGTTTTCCCAGGAATCCCTtagatgctaagatggggATTCCTGGAAATACTGTTCTTgaggtcatggtt	hsa-mir-145,mml-mir-145,mmu-mir-145a,rno-mir-145,eca-mir-145,cfa-mir-145,ssc-mir-145,mdo-mir-145,
134	hsa-miR-93-5p	CAAAGTGCTGTTCGTGCAGGTAG	23	7	gp1a	224589819	-	99691387	99691474	agtcctgggggctcCAAAGTGCTGTTCGTGCAGGTAGtgtgattacccaacctactgctgagctagcacttcccgagcccccgggaca	hsa-mir-93,ptr-mir-93,mml-mir-93,age-mir-93,lla-mir-93,mmu-mir-93,rno-mir-93,cgr-mir-93,bta-mir-93,eca-mir-93,cfa-mir-93,mdo-mir-93,
135	hsa-miR-889-3p	TTAATATCGGACAACCATTGT	21	7	gp1a	224589805	+	101514216	101514325	ttcttgatggcacagttctttggtgcttaaagaatggctgtccgtagtatggtctctatatttatgatgaTTAATATCGGACAACCATTGTtttagtatccaaatttgct	hsa-mir-889,ptr-mir-889,ggo-mir-889,eca-mir-889,
136	hsa-miR-378i_R+1_1ss9AT	ACTGGACTTGGAGTCAGAAGGT	22	6	gp1a	224589814	-	42319226	42319301	gggagcACTGGACTAGGAGTCAGAAGGTggagttctgggtgctgttttcccactcttgggccctgggcatgttctg	hsa-mir-378i,
137	hsa-miR-29b-3p_R-3	TAGCACCATTTGAAATCAGT	20	6	gp1a	224589800	-	207975785	207975868	cttctggaagctggtttcacatggtggcttagatttttccatctttgtatcTAGCACCATTTGAAATCAGTgttttaggagtaa	hsa-mir-29b-2,oan-mir-29b-2,cfa-mir-29b-2,ssc-mir-29b-2,mdo-mir-29b-2,
		TAGCACCATTTGAAATCAGT		6	gp1a	224589819	-	130562218	130562302	gcttcttcaggaagctggtttcatatggtggtttagatttaaatagtgattgtcTAGCACCATTTGAAATCAGTgttcttggggg	hsa-mir-29b-1,mmu-mir-29b-1,rno-mir-29b-1,cgr-mir-29b,cfa-mir-29b-1,ssc-mir-29b-1,mdo-mir-29b-1,
138	hsa-miR-660-5p_R+1	TACCCATTGCATATCGGAGTTGT	23	6	gp1a	224589822	+	49777844	49777953	atgaactgctccttctcccaTACCCATTGCATATCGGAGTTGTgaattctcaaaacACCTCCTGTGTGCATGGAttacaggagggtgagccttgtcatcgtgaatcttct	hsa-mir-660,ptr-mir-660,ggo-mir-660,mml-mir-660,eca-mir-660,cfa-mir-660,
139	hsa-miR-106b-5p	TAAAGTGCTGACAGTGCAGAT	21	6	gp1a	224589819	-	99691616	99691697	cctgccggggcTAAAGTGCTGACAGTGCAGATagtggtcctctccgtgctaCCGCACTGTGGGTACTTGCTgctccagcagg	hsa-mir-106b,mml-mir-106b,lla-mir-106b,mmu-mir-106b,cgr-mir-106b,bta-mir-106b,oar-mir-106b,eca-mir-106b,cfa-mir-106b,
140	hsa-mir-4459-p5_1ss4TC	AGGCGGAGGTTGCAGTGAGC	20	6	gp1a	224589817	-	53371348	53371413	acccaggaggcggaggAGGTGGAGGTTGCAGTGAGCCAAGAtcgtggcactgactccagcctgggg	hsa-mir-4459,
141	hsa-mir-1273a-p5_1ss2TC	GCGGAGGTTGCAGTGAGCC	19	6	gp1a	224589820	-	101036210	101036312	tgaggcaggagaattgcttgaacccgggtgGTGGAGGTTGCAGTGAGCCaagattgcgccactgcACTCCAGCCTGGGCGACAAAGCaagactctttcttgga	hsa-mir-1273a,ptr-mir-1273,
142	hsa-miR-130b-5p_R+1	ACTCTTTCCCTGTTGCACTACT	22	6	gp1a	224589814	+	22007573	22007682	ccctgggggaggcactggcaggcctgcccgacACTCTTTCCCTGTTGCACTACTataggccgctgggaagCAGTGCAATGATGAAAGGGCATCggtcaggtccagcctgc	hsa-mir-130b,ptr-mir-130b,ppy-mir-130b,ggo-mir-130b,mml-mir-130b,rno-mir-130b,cgr-mir-130b,bta-mir-130b,eca-mir-130b,cfa-mir-130b,ssc-mir-130b,
143	hsa-miR-223-3p_R+1	TGTCAGTTTGTCAAATACCCCAA	23	6	gp1a	224589822	+	65238712	65238821	cctggcctcctgcagtgccacgctcCGTGTATTTGACAAGCTGAGTtggacactccatgtggtagagTGTCAGTTTGTCAAATACCCCAAgtgcggcacatgcttaccag	hsa-mir-223,ppy-mir-223,mml-mir-223,sla-mir-223,mmu-mir-223,rno-mir-223,bta-mir-223,eca-mir-223,cfa-mir-223,
144	hsa-mir-566-p3_1ss6AG	AGGCGGAGGTTGCAGTGAGC	20	6	gp1a	224589815	+	50210759	50210852	gctaggcgtggtggcgggcgcctgtgatcccaactactcaggaggctggggcagcagaatcgcttgaacccgggAGGCGAAGGTTGCAGTGAGC	hsa-mir-566,ptr-mir-566,ppy-mir-566,
145	hsa-miR-34a-5p_R+1	TGGCAGTGTCTTAGCTGGTTGTT	23	5	gp1a	224589800	-	9211727	9211836	ggccagctgtgagtgtttcttTGGCAGTGTCTTAGCTGGTTGTTgtgagcaatagtaaggaagcaatcagcaagtatactgccctagaagtgctgcacgttgtggggccc	hsa-mir-34a,ppa-mir-34a,mml-mir-34a,age-mir-34a,lla-mir-34a,sla-mir-34a,mmu-mir-34a,rno-mir-34a,cgr-mir-34a,bta-mir-34a,eca-mir-34a,cfa-mir-34a,ssc-mir-34a,mdo-mir-34a,
146	hsa-miR-3147_L-8R-1_1ss14GC	AGTGACGAGGGTGTG	15	5	gp1a	224589819	+	57472731	57472796	gtccgggttgggcAGTGAGGAGGGTGTGacgccgcgaagtgcacctcgcccttgtccaactcggac	hsa-mir-3147,
147	hsa-mir-4419a-p3_1ss11GC	GAGGCTGAGGCAGGAGA	17	5	gp1a	224589800	-	23384351	23384427	tggtggtgtgtgcctgtagtcttagCTACTCGGGAGGCTGAGGGAGGAGActgcagtgagtggaggtcacgccactg	hsa-mir-4419a,
148	hsa-mir-760-p3_1ss10CG	GCCCGGATAGCTCAG	15	5	gp1a	224589800	+	94312366	94312480	ctcggaggatgctgcggcgcggggcgcgtcgcccccctcagtccaccagaGCCCGGATACCTCAGaaattcggctctgggtctgtggggagcgaaatgcaacccaaaccccgttt	hsa-mir-760,ptr-mir-760,ppy-mir-760,ggo-mir-760,mmu-mir-760,rno-mir-760,
149	hsa-miR-501-3p_R-2	AATGCACCCGGGCAAGGATT	20	5	gp1a	224589822	+	49774330	49774413	gctcttcctctctaatcctttgtccctgggtgagagtgctttctgaatgcAATGCACCCGGGCAAGGATTctgagagggtgagc	hsa-mir-501,ptr-mir-501,
150	hsa-miR-7-5p_R+1	TGGAAGACTAGTGATTTTGTTGTT	24	5	gp1a	224589806	+	89155056	89155165	ctggatacagagtggaccggctggccccatcTGGAAGACTAGTGATTTTGTTGTTgtcttactgcgctcaacaacaaatcccagtctacctaatggtgccagccatcgca	hsa-mir-7-2,ptr-mir-7-2,ppy-mir-7-2,ppa-mir-7-2,ggo-mir-7-2,mml-mir-7-2,mne-mir-7-2,eca-mir-7-1,cfa-mir-7-2,ssc-mir-7-1,
		TGGAAGACTAGTGATTTTGTTGTT		5	gp1a	224589810	+	4770682	4770791	agattagagtggctgtggtctagtgctgtgTGGAAGACTAGTGATTTTGTTGTTctgatgtactacgacaacaagtcacagccggcctcatagcgcagactcccttcgac	hsa-mir-7-3,ppy-mir-7-3,ggo-mir-7-3,mml-mir-7-3,bta-mir-7-3,cfa-mir-7-3,
		TGGAAGACTAGTGATTTTGTTGTT		5	gp1a	224589821	-	86584660	86584800	agagcctgtagaaaatatagaagattcattggatgttggcctagttctgtgTGGAAGACTAGTGATTTTGTTGTTtttagataactaaatcgacAACAAATCACAGTCTGCCATAtggcacaggccatgcctctacaggac	hsa-mir-7-1,ptr-mir-7-1,mml-mir-7-1,sla-mir-7,mmu-mir-7a-1,rno-mir-7a-1,bta-mir-7-2,eca-mir-7-3,aja-mir-7,oan-mir-7-1,cfa-mir-7-1,mdo-mir-7,sha-mir-7,
151	hsa-mir-1273f-p5_1ss1TC	CGGAGGTTGCAGTGAGC	17	5	gp1a	224589800	+	53394346	53394444	aggtgggaggattgcttgagcctgggagaTGGAGGTTGCAGTGAGCtgagatcacgcaactgcacccccagcctgggccatagagtcagtccttgtctc	hsa-mir-1273f,
152	hsa-mir-4532-p5_1ss15TG	GGGGAGCCCGGCGGG	15	5	gp1a	224589812	+	56470450	56470500	acagaccccGGGGAGCCCGGCGGTgaagctcctggtatcctgggtgtctga	hsa-mir-4532,
153	hsa-miR-1307-5p	TCGACCGGACCTCGACCGGCT	21	5	gp1a	224589801	-	105154010	105154158	catcaagacccagctgagtcactgtcactgcctaccaatcTCGACCGGACCTCGACCGGCTcgtctgtgttgccaatcgaCTCGGCGTGGCGTCGGTCGTGGtagataggcggtcatgcatacgaattttcagctcttgttctggtgac	hsa-mir-1307,ptr-mir-1307,bta-mir-1307,cfa-mir-1307,ssc-mir-1307,
154	hsa-miR-361-3p_R-1	TCCCCCAGGTGTGATTCTGATT	22	5	gp1a	224589822	-	85158616	85158727	ttttcctgggatttgggagcTTATCAGAATCTCCAGGGGTACtttataatttcaaaaagTCCCCCAGGTGTGATTCTGATTtgcttccttttcctcctcctgctctgagaat	hsa-mir-361,ptr-mir-361,ggo-mir-361,mmu-mir-361,rno-mir-361,cgr-mir-361,bta-mir-361,eca-mir-361,cfa-mir-361,ssc-mir-361,
155	ppy-mir-1254-p3	TGCCACTGCACTCCAGCC	18	5	gp1a	224589801	+	70519075	70519171	GGTGGGAGGATTGCTTGAGCCTggaagctggagcctgcagtgaactatcattgTGCCACTGTACTCCAGCCtaggcaacaaaatgaaatcctgtcta	hsa-mir-1254-1,ptr-mir-1254,ppy-mir-1254,
156	hsa-miR-339-3p_R-2	TGAGCGCCTCGACGACAGAGC	21	5	gp1a	224589819	-	1062569	1062681	gtcctgtgctccgcaggggcggggcggccgctcTCCCTGTCCTCCAGGAGCTCACGTgtgcctgcctgTGAGCGCCTCGACGACAGAGCcggcgcctgccccagtgtctgcgc	hsa-mir-339,ptr-mir-339,ppy-mir-339,ggo-mir-339,mml-mir-339,
157	hsa-miR-5693_L-7_1ss13AT	CTCTGTAATGAACTC	15	4	gp1a	224589804	-	51922703	51922775	ctgggaagttagttcatttcagtctgtgctgtgagctagccagcagtggCTCTGAAATGAACTCaaactctag	hsa-mir-5693,
158	hsa-miR-92b-3p	TATTGCACTCGTCCCGGCCTCC	22	4	gp1a	224589800	+	155164958	155165066	agcgggatcccgggccccgggcgggcgggagggacgggacgcggtgcagtgttgttttttcccccgccaaTATTGCACTCGTCCCGGCCTCCggcccccccggcccccc	hsa-mir-92b,ptr-mir-92b,ppy-mir-92b,mml-mir-92b,mmu-mir-92b,rno-mir-92b,cgr-mir-92b,bta-mir-92b,eca-mir-92b,cfa-mir-92b,ssc-mir-92b,mdo-mir-92b,
159	hsa-miR-19b-3p_R-2	TGTGCAAATCCATGCAAAACT	21	4	gp1a	224589804	+	92003446	92003532	cactgttctatggttagttttgcaggtttgcatccagctgtgtgatattctgcTGTGCAAATCCATGCAAAACTgactgtggtagtg	hsa-mir-19b-1,lca-mir-19b-1,mmu-mir-19b-1,cgr-mir-19b,eca-mir-19b,oan-mir-19b-2,cfa-mir-19b-1,ssc-mir-19b-1,mdo-mir-19b-1,
		TGTGCAAATCCATGCAAAACT		4	gp1a	224589822	-	133303701	133303797	gacattgctacttacaattagttttgcaggtttgcatttcagcgtatatatgtatatgtggcTGTGCAAATCCATGCAAAACTgattgtgataatgt	hsa-mir-19b-2,ptr-mir-19b-2,age-mir-19b-2,sla-mir-19b-2,lca-mir-19b-2,mmu-mir-19b-2,rno-mir-19b-2,bta-mir-19b-2,eca-mir-19b-2,cfa-mir-19b-2,ssc-mir-19b-2,
160	hsa-miR-2110_R-1	TTGGGGAAACGGCCGCTGAGT	21	4	gp1a	224589801	-	115933864	115933938	caggggtTTGGGGAAACGGCCGCTGAGTgaggcgtcggctgtgtttctcaccgcggtcttttcctcccactcttg	hsa-mir-2110,
161	hsa-miR-31-5p_1ss2GT	ATGCAAGATGCTGGCATAGCT	21	4	gp1a	224589821	-	21512100	21512202	ctcctgtaacttggaactggagaggAGGCAAGATGCTGGCATAGCTgttgaactgggaacctgctatgccaacatattgccatctttcctgtctgacagcagc	hsa-mir-31,mmu-mir-31,rno-mir-31a,cgr-mir-31,bta-mir-31,eca-mir-31,cfa-mir-31,ssc-mir-31,
162	hsa-miR-181d-5p	AACATTCATTGTTGTCGGTGGGT	23	4	gp1a	224589810	+	13985689	13985825	gtcccctcccctaggccacagccgaggtcacaatcAACATTCATTGTTGTCGGTGGGTtgtgaggactgaggccagacccaccgggggatgaatgtcactgtggctgggccagacacggcttaaggggaatggggac	hsa-mir-181d,ptr-mir-181d,ppy-mir-181d,ggo-mir-181d,mml-mir-181d,mmu-mir-181d,rno-mir-181d,cgr-mir-181d,bta-mir-181d,cfa-mir-181d,ssc-mir-181d,
163	hsa-miR-1307-3p_L-1R+1	CTCGGCGTGGCGTCGGTCGTGG	22	4	gp1a	224589801	-	105154010	105154158	catcaagacccagctgagtcactgtcactgcctaccaatcTCGACCGGACCTCGACCGGCTcgtctgtgttgccaatcgaCTCGGCGTGGCGTCGGTCGTGGtagataggcggtcatgcatacgaattttcagctcttgttctggtgac	hsa-mir-1307,ptr-mir-1307,bta-mir-1307,cfa-mir-1307,ssc-mir-1307,
164	hsa-miR-4433b-3p_L+1_1ss9GC	ACAGGAGTCGGGGGTGGGACGT	22	4	gp1a	224589811	-	64567881	64567982	tgtgttccctatcctccttaTGTCCCACCCCCACTCCTGTTTgaatatttcaccagaaACAGGAGTGGGGGGTGGGACGTaaggaggatgggggaaagaaca	hsa-mir-4433b,
165	hsa-miR-6852-5p_R-1	CCCTGGGGTTCTGAGGACAT	20	4	gp1a	224589821	-	35710673	35710738	tgctgCCCTGGGGTTCTGAGGACATgctctgactcccctgatgtcctctgttcctcaggtgctggg	hsa-mir-6852,
166	hsa-miR-1185-1-3p_R-2	ATATACAGGGGGAGACTCTT	20	4	gp1a	224589805	+	101509308	101509417	ccactctttggtacttgaagagaggataccctttgtatgttcacttgattaatggcgaATATACAGGGGGAGACTCTTatttgcgtatcaaactctgtcgaggaagacgc	hsa-mir-1185-1,ptr-mir-1185-1,ppy-mir-1185-2,ggo-mir-1185,mml-mir-1185-1,mml-mir-1185-2,eca-mir-1185,
167	hsa-miR-4516_L-3R+1	AGAAGGGTCGGGGCG	15	4	gp1a	224589807	+	2183120	2183205	agggAGAAGGGTCGGGGCAgggagggcagggcaggctctggggtggggggtctgtgagtcagccacggctctgcccacgtctcccc	hsa-mir-4516,
168	hsa-miR-128-3p_R+1	TCACAGTGAACCGGTCTCTTTT	22	4	gp1a	224589811	+	136422936	136423065	tttaatattttgcaataattggccttgttcctgagctgttggattcggggccgtagcactgtctgagaggtttacatttcTCACAGTGAACCGGTCTCTTTTtcagctgcttcctggcttctttttactc	hsa-mir-128-1,ggo-mir-128,mmu-mir-128-1,cgr-mir-128,oan-mir-128-1,cfa-mir-128-1,sha-mir-128,
169	hsa-miR-128-3p	TCACAGTGAACCGGTCTCTTT	21	4	gp1a	224589815	+	35785968	35786051	tgtgcagtgggaaggggggccgatacactgtacgagagtgagtagcaggtcTCACAGTGAACCGGTCTCTTTccctactgtgtc	hsa-mir-128-2,ptr-mir-128-2,mmu-mir-128-2,rno-mir-128-2,bta-mir-128-2,eca-mir-128-1,cfa-mir-128-2,ssc-mir-128-2,mdo-mir-128a,
170	hsa-miR-342-5p_L-1	GGGGTGCTATCTGTGATTGA	20	4	gp1a	224589805	+	100575982	100576093	gccaacctgtgaaactgggctcaaggtgaGGGGTGCTATCTGTGATTGAgggacatggttaatggaattgTCTCACACAGAAATCGCACCCGTcaccttggcctacttatca	hsa-mir-342,ptr-mir-342,ggo-mir-342,mmu-mir-342,cgr-mir-342,eca-mir-342,cfa-mir-342,ssc-mir-342,
171	hsa-miR-4454_L-3	TCCGAGTCACGGCACCA	17	4	gp1a	224589816	-	164014726	164014780	ccggaTCCGAGTCACGGCACCAaatttcatgcgtgtccgtgtgaagagaccacca	hsa-mir-4454,
172	hsa-miR-424-5p_R-1	CAGCAGCAATTCATGTTTTGA	21	4	gp1a	224589822	-	133680641	133680751	tcattgactccgaggggataCAGCAGCAATTCATGTTTTGAagtgttctaaatggttCAAAACGTGAGGCGCTGCTATaccccctcgtggggaaggtagaaggtggggtct	hsa-mir-424,ptr-mir-424,ggo-mir-424,bta-mir-424,eca-mir-424,cfa-mir-424,ssc-mir-424,
173	hsa-miR-181c-5p	AACATTCAACCTGTCGGTGAGT	22	4	gp1a	224589810	+	13985513	13985622	cggaaaatttgccaagggtttgggggAACATTCAACCTGTCGGTGAGTttgggcagctcaggcaaACCATCGACCGTTGAGTGGACCctgaggcctggaattgccatcct	hsa-mir-181c,ppy-mir-181c,mml-mir-181c,mmu-mir-181c,rno-mir-181c,cgr-mir-181c,bta-mir-181c,cfa-mir-181c,ssc-mir-181c,mdo-mir-181a-3,
174	hsa-miR-223-5p_R-1	CGTGTATTTGACAAGCTGAGT	21	4	gp1a	224589822	+	65238712	65238821	cctggcctcctgcagtgccacgctcCGTGTATTTGACAAGCTGAGTtggacactccatgtggtagagTGTCAGTTTGTCAAATACCCCAAgtgcggcacatgcttaccag	hsa-mir-223,ppy-mir-223,mml-mir-223,sla-mir-223,mmu-mir-223,rno-mir-223,bta-mir-223,eca-mir-223,cfa-mir-223,
175	hsa-mir-3656-p3_1ss16AC	GGGTGCGGGGGTGGGC	16	4	gp1a	224589802	+	118889654	118889722	ctttcggccagcgggacggcatccgaggtgggctaggctcgggcccgtggcGGGTGCGGGGGTGGGAgg	hsa-mir-3656,
176	hsa-miR-197-3p	TTCACCACCTTCTCCACCCAGC	22	4	gp1a	224589800	+	110141496	110141601	ctggaatctgtgctctgggggctgtgccgggtagagagggcagtgggaggtaagagctcttcacccTTCACCACCTTCTCCACCCAGCatggccggcacactttgg	hsa-mir-197,ggo-mir-197,bta-mir-197,cfa-mir-197,
177	hsa-mir-4286-p5_1ss13GT	CATAAGTTAGGATAT	15	4	gp1a	224589820	+	10524488	10524580	tacttatggcaccccactcctggtaccatagtCATAAGTTAGGAGATgttagagctgtgagtaccatgacttaagtgtggtggcttaaacatg	hsa-mir-4286,
178	hsa-mir-3135b-p3_1ss5GA	TGCAACCTCGAACTCC	16	4	gp1a	224589818	-	32717689	32717756	tgcccaggctggagcgagtgcagtggtgcagtcagtcctagctcacTGCAGCCTCGAACTCCtgggct	hsa-mir-3135b,
179	hsa-mir-5684-p3_1ss2TC	TCTTGTTGCCCAGGC	15	4	gp1a	224589810	+	12897942	12898006	gctgaactCTAGCCTGAGCAACAgagtgagatggtcttgTTTTGTTGCCCAGGCtggagtccagt	hsa-mir-5684,
180	hsa-miR-365a-3p	TAATGCCCCTAAAAATCCTTAT	22	4	gp1a	224589807	+	14403127	14403237	gccagctggttcgttaccgcagggaaaatgagggacttttgggggcagatgtgtttccattccactatcaTAATGCCCCTAAAAATCCTTATtgctcttgcagtattcctc	hsa-mir-365a,ptr-mir-365-1,ggo-mir-365a,mmu-mir-365-1,cgr-mir-365,bta-mir-365-1,oan-mir-365-1,ssc-mir-365-1,mdo-mir-365,
		TAATGCCCCTAAAAATCCTTAT		4	gp1a	224589808	+	29902430	29902540	agagtgttcaaggacagcaagaaaaatgagggactttcaggggcagctgtgttttctgactcagtcaTAATGCCCCTAAAAATCCTTATtgttcttgcagtgtgcatcggg	hsa-mir-365b,ptr-mir-365-2,mml-mir-365-2,mmu-mir-365-2,rno-mir-365,bta-mir-365-2,eca-mir-365-1,oan-mir-365-2,ssc-mir-365-2,
181	hsa-miR-3615_R-2	TCTCTCGGCTCCTCGCGGC	19	3	gp1a	224589808	+	72744752	72744838	gactctgggacgctcagacgccgcgcggggcggggattggtctgtggtccTCTCTCGGCTCCTCGCGGCtcgcggcggccgacggtt	hsa-mir-3615,
182	hsa-miR-381-3p	TATACAAGGGCAAGCTCTCTGT	22	3	gp1a	224589805	+	101512235	101512342	cctgcccagtgctattgtttggtacttaaagcgaggttgccctttgtatattcggtttattgacatggaaTATACAAGGGCAAGCTCTCTGTgagtatcaaaccttgt	hsa-mir-381,ptr-mir-381,ggo-mir-381,cgr-mir-381,bta-mir-381,eca-mir-381,
183	hsa-miR-328-3p_L-1R+1	TGGCCCTCTCTGCCCTTCCGTT	22	3	gp1a	224589807	-	67236211	67236321	aagtcctgggctgtctcagagcctggagtgggggggcaggaggggctcagggagaaagtgcatacagccccTGGCCCTCTCTGCCCTTCCGTCccctgctcttggccatgc	hsa-mir-328,ptr-mir-328,ppy-mir-328,ggo-mir-328,mmu-mir-328,cgr-mir-328,bta-mir-328,eca-mir-328,cfa-mir-328,ssc-mir-328,
184	hsa-miR-7704_L-1R-2	GGGGTCGGCGGCGACG	16	3	gp1a	224589811	+	177053571	177053629	cGGGGTCGGCGGCGACGtgctcagcttggcacccaagttctgccgctccgacgcccggc	hsa-mir-7704,
185	hsa-miR-654-3p_R-2	TATGTCTGCTGACCATCACC	20	3	gp1a	224589805	+	101506536	101506644	aggtggggctgagccctccagggtaagtggaaagaTGGTGGGCCGCAGAACATGTGCtgagttcgtgccaTATGTCTGCTGACCATCACCtttagaagccccctttcgc	hsa-mir-654,ptr-mir-654,ggo-mir-654,bta-mir-654,
186	hsa-miR-4732-5p	TGTAGAGCAGGGAGCAGGAAGCT	23	3	gp1a	224589808	-	27188673	27188748	gagggagcTGTAGAGCAGGGAGCAGGAAGCTgtgtgtgtccagccctgacctgtcctgttctgcccccagcccctc	hsa-mir-4732,
187	hsa-miR-193a-5p	TGGGTCTTTGCGGGCGAGATGA	22	3	gp1a	224589808	+	29886999	29887109	gacgcaccccgaactccgaggatgggagctgagggcTGGGTCTTTGCGGGCGAGATGAgggtgtcggatcAACTGGCCTACAAAGTcccagttctcggcccccgggaccag	hsa-mir-193a,ptr-mir-193a,ppy-mir-193a,ggo-mir-193a,mml-mir-193a,bta-mir-193a,eca-mir-193a,cfa-mir-193a,ssc-mir-193a,mdo-mir-193a,
188	hsa-miR-493-3p	TGAAGGTCTACTGTGTGCCAGG	22	3	gp1a	224589805	+	101335387	101335501	ggggctcattctggcctccagggctTTGTACATGGTAGGCTTTCATTcattcgtttgcacattcggTGAAGGTCTACTGTGTGCCAGGccctgtgccaggcatcgtgtagatgga	hsa-mir-493,ggo-mir-493,mmu-mir-493,rno-mir-493,bta-mir-493,oar-mir-493,eca-mir-493b,ssc-mir-493,
189	hsa-miR-193b-3p	AACTGGCCCTCAAAGTCCCGCT	22	3	gp1a	224589807	+	14397817	14397928	ggaggctgtggtctcagaatCGGGGTTTTGAGGGCGAGAtgagtttatgttttatccAACTGGCCCTCAAAGTCCCGCTtttggggtcattctggacagcgagggactcagg	hsa-mir-193b,ptr-mir-193b,ggo-mir-193b,mmu-mir-193b,cgr-mir-193b,bta-mir-193b,eca-mir-193b,cfa-mir-193b,mdo-mir-193b,
190	hsa-miR-375	TTTGTTCGTTCGGCTCGCGTGA	22	3	gp1a	224589811	-	219866350	219866461	cgaccgccaggccccgggccctccgctcccgccccgcgacgagcccctcgcacaaaccggacctgagcgtTTTGTTCGTTCGGCTCGCGTGAggcaggggcggcctctcagc	hsa-mir-375,ptr-mir-375,ggo-mir-375,rno-mir-375,cfa-mir-375,mdo-mir-375,
191	hsa-miR-493-5p	TTGTACATGGTAGGCTTTCATT	22	3	gp1a	224589805	+	101335387	101335501	ggggctcattctggcctccagggctTTGTACATGGTAGGCTTTCATTcattcgtttgcacattcggTGAAGGTCTACTGTGTGCCAGGccctgtgccaggcatcgtgtagatgga	hsa-mir-493,ggo-mir-493,mmu-mir-493,rno-mir-493,bta-mir-493,oar-mir-493,eca-mir-493b,ssc-mir-493,
192	hsa-miR-23b-5p_R-1	TGGGTTCCTGGCATGCTGATT	21	3	gp1a	224589821	+	97847481	97847586	ggcgctgctctcaggtgctctggctgctTGGGTTCCTGGCATGCTGATTtgtgacttaagattaaaATCACATTGCCAGGGATTACCacgcaaccacgaccttggc	hsa-mir-23b,ggo-mir-23b,mmu-mir-23b,rno-mir-23b,cgr-mir-23b,bta-mir-23b,eca-mir-23b,cfa-mir-23b,ssc-mir-23b,mdo-mir-23b,
193	hsa-miR-130b-3p_R+1	CAGTGCAATGATGAAAGGGCATT	23	3	gp1a	224589814	+	22007573	22007682	ccctgggggaggcactggcaggcctgcccgacACTCTTTCCCTGTTGCACTACTataggccgctgggaagCAGTGCAATGATGAAAGGGCATCggtcaggtccagcctgc	hsa-mir-130b,ptr-mir-130b,ppy-mir-130b,ggo-mir-130b,mml-mir-130b,rno-mir-130b,cgr-mir-130b,bta-mir-130b,eca-mir-130b,cfa-mir-130b,ssc-mir-130b,
194	hsa-miR-450b-5p_R-1	TTTTGCAATATGTTCCTGAAT	21	3	gp1a	224589822	-	133674191	133674302	aatgtaagatgcagaattatTTTTGCAATATGTTCCTGAATatgtaatataagtgtattgggatcattttgcatccatagttttgtatcaacatatggagaaaagtctagga	hsa-mir-450b,ptr-mir-450b,ggo-mir-450b,mml-mir-450b,bta-mir-450b,eca-mir-450b,cfa-mir-450b,ssc-mir-450b,
195	hsa-mir-1273e-p5_1ss14TC	GAGGCAGGAGAATCGCTTGAACC	23	3	gp1a	224589801	+	76944716	76944816	tGAGGCAGGAGAATTGCTTGAACCcgggaggtggaggttgcagtgagccgagaTCGCGCCACTGTACTCCagcctgggtgacagagcgagactccgtctca	hsa-mir-1273e,
196	hsa-mir-5096-p3_1ss13AG	CAGGCTGGTCTCGAACTCC	19	3	gp1a	224589816	+	79741906	79741975	agtagaggtggggtttcaCCATGTTGGTCAGGCTGGTCTCAAACTCCtgacctcaggtgatccatccacc	hsa-mir-5096,
197	hsa-miR-136-3p	CATCATCGTCTCAAATGAGTCT	22	3	gp1a	224589805	+	101351034	101351125	ttggatgagccctcggaggactccatttgttttgatgatggattcttatgctcCATCATCGTCTCAAATGAGTCTtcagagggttctatcat	hsa-mir-136,mml-mir-136,mmu-mir-136,rno-mir-136,bta-mir-136,oar-mir-136,eca-mir-136,cfa-mir-136,ssc-mir-136,
198	hsa-mir-1254-1-p5_1ss22TC	GGTGGGAGGATTGCTTGAGCCC	22	3	gp1a	224589801	+	70519075	70519171	GGTGGGAGGATTGCTTGAGCCTggaagctggagcctgcagtgaactatcattgTGCCACTGTACTCCAGCCtaggcaacaaaatgaaatcctgtcta	hsa-mir-1254-1,ptr-mir-1254,ppy-mir-1254,
199	hsa-miR-215-5p_L-1R+3_1ss20AC	TGACCTATGAATTGACAGCCAAT	23	3	gp1a	224589800	-	220291195	220291304	atcattcagaaatggtatacaggaaaaTGACCTATGAATTGACAGACAATatagctgagtttgtctgtcatttctttaggccaatattctgtatgactgtgctacttcaa	hsa-mir-215,ptr-mir-215,ppy-mir-215,ggo-mir-215,mml-mir-215,cgr-mir-215,bta-mir-215,eca-mir-215,
200	hsa-mir-887-p5	CCTGTTAGACTCTGGATTTTACACT	25	3	gp1a	224589817	+	15935268	15935381	agatgccgtcagagagccccggggtgcagatccttgggagcCCTGTTAGACTCTGGATTTTACACTtggagtgaacgggcgccatcccgaggctttgcacaggggcaagcttcg	hsa-mir-887,ptr-mir-887,ggo-mir-887,
201	hsa-mir-7641-2-p3_1ss13CA	AGCAGGGTCGGGACTGGTTAGTACTTGGA	29	3	gp1a	224589805	+	76070552	76070604	gtttgATCTCGGAAGCTAAGCAGGGTCGGGCCTGGTTAGTACTTGGAtgggag	hsa-mir-7641-2,
202	hsa-miR-29c-3p_R-3	TAGCACCATTTGAAATCGG	19	3	gp1a	224589800	-	207975187	207975301	gggagcaccactggcccatctcttacacaggcTGACCGATTTCTCCTGGTGTTCagagtctgtttttgtcTAGCACCATTTGAAATCGGttatgatgtagggggaaaagcagcag	hsa-mir-29c,ptr-mir-29c,ggo-mir-29c,cgr-mir-29c,bta-mir-29d,eca-mir-29c-2,oan-mir-29a-2,cfa-mir-29c-2,mdo-mir-29a-2,
203	hsa-mir-3973-p5_1ss12TA	CCCAGGGTAGCACTC	15	3	gp1a	224589802	+	36031648	36031754	gCCCAGGGTAGCTCTCtgtattgcttgttacattttaggattgcttgccccttgctccaatggtgcaggcagaagaaatgcaaacaaagtacagcattagccttagc	hsa-mir-3973,
204	hsa-mir-4507-p3_1ss17GA	AGCTGGGTTGGGCTGGAC	18	3	gp1a	224589805	-	106324293	106324344	tctgggctgagccgagctgggttaagccgAGCTGGGTTGGGCTGGGCtgggt	hsa-mir-4507,
205	hsa-miR-195-5p	TAGCAGCACAGAAATATTGGC	21	3	gp1a	224589808	-	6920933	6921026	acacccagcttccctggctcTAGCAGCACAGAAATATTGGCacagggaagcgagtctgCCAATATTGGCTGTGCTGCTCCaggcagggtggtga	hsa-mir-195,ptr-mir-195,ggo-mir-195,mml-mir-195,mmu-mir-195a,rno-mir-195,cgr-mir-195,bta-mir-195,eca-mir-195,cfa-mir-195,ssc-mir-195,
206	hsa-miR-378c_R-5	ACTGGACTTGGAGTCAGAAG	20	3	gp1a	224589801	-	132760851	132760931	ggaggccatcACTGGACTTGGAGTCAGAAGagtggagtcgggtcagacttcaactctgactttgaaggtggtgagtgcctc	hsa-mir-378c,
207	hsa-miR-139-3p	TGGAGACGCGGCCCTGTTGGAGT	23	3	gp1a	224589802	-	72326077	72326187	gggactggctcaggtgtatTCTACAGTGCACGTGTCTCCAGTgtggctcggaggcTGGAGACGCGGCCCTGTTGGAGTaacaactgaagccggagtctgcgaagggtgggc	hsa-mir-139,ptr-mir-139,ggo-mir-139,cgr-mir-139,bta-mir-139,eca-mir-139,
208	hsa-miR-148a-5p	AAAGTTCTGAGACACTCCGACT	22	3	gp1a	224589819	-	25989523	25989633	ggaggaagacagcacgtttggtcttttgaggcAAAGTTCTGAGACACTCCGACTctgagtatgatagaagTCAGTGCACTACAGAACTTTGTctctagaggctgtggtcgc	hsa-mir-148a,ptr-mir-148a,ggo-mir-148a,mmu-mir-148a,bta-mir-148a,oan-mir-148,cfa-mir-148a,mdo-mir-148,
209	hsa-miR-340-3p_R+1	TCCGTCTCAGTTACTTTATAGCC	23	3	gp1a	224589817	-	179442292	179442402	accgtttgtacctggtgtgaTTATAAAGCAATGAGACTGATTgtcatatgtcgtttgtgggaTCCGTCTCAGTTACTTTATAGCCatacctggtatcttataccacagatc	hsa-mir-340,ptr-mir-340,ppy-mir-340,ggo-mir-340,mml-mir-340,mmu-mir-340,rno-mir-340,cgr-mir-340,bta-mir-340,eca-mir-340,cfa-mir-340,ssc-mir-340-2,ssc-mir-340-1,
210	hsa-miR-28-5p_R-1	AAGGAGCTCACAGTCTATTGA	21	3	gp1a	224589815	+	188406569	188406654	ggtccttgccctcAAGGAGCTCACAGTCTATTGAgttacctttctgactttccCACTAGATTGTGAGCTCCTGGAgggcaggcact	hsa-mir-28,ppy-mir-28,mml-mir-28,mne-mir-28,age-mir-28,sla-mir-28,mmu-mir-28a,rno-mir-28,cgr-mir-28,bta-mir-28,cfa-mir-28,ssc-mir-28,
211	cgr-miR-331-5p_L+2R-1_1ss22TA	TTCTAGGTATGGTCCCAGGGAA	22	3	gp1a	224589803	+	95702186	95702296	cactcccaaggagtttggttttgtttgggtttgTTCTAGGTATGGTCCCAGGGATcccagatcaaaccagGCCCCTGGGCCTATCCTAGAACcaacctaagctcgcgcatc	hsa-mir-331,ptr-mir-331,ppy-mir-331,ggo-mir-331,mml-mir-331,mmu-mir-331,rno-mir-331,cgr-mir-331,bta-mir-331,eca-mir-331,aja-mir-331,ssc-mir-331,
212	hsa-miR-432-5p_R-2	TCTTGGAGTAGGTCATTGGGT	21	3	gp1a	224589805	+	101350813	101350922	cgttgcatgactcctccaggTCTTGGAGTAGGTCATTGGGTggatcctctatttccttacgtgggccactggatggctcctccatgtcttggagtagatcagtgggcagc	hsa-mir-432,ptr-mir-432,ggo-mir-432,mml-mir-432,bta-mir-432,eca-mir-432,cfa-mir-432,ssc-mir-432,
213	hsa-miR-181a-3p	ACCATCGACCGTTGATTGTACC	22	3	gp1a	224589800	-	198828173	198828282	tgagttttgaggttgcttcagtgAACATTCAACGCTGTCGGTGAGTttggaattaaaatcaaaACCATCGACCGTTGATTGTACCctatggctaaccatcatctactcca	hsa-mir-181a-1,ggo-mir-181a-1,mmu-mir-181a-1,rno-mir-181a-1,cgr-mir-181a,bta-mir-181a-1,oar-mir-181a-1,eca-mir-181a-2,cfa-mir-181a-1,ssc-mir-181a-1,mdo-mir-181a-1,sha-mir-181a-1,
214	hsa-miR-374a-3p	CTTATCAGATTGTATTGTAATT	22	3	gp1a	224589822	-	73507111	73507221	ctggagcagcaccccctgggaagaaattttacatcggccaTTATAATACAACCTGATAAGTgttatagcaCTTATCAGATTGTATTGTAATTgtctgtgtatatgcctgtc	hsa-mir-374a,ptr-mir-374a,ppy-mir-374a,ggo-mir-374a,mml-mir-374a,bta-mir-374a,ssc-mir-374a,
215	hsa-miR-125a-3p_R-1	ACAGGTGAGGTTCTTGGGAGC	21	3	gp1a	224589810	+	52196501	52196608	ccatgttgccagtctctaggTCCCTGAGACCCTTTAACCTGTgaggacatccagggtcACAGGTGAGGTTCTTGGGAGCctggcgtctggcccaaccacacacctggg	hsa-mir-125a,ptr-mir-125a,ggo-mir-125a,mml-mir-125a,mmu-mir-125a,rno-mir-125a,cgr-mir-125a,bta-mir-125a,eca-mir-125a,cfa-mir-125a,ssc-mir-125a,
216	hsa-miR-411-5p_L+1	ATAGTAGACCGTATAGCGTACG	22	3	gp1a	224589805	+	101489637	101489766	agcctttgtcctcggcatctctgtgtggtacttggagagATAGTAGACCGTATAGCGTACGctttatctgtgacgtatgtaacacggtccactaaccctcagtatcaaatccatccccgaggctcctgga	hsa-mir-411,ptr-mir-411,ggo-mir-411,mml-mir-411,rno-mir-411,oar-mir-411a,cfa-mir-411,
217	hsa-miR-1273g-3p_L-1R-4_1ss10CT	CCACTGCATTCCAGCC	16	3	gp1a	224589800	+	53405986	53406085	gaggtgggaggattgcttgagtcagggtggttgaggctgcagtaagttgtgatcataCCACTGCACTCCAGCCtgagtgacagagcaagaccttgtctca	hsa-mir-1273g,
218	hsa-miR-17-5p_R-2	CAAAGTGCTTACAGTGCAGGT	21	3	gp1a	224589804	+	92002859	92002942	gtcagaataatgtCAAAGTGCTTACAGTGCAGGTagtgatatgtgcatctactgcagtgaaggcacttgtagcattatggtgac	hsa-mir-17,ppy-mir-17,mmu-mir-17,rno-mir-17-1,cgr-mir-17,oar-mir-17,eca-mir-17,oan-mir-17,cfa-mir-17,ssc-mir-17,mdo-mir-17,
219	hsa-mir-1827-p3_1ss13TG	AGGCTGAGGCAGGAG	15	3	gp1a	224589803	+	100583662	100583727	tcagcagcacagccttcagcctaaagcaatgagaagcctctgaaAGGCTGAGGCAGTAGattgaat	hsa-mir-1827,ppy-mir-1827,
220	hsa-miR-1301-3p_R+1	TTGCAGCTGCCTGGGAGTGACTTCT	25	3	gp1a	224589811	-	25551502	25551613	ctgccaagcgacccctagaatggggattgtggggggtcgctctaggcaccgcagcactgtgctggggatgTTGCAGCTGCCTGGGAGTGACTTCAcacagtcctctctgcct	hsa-mir-1301,ggo-mir-1301,eca-mir-1301,
221	hsa-miR-412-5p_R-3	TGGTCGACCAGTTGGAAAGT	20	2	gp1a	224589805	+	101531784	101531874	ctggggtacggggatggaTGGTCGACCAGTTGGAAAGTaattgtttctaatgtacttcacctggtccactagccgtccgtatccgctgcag	hsa-mir-412,ptr-mir-412,bta-mir-412,eca-mir-412,
222	hsa-miR-1273h-3p_L-3R+2	CAGACTCGACCTCCCAGGCTT	21	2	gp1a	224589807	+	24214437	24214552	tacttgggtgactaaggcAGGATTGCTTGAGCCTGGGAGGtcaaggctgcagtgtcgtggtcacagcttgctgCAGACTCGACCTCCCAGGCTTaagcaatcctcctgctcgagtg	hsa-mir-1273h,
223	hsa-miR-421_L-4R+2	ACAGACATTAATTGGGCGCCT	21	2	gp1a	224589822	-	73438208	73438319	gtattcacagtgcctaatccggtgcacattgtaggcctcattaaatgtttgttgaatgaaaaaatgaatcatcaACAGACATTAATTGGGCGCCTgctctgtgatctccatg	hsa-mir-421,ptr-mir-421,ppy-mir-421,ggo-mir-421,mml-mir-421,mmu-mir-421,rno-mir-421,ssc-mir-421,
224	hsa-mir-4662a-p3_1ss1GC	CCTATTCTGAATGCC	15	2	gp1a	224589820	+	125834227	125834293	tctatTTAGCCAATTGTCCATCTTTAGCTATTCTGAATGCCtaaagatagacaattggctaaataga	hsa-mir-4662a,
225	hsa-mir-1285-2-p5	TTGGGAGGCCGAGGC	15	2	gp1a	224589811	-	70480050	70480137	tTTGGGAGGCCGAGGCtggtgcatcacttgagcccagcaatttgagaccaatctgggcaacaaagtgagacctccgtctctacaaaga	hsa-mir-1285-2,ppy-mir-1285b,
226	hsa-miR-96-5p_R-2	TTTGGCACTAGCACATTTTTG	21	2	gp1a	224589819	-	129414525	129414624	ccagtgccatctgcttggccgatTTTGGCACTAGCACATTTTTGcttgtgtctctccgctctgagcaatcatgtgcagtgccaatatgggaaaagcagga	hsa-mir-96,sla-mir-96,mmu-mir-96,rno-mir-96,bta-mir-96,cfa-mir-96,
227	hsa-miR-450a-5p	TTTTGCGATGTGTTCCTAATAT	22	2	gp1a	224589822	-	133674366	133674465	tcaaaaacgatactaaactgtTTTTGCGATGTGTTCCTAATATgcactataaatatattgggaacattttgcatgtatagttttgtatcaatatacagat	hsa-mir-450a-1,ptr-mir-450a-1,ppy-mir-450a-1,mml-mir-450a-1,mmu-mir-450a-1,cgr-mir-450a,bta-mir-450a-1,ssc-mir-450a,
		TTTTGCGATGTGTTCCTAATAT		2	gp1a	224589822	-	133674525	133674637	ccaaagaaagatgctaaactatTTTTGCGATGTGTTCCTAATATgtaatataaatgtattggggacattttgcattcatagttttgtatcaataatatggggaaaagaggcta	hsa-mir-450a-2,ptr-mir-450a-2,ggo-mir-450a,mmu-mir-450a-2,bta-mir-450a-2,eca-mir-450a,cfa-mir-450a,
228	hsa-miR-3130-3p_R-2	GCTGCACCGGAGACTGGGT	19	2	gp1a	224589811	+	207647958	207648032	cttgtcatgtcttacccagtctccggtgcagccttgacaacagGCTGCACCGGAGACTGGGTaagacatgacaag	hsa-mir-3130-2,
		GCTGCACCGGAGACTGGGT		2	gp1a	224589811	-	207647958	207648032	cttgtcatgtcttacccagtctccggtgcagcctgttgtcaagGCTGCACCGGAGACTGGGTaagacatgacaag	hsa-mir-3130-1,
229	hsa-mir-5096-p5_1ss17GA	CCATGTTGGTCAGGCTAGTCTCAAACTC	28	2	gp1a	224589816	+	79741906	79741975	agtagaggtggggtttcaCCATGTTGGTCAGGCTGGTCTCAAACTCCtgacctcaggtgatccatccacc	hsa-mir-5096,
230	hsa-miR-7641_L+4R+5_1ss5TC	TCGTCTGATCTCGGAAGCTAAGCAGGGT	28	2	gp1a	224589802	+	104123319	104123379	tcTCGTTTGATCTCGGAAGCTAAGCAGGGTtgggcctggtTAGTACTTGGATGGGaaactt	hsa-mir-7641-1,
231	hsa-mir-943-p3_1ss10CG	TGCTGCTGGGGCCCT	15	2	gp1a	224589816	-	1988111	1988204	gggacgttctgagctcggggtgggggacgtttgccggtcacTGCTGCTGGCGCCCTgactgttgccgtcctccagccccactcaaaggcatccc	hsa-mir-943,
232	hsa-mir-1273d-p3_1ss4TC	ACTCCAGCCTGGGTGACAAGAGC	23	2	gp1a	224589800	+	10287776	10287861	GAATCGCTTGAACCCATGAGGttgaggctgcagtgagccaagatcgtgccactgcACTTCAGCCTGGGTGACAAGAGCgaaacttc	hsa-mir-1273d,
233	hsa-miR-574-5p_R-2	TGAGTGTGTGTGTGTGAGTGT	21	2	gp1a	224589816	+	38869643	38869752	gcgcggccgagggacctgcgtgggtgcgggcgtgTGAGTGTGTGTGTGTGAGTGTgtgtcgctccgggtcCACGCTCATGCACACACCCACAcgcccacactcagggtct	hsa-mir-574,ggo-mir-574,mmu-mir-574,cfa-mir-574,ssc-mir-574,
234	hsa-miR-7114-3p_L-4R-2_1ss8CA	CCAACCCTCTCCACC	15	2	gp1a	224589821	-	140344478	140344538	tccgctctgtggagtggggtgcctgtcccctgccactgggtgacCCACCCCTCTCCACCag	hsa-mir-7114,
235	hsa-mir-7641-1-p3_1ss8TA	TAGTACTAGGATGGG	15	2	gp1a	224589802	+	104123319	104123379	tcTCGTTTGATCTCGGAAGCTAAGCAGGGTtgggcctggtTAGTACTTGGATGGGaaactt	hsa-mir-7641-1,
236	hsa-miR-424-3p	CAAAACGTGAGGCGCTGCTAT	21	2	gp1a	224589822	-	133680641	133680751	tcattgactccgaggggataCAGCAGCAATTCATGTTTTGAagtgttctaaatggttCAAAACGTGAGGCGCTGCTATaccccctcgtggggaaggtagaaggtggggtct	hsa-mir-424,ptr-mir-424,ggo-mir-424,bta-mir-424,eca-mir-424,cfa-mir-424,ssc-mir-424,
237	hsa-miR-6755-5p_L+1R-1	TTAGGGTAGACACTGACAACGT	22	2	gp1a	224589802	+	85989375	85989440	tgttTTAGGGTAGACACTGACAACGTtatgtgtggtctttaacctgttgtcatgttttttccctag	hsa-mir-6755,
238	hsa-miR-95-3p_R-1	TTCAACGGGTATTTATTGAGC	21	2	gp1a	224589816	-	8007028	8007108	aacacagtgggcactcaataaatgtctgttgaattgaaatgcgttacaTTCAACGGGTATTTATTGAGCacccactctgtg	hsa-mir-95,ppa-mir-95,bta-mir-95,cfa-mir-95,ssc-mir-95,
239	hsa-mir-1273h-p5_1ss16TC	AGGATTGCTTGAGCCCGGGAGG	22	2	gp1a	224589807	+	24214437	24214552	tacttgggtgactaaggcAGGATTGCTTGAGCCTGGGAGGtcaaggctgcagtgtcgtggtcacagcttgctgCAGACTCGACCTCCCAGGCTTaagcaatcctcctgctcgagtg	hsa-mir-1273h,
240	hsa-miR-548e-3p_R-1	AAAAACTGAGACTACTTTTGC	21	2	gp1a	224589801	+	112748684	112748771	ttattaggttggtacaaaagcaatcgcggtttttgctattacttttaaaggcAAAAACTGAGACTACTTTTGCaccaacctgatagaa	hsa-mir-548e,
241	hsa-miR-885-5p	TCCATTACACTACCCTGCCTCT	22	2	gp1a	224589815	-	10436165	10436274	ctgcagaaggcccagtctgctactcggcccgcactctcTCCATTACACTACCCTGCCTCTtctccatgagAGGCAGCGGGGTGTAGTGGATagagcacgggttcaagtcc	hsa-mir-885,ptr-mir-885,ggo-mir-885,bta-mir-885,eca-mir-885,ssc-mir-885,
242	hsa-miR-122-3p_L+1R-1	AAACGCCATTATCACACTAAAT	22	2	gp1a	224589809	+	56118300	56118408	gagtttccttagcagagctgTGGAGTGTGACAATGGTGTTTgtgtctaaactatcAAACGCCATTATCACACTAAATagctactgctaggcaatccttccctcgataaa	hsa-mir-122,ptr-mir-122,ggo-mir-122,mml-mir-122a,mmu-mir-122,rno-mir-122,cgr-mir-122,bta-mir-122,eca-mir-122,cfa-mir-122,mdo-mir-122,
243	hsa-miR-874-3p_R+1	CTGCCCTGGCCCGAGGGACCGAC	23	2	gp1a	224589817	-	136983251	136983362	gctccatcggatgaattgttggtgttagccctgcggccccacgcaccagggtaagagagactctcgcttcCTGCCCTGGCCCGAGGGACCGACtggctgggcctgccttctg	hsa-mir-874,ptr-mir-874,ggo-mir-874,mml-mir-874,mmu-mir-874,rno-mir-874,cgr-mir-874,eca-mir-874,ssc-mir-874,
244	hsa-miR-660-3p_R-3	ACCTCCTGTGTGCATGGA	18	2	gp1a	224589822	+	49777844	49777953	atgaactgctccttctcccaTACCCATTGCATATCGGAGTTGTgaattctcaaaacACCTCCTGTGTGCATGGAttacaggagggtgagccttgtcatcgtgaatcttct	hsa-mir-660,ptr-mir-660,ggo-mir-660,mml-mir-660,eca-mir-660,cfa-mir-660,
245	hsa-miR-193b-5p_R-3	CGGGGTTTTGAGGGCGAGA	19	2	gp1a	224589807	+	14397817	14397928	ggaggctgtggtctcagaatCGGGGTTTTGAGGGCGAGAtgagtttatgttttatccAACTGGCCCTCAAAGTCCCGCTtttggggtcattctggacagcgagggactcagg	hsa-mir-193b,ptr-mir-193b,ggo-mir-193b,mmu-mir-193b,cgr-mir-193b,bta-mir-193b,eca-mir-193b,cfa-mir-193b,mdo-mir-193b,
246	hsa-miR-6815-5p_L+1R-4	GTAGGTGGCGCCGGAGGAGT	20	2	gp1a	224589813	+	46898180	46898240	cactGTAGGTGGCGCCGGAGGAGTcatttcccatcactaatggcttctcttgcacacccag	hsa-mir-6815,
247	hsa-mir-4794-p5_1ss2GT	CTAGACTGTATGTCC	15	2	gp1a	224589800	+	65045530	65045606	ttttaacatctggctatctcaCGAGACTGTATGTCCtaacagtgcttgtagtctcatgagatagccagatgttaaaa	hsa-mir-4794,
248	hsa-miR-200c-3p	TAATACTGCCGGGTAATGATGGA	23	2	gp1a	224589803	+	7072835	7072943	acccaagGTGGGCGGGCTGGGCgggggccctcgtcttacccagcagtgtttgggtgcggttgggagtctcTAATACTGCCGGGTAATGATGGAggcccctgtccctgtg	hsa-mir-200c,ptr-mir-200c,ggo-mir-200c,mmu-mir-200c,cgr-mir-200c,bta-mir-200c,eca-mir-200c,cfa-mir-200c,mdo-mir-200c,
249	hsa-miR-483-5p_L-1	AGACGGGAGGAAAGAAGGGAG	21	2	gp1a	224589802	-	2155341	2155452	ttgctgtgggggagagggggaAGACGGGAGGAAAGAAGGGAGtggttccatcacgcctcctcactcctctcctcccgtcttctcctctcctgcccttgtctccctgtctcag	hsa-mir-483,ggo-mir-483,
250	hsa-mir-1271-p5_1ss2TC	CCCAGTAAATATTTG	15	2	gp1a	224589817	+	175794949	175795034	cacccagatcagtgcttggcacctagcaagcaCTCAGTAAATATTTGttgagtgcctgctatgtgccaggcattgtgctgagggct	hsa-mir-1271,cgr-mir-1271,
251	hsa-miR-338-3p_R-1	TCCAGCATCAGTGATTTTGTT	21	2	gp1a	224589808	-	79099670	79099778	cgtcagccccagacgccgcacggctgtcctctccAACAATATCCTGGTGCTGAGTgatgactcaggcgacTCCAGCATCAGTGATTTTGTTgaagagggcagctgccag	hsa-mir-338,ptr-mir-338,ppy-mir-338,ggo-mir-338,mml-mir-338,mmu-mir-338,rno-mir-338,cgr-mir-338,bta-mir-338,eca-mir-338,cfa-mir-338,ssc-mir-338,mdo-mir-338,
252	hsa-miR-143-5p_R-1	GGTGCAGTGCTGCATCTCTGG	21	2	gp1a	224589817	+	148808481	148808586	gcgcagcgccctgtctcccagcctgaGGTGCAGTGCTGCATCTCTGGtcagttgggagtcTGAGATGAAGCACTGTAGCTcaggaagagagaagttgttctgcagc	hsa-mir-143,ptr-mir-143,mml-mir-143,mmu-mir-143,rno-mir-143,cgr-mir-143,bta-mir-143,oar-mir-143,eca-mir-143,aja-mir-143,oan-mir-143,cfa-mir-143,ssc-mir-143,mdo-mir-143,
253	hsa-mir-4483-p3_1ss9TC	ATATAATACTAGGGGTGG	18	2	gp1a	224589801	-	115537752	115537813	aaaaaacaacatacttagtgcatacccATATAATATTAGGGGTGGtctgttgttgtttttct	hsa-mir-4483,
254	hsa-miR-200b-3p_R+2	TAATACTGCCTGGTAATGATGACT	24	2	gp1a	224589800	+	1102472	1102582	cggcccccggacccagctcgggcagccgtggccatcttactgggcagcattggatggagtcaggtctcTAATACTGCCTGGTAATGATGACGgcggagccctgcacgcagc	hsa-mir-200b,ggo-mir-200b,mmu-mir-200b,rno-mir-200b,cgr-mir-200b,eca-mir-200b,cfa-mir-200b,
255	hsa-miR-335-3p_L+1	GTTTTTCATTATTGCTCCTGACC	23	2	gp1a	224589819	+	130135952	130136056	tgttttgagcgggggTCAAGAGCAATAACGAAAAATgtttgtcataaaccGTTTTTCATTATTGCTCCTGACCtcctctcatttgctatattcaattaagtaagt	hsa-mir-335,ptr-mir-335,ppy-mir-335,ggo-mir-335,mml-mir-335,rno-mir-335,bta-mir-335,eca-mir-335,cfa-mir-335,ssc-mir-335,
256	hsa-miR-502-3p_R-2	AATGCACCTGGGCAAGGATT	20	2	gp1a	224589822	+	49779187	49779298	gtgcccaagccttctgccctgctccccctctctaatccttgctatctgggtgctagtgctggctcaatgcAATGCACCTGGGCAAGGATTcagagagggggagctcaactgt	hsa-mir-502,ptr-mir-502,ppy-mir-502,ppy-mir-501,ggo-mir-502a,mml-mir-502,eca-mir-502,cfa-mir-502,
257	hsa-mir-3648-p5	GGGGGAGCCGCGGGGA	16	2	gp1a	224589813	+	9825832	9826011	cgcgactgcggcggcggtggtgGGGGGAGCCGCGGGGAtcgccgagggccggtcggccgccccgggtgccgcgcggtgccgccggcggcggtgaggccccgcgcgtgtgtcccgGCTGCGGTCGGCCGCgctcgaggggtccccgtggcgtccccttccccgccggccgcctttctcgcg	hsa-mir-3648,
258	hsa-mir-8078-p5_1ss13GT	CCCCCTCCACCGTGCTGACCGGCC	24	2	gp1a	224589809	-	112256	112339	tccgccccgCCCCCTCCACCGGGCTGACCGGCCtgggattcctgccttctaggtctaggcccggtgagagactccacacagcgg	hsa-mir-8078,
259	hsa-miR-1267_R-1_1ss10GT	CCTGTTGAATTGTAATCCCC	20	2	gp1a	224589804	-	108183519	108183596	ctcccaaatctCCTGTTGAAGTGTAATCCCCacctccagcaTTGGGGATTACATTTCAACAtgagatttggatgagga	hsa-mir-1267,ptr-mir-1267,ppy-mir-1267,
260	hsa-mir-4512-p3	CTGTATCGCCCAGGCTGGA	19	2	gp1a	224589806	-	66789296	66789372	ctcagcccgggcaatatagtgagacctcgtctctacaaaaaattgagacagggcctcaCTGTATCGCCCAGGCTGGA	hsa-mir-4512,
261	hsa-mir-4459-p3_1ss13AG	TTGCAGTGAGCCGAGA	16	2	gp1a	224589817	-	53371348	53371413	acccaggaggcggaggAGGTGGAGGTTGCAGTGAGCCAAGAtcgtggcactgactccagcctgggg	hsa-mir-4459,
262	hsa-miR-1292-5p_L-6	CGGGTTCCGGCAGACGCTG	19	2	gp1a	224589812	+	2633423	2633488	cctgggaaCGGGTTCCGGCAGACGCTGaggttgcgttgacgctcgcgccccggctcccgttccagg	hsa-mir-1292,ptr-mir-1292,ppy-mir-1292,
263	hsa-miR-4326_L-5_1ss19AG	CTCTGTCTCCCAGGC	15	2	gp1a	224589812	+	61918160	61918218	gctgctctgctgttcCTCTGTCTCCCAGACtctgggtggatggagcaggtcgggggcca	hsa-mir-4326,
264	hsa-miR-3120-3p_R-1	CACAGCAAGTGTAGACAGGC	20	2	gp1a	224589800	+	172107927	172108039	ggttgtcattcaggctgggttgtcatgtgactgcctgtctgtgcctgctgtacaggtgagcggatgttctgCACAGCAAGTGTAGACAGGCagacacatgacaactctgtcca	hsa-mir-3120,rno-mir-3120,
265	hsa-mir-1267-p3	TTGGGGATTACATTTCAACA	20	2	gp1a	224589804	-	108183519	108183596	ctcccaaatctCCTGTTGAAGTGTAATCCCCacctccagcaTTGGGGATTACATTTCAACAtgagatttggatgagga	hsa-mir-1267,ptr-mir-1267,ppy-mir-1267,
266	hsa-mir-4714-p5_1ss11CG	CCAACTCTGAGCCCT	15	2	gp1a	224589806	+	99327655	99327731	attttggCCAACTCTGACCCCTtaggttgatgtcagaatgaggtgtaccaacctaggtggtcagagttggccaaaat	hsa-mir-4714,
267	hsa-miR-378e_R-4	ACTGGACTTGGAGTC	15	2	gp1a	224589817	+	169455479	169455587	aacctggctctgcctgactccagtgtccaggccaggggcagacagtggacagagaacagtgcccaagaccACTGGACTTGGAGTCaggacatcattttaacagctttat	hsa-mir-378e,ptr-mir-378e,ppy-mir-378e,ggo-mir-378e,
268	hsa-mir-3929-p3_1ss3CT	CCTAGCACTTTGGGAGGCTG	20	2	gp1a	224589809	-	33514051	33514105	agtggctcacaccagtaatCCCAGCACTTTGGGAGGCTGatgtgagtagaccact	hsa-mir-3929,
269	hsa-miR-500a-3p_R-1	ATGCACCTGGGCAAGGATTCT	21	2	gp1a	224589822	+	49773020	49773129	tcacagggctttgtgttctgctccccctctctaatccttgctacctgggtgagagtgctgtctgaatgcaATGCACCTGGGCAAGGATTCTgagagcgagagcttcatct	hsa-mir-500a,ptr-mir-500-1,ggo-mir-502b,mml-mir-500a,bta-mir-500,eca-mir-500-1,eca-mir-500-2,cfa-mir-500,ssc-mir-500,
270	hsa-mir-4449-p5_1ss13TG	GGCGGGCGGCGGGGC	15	2	gp1a	224589816	+	53578849	53578914	agcagccctcggcggcccggggGGCGGGCGGCGGTGCccgtcccggggctgcgcgaggcacaggcg	hsa-mir-4449,
271	hsa-miR-6131_R-1_1ss9AC	GGCTGGTCCGATGGGAGT	18	2	gp1a	224589817	+	10478149	10478257	tcccgcattccctctgctttggtcaggtggtgccctccttccatgggtagagccagagatggtgggttctGGCTGGTCAGATGGGAGTggacagagacccggggtcctc	hsa-mir-6131,ptr-mir-6131,
272	hsa-miR-378d_R-5	ACTGGACTTGGAGTC	15	2	gp1a	224589820	-	94928250	94928347	gaatggttacaaggagagaacACTGGACTTGGAGTCagaaaactttcatccaagtcattccctgctctaagtcccatttctgttccatgagattgttt	hsa-mir-378d-2,
273	hsa-miR-214-3p_L+1	TACAGCAGGCACAGACAGGCAGT	23	2	gp1a	224589800	-	172107936	172108047	ggcctggctggacagagttgtcatgtgtctgcctgtctacacttgctgtgcagaacatccgctcacctgTACAGCAGGCACAGACAGGCAGTcacatgacaacccagcctga	hsa-mir-214,rno-mir-214,cgr-mir-214,bta-mir-214,eca-mir-214,oan-mir-214,mdo-mir-214,
274	hsa-miR-550a-3-5p_R+2	AGTGCCTGAGGGAGTAAGAGCC	22	2	gp1a	224589819	+	30329410	30329506	tgatgctttgctggctggtgcAGTGCCTGAGGGAGTAAGAGCCctgttgttgtaagatagtgtcttactccctcaggcacatctccaacaagtctct	hsa-mir-550a-1,ptr-mir-550-1,ptr-mir-550-2,ptr-mir-550-3,mml-mir-550,
		AGTGCCTGAGGGAGTAAGAGCC		2	gp1a	224589819	+	32772593	32772689	tgatgctttgctggctggtgcAGTGCCTGAGGGAGTAAGAGCCctgttgttgtcagatagtgtcttactccctcaggcacatctccagcgagtctct	hsa-mir-550a-2,
275	hsa-miR-1180-3p_R-2	TTTCCGGCTCGCGTGGGTGT	20	2	gp1a	224589808	-	19247807	19247917	gccgcgagtcccggcggggcgaagcccgcggctgctggacccacccggccgggaatagtgctcctggttgTTTCCGGCTCGCGTGGGTGTgtcggcggcggggcctgacac	hsa-mir-1180,ggo-mir-1180,mml-mir-1180,
276	hsa-miR-4446-3p	CAGGGCTGGCAGTGACATGGGT	22	2	gp1a	224589815	+	113313723	113313789	ctggtccatttccctgccattcccttggcttcaatttactccCAGGGCTGGCAGTGACATGGGTcaa	hsa-mir-4446,
277	hsa-miR-452-5p_R+2	AACTGTTTGCAGAGGAAACTGAGA	24	2	gp1a	224589822	-	151128079	151128191	tataattgctaagcacttacAACTGTTTGCAGAGGAAACTGAGActttgtaactatgtctcagtctcatctgcaaagaagtaagtgctttgccaagctccttgagaggttagg	hsa-mir-452,ptr-mir-452,ggo-mir-452,mmu-mir-452,bta-mir-452,cfa-mir-452,ssc-mir-452,
278	hsa-miR-625-3p_R-2	GACTATAGAACTTTCCCCCT	20	2	gp1a	224589805	+	65937820	65937904	agggtagagggatgAGGGGGAAAGTTCTATAGTCCTgtaattagatctcagGACTATAGAACTTTCCCCCTcatccctctgccct	hsa-mir-625,
279	hsa-mir-1303-p3_1ss12TC	TCTTGCTCTGTCGCCAGGC	19	2	gp1a	224589817	+	154065336	154065421	ggctgggcaacatagcgagacctcaactctacaatttttttttttttaaattttagagacggggTCTTGCTCTGTTGCCAGGCttt	hsa-mir-1303,ptr-mir-1303,
280	hsa-miR-330-3p_L-2R+3	AAAGCACACGGCCTGCAGAGAGGT	24	2	gp1a	224589810	-	46142247	46142359	tcgtgctgtgtgatctttggcgatcactgcctctctgggcctgtgtcttaggctctgcaagatcaaccgagcAAAGCACACGGCCTGCAGAGAGGCagcgctctgccccttac	hsa-mir-330,ptr-mir-330,ggo-mir-330,mmu-mir-330,rno-mir-330,bta-mir-330,cfa-mir-330,
281	hsa-miR-150-3p_R-3	CTGGTACAGGCCTGGGGGA	19	2	gp1a	224589810	-	50004019	50004130	ctcctctccccatggccctgTCTCCCAACCCTTGTACCAGTGCtgggctcagaccCTGGTACAGGCCTGGGGGAcagggacctggggaccccggcaccggcaggccccaagg	hsa-mir-150,ptr-mir-150,ggo-mir-150,mmu-mir-150,rno-mir-150,eca-mir-150,
282	hsa-miR-24-2-5p_L+1R+1	GTGCCTACTGAGCTGAAACACAGT	24	2	gp1a	224589810	-	13947101	13947173	ctctgcctcccGTGCCTACTGAGCTGAAACACAGTtggtttgtgtacacTGGCTCAGTTCAGCAGGAACaggg	hsa-mir-24-2,mml-mir-24-2,bta-mir-24-2,eca-mir-24-1,cfa-mir-24-2,ssc-mir-24-1,mdo-mir-24-2,
283	hsa-miR-625-5p_R+1	AGGGGGAAAGTTCTATAGTCCT	22	2	gp1a	224589805	+	65937820	65937904	agggtagagggatgAGGGGGAAAGTTCTATAGTCCTgtaattagatctcagGACTATAGAACTTTCCCCCTcatccctctgccct	hsa-mir-625,
284	hsa-miR-193a-3p_R-6	AACTGGCCTACAAAGT	16	2	gp1a	224589808	+	29886999	29887109	gacgcaccccgaactccgaggatgggagctgagggcTGGGTCTTTGCGGGCGAGATGAgggtgtcggatcAACTGGCCTACAAAGTcccagttctcggcccccgggaccag	hsa-mir-193a,ptr-mir-193a,ppy-mir-193a,ggo-mir-193a,mml-mir-193a,bta-mir-193a,eca-mir-193a,cfa-mir-193a,ssc-mir-193a,mdo-mir-193a,
285	hsa-miR-125b-2-3p_L-2R+3	ACAAGTCAGGCTCTTGGGACCTA	23	2	gp1a	224589813	+	17962557	17962645	accagacttttcctagTCCCTGAGACCCTAACTTGTgaggtattttagtaacatcACAAGTCAGGCTCTTGGGACCTAggcggagggga	hsa-mir-125b-2,mmu-mir-125b-2,rno-mir-125b-2,cgr-mir-125b,bta-mir-125b-2,eca-mir-125b-2,cfa-mir-125b-2,mdo-mir-125b-1,
286	hsa-miR-548k	AAAAGTACTTGCGGATTTTGCT	22	2	gp1a	224589802	+	70130061	70130183	cttttctcaagtattgctgttaggttggtgcAAAAGTACTTGCGGATTTTGCTttacttttaatggcaaaaaccgcaattatttttgcttcaacctaatatgatgcaaaattggctacaactg	hsa-mir-548k,ptr-mir-548k,ppy-mir-548c,ggo-mir-548c,
287	hsa-mir-6807-p3_1ss2TG	GGGAAGGAAAGAACT	15	2	gp1a	224589810	+	59061652	59061743	gtgagCCAGTGGAATGGAGAGgctgtgggcagggggagatGTGAAGGAAAGAACTaggacccattcatccactgcattcctgcttggcccag	hsa-mir-6807,
288	hsa-miR-4433b-5p_L-1R+2	TGTCCCACCCCCACTCCTGTTT	22	2	gp1a	224589811	-	64567881	64567982	tgtgttccctatcctccttaTGTCCCACCCCCACTCCTGTTTgaatatttcaccagaaACAGGAGTGGGGGGTGGGACGTaaggaggatgggggaaagaaca	hsa-mir-4433b,
289	hsa-mir-5196-p5_1ss14GT	CAGGGAAGGGGACTA	15	2	gp1a	224589810	+	35836416	35836530	tctgaggagacctgggctgtcagaggcCAGGGAAGGGGACGAgggttggggaacagGTGGTTAGCACTTCAtcctcgtctccctcccaggttagaagggcccccctctctgaagg	hsa-mir-5196,
290	hsa-mir-4505-p5_1ss15GT	CCTCCACTTTCTGTT	15	2	gp1a	224589805	+	74225450	74225522	ggaggctgggctgggacggacacccggCCTCCACTTTCTGTGgcaggtacctcctccatgtcggcccgccttg	hsa-mir-4505,
291	hsa-miR-181c-3p_L-1R+1	ACCATCGACCGTTGAGTGGACC	22	2	gp1a	224589810	+	13985513	13985622	cggaaaatttgccaagggtttgggggAACATTCAACCTGTCGGTGAGTttgggcagctcaggcaaACCATCGACCGTTGAGTGGACCctgaggcctggaattgccatcct	hsa-mir-181c,ppy-mir-181c,mml-mir-181c,mmu-mir-181c,rno-mir-181c,cgr-mir-181c,bta-mir-181c,cfa-mir-181c,ssc-mir-181c,mdo-mir-181a-3,
292	hsa-miR-198_L-1R-6_1ss11GA	GTCCAGAGGAGAGAT	15	2	gp1a	224589815	-	120114515	120114576	tcattgGTCCAGAGGGGAGATaggttcctgtgatttttccttcttctctatagaataaatga	hsa-mir-198,ptr-mir-198,
293	hsa-miR-323b-3p_R-1	CCCAATACACGGTCGACCTCT	21	2	gp1a	224589805	+	101522536	101522643	ctgcgagcagtgccacctcatggtactcggagggaggttgtccgtggtgagttcgcattatttaatgatgCCCAATACACGGTCGACCTCTtttcggtatcagatctc	hsa-mir-323b,ggo-mir-323b,mml-mir-323b,
294	hsa-miR-7-1-3p_L-1_1ss22AT	AACAAATCACAGTCTGCCATT	21	2	gp1a	224589821	-	86584660	86584800	agagcctgtagaaaatatagaagattcattggatgttggcctagttctgtgTGGAAGACTAGTGATTTTGTTGTTtttagataactaaatcgacAACAAATCACAGTCTGCCATAtggcacaggccatgcctctacaggac	hsa-mir-7-1,ptr-mir-7-1,mml-mir-7-1,sla-mir-7,mmu-mir-7a-1,rno-mir-7a-1,bta-mir-7-2,eca-mir-7-3,aja-mir-7,oan-mir-7-1,cfa-mir-7-1,mdo-mir-7,sha-mir-7,
295	hsa-miR-6807-5p_L-5R-1_1ss14AC	CCAGTGGACTGGAGAG	16	2	gp1a	224589810	+	59061652	59061743	gtgagCCAGTGGAATGGAGAGgctgtgggcagggggagatGTGAAGGAAAGAACTaggacccattcatccactgcattcctgcttggcccag	hsa-mir-6807,
296	hsa-mir-4786-p3_1ss1TA	AGAGGTGAAGCCAGC	15	2	gp1a	224589811	-	240882432	240882511	gggcatggcctgagaccaggactggatgcaccactctccctgtgaTGAGGTGAAGCCAGCtctggtctgggccatttcac	hsa-mir-4786,
297	hsa-mir-638-p3_1ss13GC	CGGACCGGGAATCGC	15	2	gp1a	224589810	+	10829080	10829179	gtgagcgggcgcggcagggatcgcgggcgggtggcggcctagggcgcggagggCGGACCGGGAATGGCgcgccgtgcgccgccggcgtaactgcggcgct	hsa-mir-638,ppy-mir-638,mml-mir-638,
298	hsa-miR-4792_1ss9GT	CGGTGAGCTCTCGCTGGC	18	2	gp1a	224589815	-	24562853	24562926	gcagccCGGTGAGCGCTCGCTGGCctggcagtgcgtcggaagaacagggcgggtggggccgcgcacatctctgc	hsa-mir-4792,
299	hsa-miR-4745-5p_R-3	TGAGTGGGGCTCCCGGGACG	20	2	gp1a	224589810	+	804940	805001	gTGAGTGGGGCTCCCGGGACGgcgcccgccctggccctggcccggcgacgtctcacggtccc	hsa-mir-4745,
300	hsa-mir-3916-p5_1ss3AG	AGGAGGAAGAAGAGGA	16	2	gp1a	224589800	-	247365269	247365362	atcccagagaAGAAGGAAGAAGAGGAagaaatggctggttctcaggtgaatgtgtctgggttcaggggatgtgtctcctcttttcttctgggat	hsa-mir-3916,
301	hsa-mir-1203-p3_1ss8GT	TTGTGGCTCTGGTGC	15	1	gp1a	224589808	-	46233789	46233873	tcctccccggagccaggatgcagctcaagccacagcagggtgtttagcgctcttcagtggctccagaTTGTGGCGCTGGTGCagg	hsa-mir-1203,ptr-mir-1203,
302	hsa-miR-3138_L-5R+2	ACAGTGAGGTAGAGGGAGTGC	21	1	gp1a	224589816	-	10080222	10080332	ctggagccttcccctcccctcctcggcacttcccccacctcactgcccgggtgcccacaagactgtggACAGTGAGGTAGAGGGAGTGCcgaggagggcacagctgtgcct	hsa-mir-3138,ptr-mir-3138,ggo-mir-3138,
303	hsa-miR-34c-5p	AGGCAGTGTAGTTAGCTGATTGC	23	1	gp1a	224589802	+	111384156	111384263	tttctatgagtctagttactAGGCAGTGTAGTTAGCTGATTGCtaatagtaccaatcactaaccacacggccaggtaaaaagatttgggaattcgtccaaatgagctg	hsa-mir-34c,ptr-mir-34c,ggo-mir-34c,mml-mir-34c,mmu-mir-34c,cgr-mir-34c,bta-mir-34c,cfa-mir-34c,ssc-mir-34c-1,ssc-mir-34c-2,mdo-mir-34c,
304	hsa-miR-4755-5p_R-7_1ss14CT	TTTCCCTTCAGAGTC	15	1	gp1a	224589812	+	32636925	32636996	agattcagcTTTCCCTTCAGAGCCtggctttggcatctatgaaAGCCAGGCTCTGAAGGGAaagttgaatct	hsa-mir-4755,
305	hsa-mir-4472-2-p5_1ss11GT	GGTGGGGGTGTGGGG	15	1	gp1a	224589803	-	116866057	116866123	tGGTGGGGGTGGGGGGtgttgtttttgtttttgagacagagtcttgCTCCGTCGCCCAGGCcggagt	hsa-mir-4472-2,
306	hsa-miR-505-3p_L-1R+2	GTCAACACTTGCTGGTTTCCTCT	23	1	gp1a	224589822	-	139006285	139006396	taaattgatgcacccagtgggggagccaggaagtattgatgtttctgccagtttagcGTCAACACTTGCTGGTTTCCTCTctggagcatcgccaagttcgtggattttcatt	hsa-mir-505,ptr-mir-505,ggo-mir-505,mmu-mir-505,rno-mir-505,cgr-mir-505,bta-mir-505,cfa-mir-505,ssc-mir-505,
307	hsa-miR-6073_R-4_1ss8AG	GGTAGTGGGTTATCAG	16	1	gp1a	224589802	-	15991079	15991167	tagatgttggtccaaactgaaagttgatgagtcactgtgcctctcggGGTAGTGAGTTATCAGctacagtgagagagcagtgtttggcc	hsa-mir-6073,
308	hsa-miR-184_R+1_1ss22TC	TGGACGGAGAACTGATAAGGGCA	23	1	gp1a	224589806	+	79502130	79502213	ccagtcacgtccccttatcacttttccagcccagctttgtgactgtaagtgtTGGACGGAGAACTGATAAGGGTAggtgattga	hsa-mir-184,mml-mir-184,mmu-mir-184,rno-mir-184,bta-mir-184,eca-mir-184,cfa-mir-184,ssc-mir-184,mdo-mir-184,
309	hsa-miR-18a-3p_1ss23GA	ACTGCCCTAAGTGCTCCTTCTGA	23	1	gp1a	224589804	+	92002994	92003088	tgagtgctttttgttcTAAGGTGCATCTAGTGCAGATAGtgaagtagattagcatctACTGCCCTAAGTGCTCCTTCTGGcataagaagttatgt	hsa-mir-18a,mmu-mir-18a,cgr-mir-18a,eca-mir-18a,cfa-mir-18a,mdo-mir-18a,
310	hsa-miR-181a-2-3p	ACCACTGACCGTTGACTGTACC	22	1	gp1a	224589821	+	127454721	127454830	agaagggctatcaggccagccttcagaggactccaaggAACATTCAACGCTGTCGGTGAGTttgggatttgaaaaaACCACTGACCGTTGACTGTACCttggggtcctta	hsa-mir-181a-2,ggo-mir-181a-2,mml-mir-181a-2,mne-mir-181a-2,sla-mir-181a-2,bta-mir-181a-2,oar-mir-181a-2,eca-mir-181a,oan-mir-181a-2,cfa-mir-181a-2,ssc-mir-181a-2,
311	ptr-mir-3132-p5_1ss14GC	ACCACTGTGGTGGCA	15	1	gp1a	224589811	-	220413772	220413882	tgatgACCACTGTGGTGGGAtgggtagagaaggagctcagaggacggtgcgccttgtttcccttgagccctccCTCTCTCATCCCACCtgtggctctaggcttccagattc	hsa-mir-3132,ptr-mir-3132,
312	hsa-miR-152-5p_L+1	CAGGTTCTGTGATACACTCCGACT	24	1	gp1a	224589808	-	46114520	46114629	aggaggctcggcccgctgtcccccccggccCAGGTTCTGTGATACACTCCGACTcgggctctggagcagTCAGTGCATGACAGAACTTGGgcccggaaggaccttctgca	hsa-mir-152,ptr-mir-152,ppy-mir-152,ggo-mir-152,mmu-mir-152,rno-mir-152,cgr-mir-152,bta-mir-152,oar-mir-152,cfa-mir-152,ssc-mir-152,mdo-mir-152,
313	hsa-miR-1255b-5p_L+2R-2	TACGGATGAGCAAAGAAAGTGG	22	1	gp1a	224589800	+	167967898	167967964	tctTACGGATGAGCAAAGAAAGTGGtttgcgcctcaagaaaccactttctttgctcatccataagga	hsa-mir-1255b-2,ptr-mir-1255b,ppy-mir-1255b-2,
		TACGGATGAGCAAAGAAAGTGG		1	gp1a	224589816	-	36427988	36428050	TACGGATGAGCAAAGAAAGTGGtttcttaaaatggaatctactctttgtgaagatgctgtgaa	hsa-mir-1255b-1,
314	hsa-miR-27a-5p	AGGGCTTAGCTGCTTGTGAGCA	22	1	gp1a	224589810	-	13947254	13947335	tggcctgaggagcAGGGCTTAGCTGCTTGTGAGCAgggtccacaccaagtcgtgTTCACAGTGGCTAAGTTCCGCcccccag	hsa-mir-27a,ppy-mir-27a,mne-mir-27a,age-mir-27a,lca-mir-27a,mmu-mir-27a,rno-mir-27a,cgr-mir-27a,bta-mir-27a,oar-mir-27a,eca-mir-27a,cfa-mir-27a,ssc-mir-27a,mdo-mir-27a,
315	hsa-miR-99b-3p_R-3	CAAGCTCGTGTCTGTGGGT	19	1	gp1a	224589810	+	52195865	52195934	ggcaccCACCCGTAGAACCGACCTTGCGgggccttcgccgcacaCAAGCTCGTGTCTGTGGGTccgtgtc	hsa-mir-99b,ptr-mir-99b,cfa-mir-99b,
316	hsa-mir-219b-p3_1ss7GA	TCAGTGACGAAGCCC	15	1	gp1a	224589821	+	131154900	131154987	ggagctcagccacagatgtccagccacaattctcggttggccgcagactcgtacaagaattgcgtttggacaaTCAGTGGCGAAGCCC	hsa-mir-219b,
317	hsa-miR-455-5p_R+1	TATGTGCCTTTGGACTACATCGT	23	1	gp1a	224589821	+	116971697	116971809	gcgagcgcctgcgcccttccctggcgtgagggTATGTGCCTTTGGACTACATCGTggaagccagcaccatgCAGTCCATGGGCATATACACTtgcctcaaggcctatgtcatc	hsa-mir-455,ptr-mir-455,ggo-mir-455,mmu-mir-455,rno-mir-455,bta-mir-455,cfa-mir-455,ssc-mir-455,mdo-mir-455,
318	hsa-miR-18a-5p	TAAGGTGCATCTAGTGCAGATAG	23	1	gp1a	224589804	+	92002994	92003088	tgagtgctttttgttcTAAGGTGCATCTAGTGCAGATAGtgaagtagattagcatctACTGCCCTAAGTGCTCCTTCTGGcataagaagttatgt	hsa-mir-18a,mmu-mir-18a,cgr-mir-18a,eca-mir-18a,cfa-mir-18a,mdo-mir-18a,
319	hsa-miR-1269a	CTGGACTGAGCCGTGCTACTGG	22	1	gp1a	224589816	+	67142542	67142646	tggattgcctagaccagggaagccagttggcatggctcagtccaagtctgaccacctgaggaatgcCTGGACTGAGCCGTGCTACTGGcttccctggtctccagc	hsa-mir-1269a,ppy-mir-1269,
320	hsa-miR-7158-5p_L-7R-2_1ss16CA	TCTCTGGTACTGCAG	15	1	gp1a	224589811	+	6114794	6114864	ggctcaaTCTCTGGTCCTGCAGccttctgcctttggctttctgaagcgagctgaactagagattgggccca	hsa-mir-7158,
321	hsa-mir-1304-p3_1ss3TA	CAACTCACTGTAGCC	15	1	gp1a	224589802	-	93466821	93466930	aaacacttgagcccagcggtttgaggctacagtgagatgtgatcctgccaCATCTCACTGTAGCCtcgaacccctgggctcaagtgattcagcaagaatcacacgatttt	hsa-mir-1304,mml-mir-1304,
322	hsa-miR-885-3p_R-1	AGGCAGCGGGGTGTAGTGGAT	21	1	gp1a	224589815	-	10436165	10436274	ctgcagaaggcccagtctgctactcggcccgcactctcTCCATTACACTACCCTGCCTCTtctccatgagAGGCAGCGGGGTGTAGTGGATagagcacgggttcaagtcc	hsa-mir-885,ptr-mir-885,ggo-mir-885,bta-mir-885,eca-mir-885,ssc-mir-885,
323	hsa-mir-5001-p5_1ss1AT	TGAGGGCTGGACTCA	15	1	gp1a	224589811	-	233415184	233415283	agctcagggcggctgcgcAGAGGGCTGGACTCAgcggcggagctggctgctggcctcagttctgcctctgtccaggtccttgtgacccgcccgctctcct	hsa-mir-5001,
324	hsa-miR-32-5p_R-2	TATTGCACATTACTAAGTTG	20	1	gp1a	224589821	-	111808493	111808599	tcccattctgcttgctctggtggagaTATTGCACATTACTAAGTTGcatgttgtcacggcctcaatgCAATTTAGTGTGTGTGATATTttcacatgagtgcatgcac	hsa-mir-32,rno-mir-32,cgr-mir-32,eca-mir-32,oan-mir-32,cfa-mir-32,ssc-mir-32,mdo-mir-32,
325	hsa-miR-4721_L-2R-5	AGGGCTCCAGGTGAC	15	1	gp1a	224589807	-	28855240	28855328	gggcctggtcatggtcaagccaggttccatcaagccccaccagaaggtggaggcccaggtgAGGGCTCCAGGTGACggtgggcagggtt	hsa-mir-4721,
326	hsa-miR-615-3p_R-1	TCCGAGCCTGGGTCTCCCTCT	21	1	gp1a	224589803	+	54427734	54427829	ctcgggaggggcgggaggggggtccccggtgctcggatctcgagggtgcttattgttcggTCCGAGCCTGGGTCTCCCTCTtccccccaacccccc	hsa-mir-615,ptr-mir-615,mml-mir-615,mmu-mir-615,cgr-mir-615,bta-mir-615,eca-mir-615,ssc-mir-615,
327	hsa-mir-3132-p3_1ss9TC	CTCTCTCACCCCACC	15	1	gp1a	224589811	-	220413772	220413882	tgatgACCACTGTGGTGGGAtgggtagagaaggagctcagaggacggtgcgccttgtttcccttgagccctccCTCTCTCATCCCACCtgtggctctaggcttccagattc	hsa-mir-3132,ptr-mir-3132,
328	hsa-mir-6723-p3	AGAAAGTTAGATTTACGCCGATGAAT	26	1	gp1a	224589800	-	567705	567793	atgcatcgggatagtccgagtaacgtcggggcattccggataggccgagaaagtgttgtgggaAGAAAGTTAGATTTACGCCGATGAAT	hsa-mir-6723,
329	hsa-miR-4787-5p_R-5_1ss9GC	GCGGGGGTCGCGGCGGC	17	1	gp1a	224589815	+	50712511	50712594	cggtccagacgtgGCGGGGGTGGCGGCGGCatcccggacggcctgtgagggatgcgccgcccactgccccgcgccgcctgaccg	hsa-mir-4787,
330	hsa-mir-526b-p3_1ss1AT	TGAAGAGAAAGTGCT	15	1	gp1a	224589810	+	54197647	54197729	tcaggctgtgaccctcttgagggaagcactttctgttgtctgaaAGAAGAGAAAGTGCTtccttttagaggcttactgtctga	hsa-mir-526b,
331	hsa-miR-4296_L-2_1ss12GT	GTGGGCTCATGCTCA	15	1	gp1a	224589801	-	126721352	126721439	ttgggctttgatGTGGGCTCAGGCTCAgagggctgaagtggttgtggggaggggcttctggggactgtgtccatgtctctgtcgtttt	hsa-mir-4296,
332	ptr-mir-320e-p5_1ss5TA	AAAAAGAAAAGAAAAGAAA	19	1	gp1a	224589810	-	47212528	47212639	tcaaaAAAATGAAAAGAAAAGAAAatacctccatggggccttctcttcccagttcttcctggagtcggggAAAAGCTGGGTTGAGAaggtgaaaagaaaaaacaaaccttga	hsa-mir-320e,ptr-mir-320e,ppy-mir-320e,
333	hsa-miR-556-5p_R-1_1ss14TC	GATGAGCTCATTGCAATATGA	21	1	gp1a	224589800	+	162312320	162312430	cctaggagttcacaaagatagtaataagaaaGATGAGCTCATTGTAATATGAgcttcatttatacatttcatattaccattagctcatcttttttattactaccttcaaca	hsa-mir-556,ptr-mir-556,ppy-mir-556,ggo-mir-556,
334	hsa-miR-582-3p_R-1	TAACTGGTTGAACAACTGAAC	21	1	gp1a	224589817	-	58999423	58999534	agtcaatctgtgctctttgattacagttgttcaaccagttactaatctaactaattgTAACTGGTTGAACAACTGAACccaaagggtgcaaagtagaaacatttcattgtga	hsa-mir-582,ptr-mir-582,ggo-mir-582,mml-mir-582,
335	hsa-let-7f-1-3p_1ss22CT	CTATACAATCTATTGCCTTCCT	22	1	gp1a	224589821	+	96938615	96938724	aaaacattgctctatcagagTGAGGTAGTAGATTGTATAGTTgtggggtagtgattttaccctgttcaggagataaCTATACAATCTATTGCCTTCCCtgaggagtagac	hsa-let-7f-1,ptr-let-7f-1,ggo-let-7f,mmu-let-7f-1,cgr-let-7f,eca-let-7f,cfa-let-7f,ssc-let-7f-2,
336	hsa-miR-4433-3p_R+1	ACAGGAGTGGGGGTGGGACATT	22	1	gp1a	224589811	+	64567893	64567973	catcctccttacgtcccaccccccactcctgtttctggtgaaatattcaaACAGGAGTGGGGGTGGGACATAaggaggata	hsa-mir-4433,
337	hsa-mir-4419a-p5_1ss19GC	CTACTCGGGAGGCTGAGGCAGGA	23	1	gp1a	224589800	-	23384351	23384427	tggtggtgtgtgcctgtagtcttagCTACTCGGGAGGCTGAGGGAGGAGActgcagtgagtggaggtcacgccactg	hsa-mir-4419a,
338	hsa-mir-1273d-p5_1ss17TG	GAATCGCTTGAACCCAGGAGG	21	1	gp1a	224589800	+	10287776	10287861	GAATCGCTTGAACCCATGAGGttgaggctgcagtgagccaagatcgtgccactgcACTTCAGCCTGGGTGACAAGAGCgaaacttc	hsa-mir-1273d,
339	hsa-mir-6080-p5_1ss2TG	AGGCCGGTCTGGGGCT	16	1	gp1a	224589808	+	62776877	62776942	gcctgcggctctgggaATGCCGGTCTGGGGCTggttgtctagtgcgggcgttcccgttcgcgggga	hsa-mir-6080,
340	hsa-miR-224-3p_L-1R-3	AAATGGTGCCCTAGTGACT	19	1	gp1a	224589822	-	151127050	151127130	gggctttCAAGTCACTAGTGGTTCCGTTTAGtagatgattgtgcattgtttcaAAATGGTGCCCTAGTGACTacaaagccc	hsa-mir-224,mmu-mir-224,rno-mir-224,bta-mir-224,eca-mir-224,cfa-mir-224,ssc-mir-224,
341	hsa-miR-539-3p	ATCATACAAGGACAATTTCTTT	22	1	gp1a	224589805	+	101513656	101513751	tcatacttgaggagaaattatccttggtgtgttcgctttatttatgatgaATCATACAAGGACAATTTCTTTttgagtatcaaatcttgcctcggc	hsa-mir-539,ptr-mir-539,bta-mir-539,oar-mir-539,eca-mir-539,cfa-mir-539,
342	hsa-miR-132-5p_R-3	ACCGTGGCTTTCGATTGTT	19	1	gp1a	224589808	-	1953202	1953302	ccgcccccgcgtctccagggcaACCGTGGCTTTCGATTGTTactgtgggaactggaggtaacagtctacagccatggtcgccccgcagcacgcccacgcgc	hsa-mir-132,mmu-mir-132,rno-mir-132,cgr-mir-132,bta-mir-132,eca-mir-132,cfa-mir-132,ssc-mir-132,mdo-mir-132,
343	hsa-miR-548ay-5p_L-1R+1_1ss7AG	AAAGTGATTGTGGTTTTTGCC	21	1	gp1a	224589808	-	65467605	65467701	gagagggaagatttaggttggtgcaAAAGTAATTGTGGTTTTTGCCattgaaagtaatggcaaaaaccacagtttcttttgcaccaacctaataaaa	hsa-mir-548d-2,
		AAAGTGATTGTGGTTTTTGCC		1	gp1a	224589820	-	124360274	124360370	aaacaagttatattaggttggtgcaAAAGTAATTGTGGTTTTTGCCtgtaaaagtaatggcaaaaaccacagtttcttttgcaccagactaataaag	hsa-mir-548d-1,
344	hsa-miR-19a-3p	TGTGCAAATCTATGCAAAACTGA	23	1	gp1a	224589804	+	92003145	92003226	gcagtcctctgttagttttgcatagttgcactacaagaagaatgtagtTGTGCAAATCTATGCAAAACTGAtggtggcctgc	hsa-mir-19a,mne-mir-19a,age-mir-19a,mmu-mir-19a,rno-mir-19a,cgr-mir-19a,eca-mir-19a,cfa-mir-19a,mdo-mir-19a,
345	hsa-miR-9-5p_R-1	TCTTTGGTTATCTAGCTGTATG	22	1	gp1a	224589800	-	156390133	156390221	cggggttggttgttaTCTTTGGTTATCTAGCTGTATGagtggtgtggagtcttcataaagctagataaccgaaagtaaaaataacccca	hsa-mir-9-1,ptr-mir-9-1,eca-mir-9a,cfa-mir-9-1,mdo-mir-9a-3,
		TCTTTGGTTATCTAGCTGTATG		1	gp1a	224589806	+	89911248	89911337	ggaggcccgtttctcTCTTTGGTTATCTAGCTGTATGagtgccacagagccgtcataaagctagataaccgaaagtagaaatgattctca	hsa-mir-9-3,ppy-mir-9-3,mml-mir-9-3,rno-mir-9a-3,cfa-mir-9-3,ssc-mir-9-3,mdo-mir-9a-1,
		TCTTTGGTTATCTAGCTGTATG		1	gp1a	224589817	-	87962671	87962757	ggaagcgagttgttaTCTTTGGTTATCTAGCTGTATGagtgtattggtcttcataaagctagataaccgaaagtaaaaactccttca	hsa-mir-9-2,ppy-mir-9-2,mmu-mir-9-2,cgr-mir-9,eca-mir-9a-2,oan-mir-9-2,cfa-mir-9-2,
346	hsa-miR-664b-3p	TTCATTTGCCTCCCAGCCTACA	22	1	gp1a	224589822	+	153996871	153996931	tgggctaagggagatgattgggtagaaagtattattctaTTCATTTGCCTCCCAGCCTACA	hsa-mir-664b,
347	hsa-miR-590-3p_R-3	TAATTTTATGTATAAGCT	18	1	gp1a	224589819	+	73605523	73605633	tcctgtagccagtcagaaatgagcttattcataaaagtgcagtatggtgaagtcaatctgTAATTTTATGTATAAGCTagtctctgattgaaacatgcagcagctgtcttc	hsa-mir-590,ptr-mir-590,ppy-mir-590,ggo-mir-590,mml-mir-590,mmu-mir-590,eca-mir-590,
348	hsa-mir-6796-p3_1ss8AC	CCCTCAGCAGCTCTC	15	1	gp1a	224589810	+	40875753	40875814	ttaccttgtggggttggagagctggctggtccagcCCCTCAGAAGCTCTCccctccccgcag	hsa-mir-6796,
349	hsa-mir-4658-p3_1ss10AC	CCTGGAGGACTCGTG	15	1	gp1a	224589819	-	99754228	99754292	gctgcccttcactcagagcatctacacccactaccggtgagtgtggatCCTGGAGGAATCGTGgc	hsa-mir-4658,
350	hsa-miR-1260b_R+1	ATCCCACCACTGCCACCATT	20	1	gp1a	224589802	+	96074591	96074698	gcggctgctgctctccgtttATCCCACCACTGCCACCATTattgctactgttcagcaggtgctGCTGGTGGTGATGGTGAtagtctggtgggggcggtggggctgctg	hsa-mir-1260b,ptr-mir-1260b,ppy-mir-1260b,ggo-mir-1260b,mml-mir-1260b,
351	hsa-miR-7847-3p_L-3R-1_1ss10CG	GGAGGAGGAGGAGGAGG	17	1	gp1a	224589802	+	1901275	1901377	gtgtcggctgtggcgtgactgtccctctgtgtcccccactaggcccactgctcagtggagcgtGGAGGACGAGGAGGAGGccgtccacgagcaatgccagcat	hsa-mir-7847,
352	hsa-miR-338-5p_R-1	AACAATATCCTGGTGCTGAGT	21	1	gp1a	224589808	-	79099670	79099778	cgtcagccccagacgccgcacggctgtcctctccAACAATATCCTGGTGCTGAGTgatgactcaggcgacTCCAGCATCAGTGATTTTGTTgaagagggcagctgccag	hsa-mir-338,ptr-mir-338,ppy-mir-338,ggo-mir-338,mml-mir-338,mmu-mir-338,rno-mir-338,cgr-mir-338,bta-mir-338,eca-mir-338,cfa-mir-338,ssc-mir-338,mdo-mir-338,
353	hsa-miR-574-3p	CACGCTCATGCACACACCCACA	22	1	gp1a	224589816	+	38869643	38869752	gcgcggccgagggacctgcgtgggtgcgggcgtgTGAGTGTGTGTGTGTGAGTGTgtgtcgctccgggtcCACGCTCATGCACACACCCACAcgcccacactcagggtct	hsa-mir-574,ggo-mir-574,mmu-mir-574,cfa-mir-574,ssc-mir-574,
354	hsa-miR-5090_L-7R-1_1ss11TG	AGAGTGGTGTAGGGT	15	1	gp1a	224589819	+	102106189	102106273	tctgaggtacccggggcAGATTGGTGTAGGGTgcaaagcctgcccgccccctaagccttctgcccccaactccagcctgtcagga	hsa-mir-5090,
355	hsa-miR-3679-5p_R-1_1ss22GT	TGAGGATATGGCAGGGAAGGGT	22	1	gp1a	224589811	+	134884696	134884763	cgtggTGAGGATATGGCAGGGAAGGGGagtttccctctattcccttccccccagtaatcttcatcatg	hsa-mir-3679,
356	hsa-mir-4485-p5_1ss18TC	CCGCCTGCCCAGTGACAC	18	1	gp1a	224589802	-	10529817	10529873	agaggcaCCGCCTGCCCAGTGACATgcgtttaacggccgcggtaccctaactgtgca	hsa-mir-4485,
357	hsa-miR-1247-5p_R+1	ACCCGTCCCGTTCGTCCCCGGAT	23	1	gp1a	224589805	-	102026624	102026759	ccgcttgcctcgcccagcgcagccccggccgctgggcgcACCCGTCCCGTTCGTCCCCGGACgttgctctctaccccgggaacgtcgagactggagcgcccgaactgagccaccttcgcggaccccgagagcggcg	hsa-mir-1247,ptr-mir-1247,mml-mir-1247,mmu-mir-1247,
358	hsa-miR-548ah-3p_1ss12GC	CAAAAACTGCACTTACTTTTGC	22	1	gp1a	224589816	+	77496694	77496803	catttctattaggttggtgcaaaagtgattgcagtgtttgccaataaaagtaatgaCAAAAACTGCAGTTACTTTTGCaccagcccaatatatgccaacagtgaacaatc	hsa-mir-548ah,ggo-mir-548d,
		CAAAAACTGCACTTACTTTTGC		1	gp1a	224589817	-	100152186	100152269	attaggttggtataaaattaattgcagtttttgtcattactttcaatagCAAAAACTGCAGTTACTTTTGCaccaatgtaatac	hsa-mir-548p,ptr-mir-548p,
359	hsa-let-7a-3p_L-1R+2	TATACAATCTACTGTCTTTCCT	22	1	gp1a	224589814	+	46508612	46508720	agaccgactgccctttggggTGAGGTAGTAGGTTGTATAGTTtggggctctgccctgctatgggataacTATACAATCTACTGTCTTTCCTgaagtggctgtaatatct	hsa-let-7a-3,ptr-let-7a-3,ggo-let-7a,mmu-let-7c-2,eca-let-7a-2,cfa-let-7a-1,mdo-let-7a-3,
360	hsa-mir-7641-2-p5	ATCTCGGAAGCTAAGCAGGGTCGGGCCTGGTTAGTA	36	1	gp1a	224589805	+	76070552	76070604	gtttgATCTCGGAAGCTAAGCAGGGTCGGGCCTGGTTAGTACTTGGAtgggag	hsa-mir-7641-2,
361	hsa-miR-195-3p	CCAATATTGGCTGTGCTGCTCC	22	1	gp1a	224589808	-	6920933	6921026	acacccagcttccctggctcTAGCAGCACAGAAATATTGGCacagggaagcgagtctgCCAATATTGGCTGTGCTGCTCCaggcagggtggtga	hsa-mir-195,ptr-mir-195,ggo-mir-195,mml-mir-195,mmu-mir-195a,rno-mir-195,cgr-mir-195,bta-mir-195,eca-mir-195,cfa-mir-195,ssc-mir-195,
362	hsa-mir-1229-p5_1ss13TG	GTGGGCTGGGGTGCA	15	1	gp1a	224589817	-	179225278	179225346	gtgggtagggtttgggggagagcGTGGGCTGGGGTTCAgggacaccctctcaccactgccctcccacag	hsa-mir-1229,
363	hsa-miR-5189-5p_L-2R+1	TGGGCACAGGCGGATGGACAGGT	23	1	gp1a	224589807	+	88535326	88535439	ggcccgccttttaggggcctcgctgtcTGGGCACAGGCGGATGGACAGGCtggcctctggatgacctgccaaccgtcagagcccagacccacgtggcctcagttggggaccagg	hsa-mir-5189,
364	hsa-mir-1299-p3_1ss4AT	CCCTCGTAGCAGTGTTC	17	1	gp1a	224589821	-	69002239	69002321	cctcatggcagtgttctggaatcctacgtgagggacaatcattcagaCCCACGTAGCAGTGTTCtggaattctgtgtgaggga	hsa-mir-1299,ptr-mir-1299,
365	hsa-mir-636-p5_1ss7CG	GGAGCGGGCGGGCGG	15	1	gp1a	224589808	-	74732532	74732630	tggcggcctgggcgGGAGCGCGCGGGCGGggccggccccgctgcctggaattaaccccgctgtgcttgctcgtcccgcccgcagccctaggcggcgtcg	hsa-mir-636,ppy-mir-636,
366	hsa-mir-488-p5_1ss15AC	AATGGCACTCTCAACC	16	1	gp1a	224589800	-	176998479	176998588	aatttcagagaatcatctctcccagatAATGGCACTCTCAAACaagtttccaaattgtttgaaaggctatttcttggtcagatgactctcaatttcttctggaagactca	hsa-mir-488,ptr-mir-488,ppy-mir-488,ggo-mir-488,rno-mir-488,bta-mir-488,eca-mir-488,cfa-mir-488,
367	ptr-mir-1260b-p3_1ss2CG	GGTGGTGGTGATGGTGG	17	1	gp1a	224589802	+	96074591	96074698	gcggctgctgctctccgtttATCCCACCACTGCCACCATTattgctactgttcagcaggtgctGCTGGTGGTGATGGTGAtagtctggtgggggcggtggggctgctg	hsa-mir-1260b,ptr-mir-1260b,ppy-mir-1260b,ggo-mir-1260b,mml-mir-1260b,
368	hsa-miR-8087_L-8_1ss9CG	GTTGGATTACAGGGG	15	1	gp1a	224589802	-	27536517	27536594	tctaagaagtgaagacttCTTGGATTACAGGGGccctactttaagggccctttcagttggaagttttcctttctgcct	hsa-mir-8087,
369	ggo-mir-200a-p5_1ss14CT	CCCCACGTCCCTCTC	15	1	gp1a	224589800	+	1103226	1103336	gggaCCCCACGTCCCTCCCgggcccctgtgagcatcttaccggacagtgctggatttcccagcttgactcTAACACTGTCTGGTAACGATGTtcaaaggtgacccgccgct	hsa-mir-200a,ptr-mir-200a,ppy-mir-200a,ggo-mir-200a,mml-mir-200a,mmu-mir-200a,rno-mir-200a,bta-mir-200a,eca-mir-200a,
370	hsa-mir-1205-p3_1ss12AG	CCCTGTTCTGGGGTC	15	1	gp1a	224589820	+	128972879	128972941	gaaggcctctgcagggtttgctttgaggtacttccttcctgtcaaCCCTGTTCTGGAGTCtgt	hsa-mir-1205,ptr-mir-1205,
371	hsa-miR-6734-5p_L-1R-1	TGAGGGGAGAATGAGGTGGAG	21	1	gp1a	224589800	-	43830319	43830386	agaactTGAGGGGAGAATGAGGTGGAGaagcccaggttctgaatccccttccctcactcttctctcag	hsa-mir-6734,
372	hsa-mir-3159-p3_1ss5CT	CTCATGCCTGTAATCCCAGCA	21	1	gp1a	224589802	+	18409334	18409407	ccaaagtcctaggattacaagtgtcggccacgggctgggcacagtggCTCACGCCTGTAATCCCAGCAttttgg	hsa-mir-3159,
373	hsa-miR-647_L-4R-2_1ss16TC	CTGCACTCACTCCCT	15	1	gp1a	224589812	-	62573984	62574079	aggaagtgttggcctgtggCTGCACTCACTTCCTtcagccccaggaagccttggtcgggggcaggagggagggtcaggcagggctgggggcctgac	hsa-mir-647,
374	hsa-miR-548aq-3p_1ss12AC	CAAAAACTGCACTTACTTTTGC	22	1	gp1a	224589808	-	13446846	13446963	tctgattctgcatgtattaggttggtgcaaaagtaatcgcggtttttgtcattgaaagtaatagCAAAAACTGCAATTACTTTTGCaccaacctaaaagtagtcactgtcttcagata	hsa-mir-548h-3,
		CAAAAACTGCACTTACTTTTGC		1	gp1a	224589815	-	185485635	185485692	gaaagtaattgctgtttttgccattactttcagtggCAAAAACTGCAATTACTTTTGC	hsa-mir-548aq,
375	hsa-miR-324-5p_R+1	CGCATCCCCTAGGGCATTGGTGTA	24	1	gp1a	224589808	-	7126592	7126703	ctgagctgactatgcctcccCGCATCCCCTAGGGCATTGGTGTAaagctggagacccactgccccaggtgctgctgggggttgtagtctgacccgactgggaagaaagcccc	hsa-mir-324,ptr-mir-324,ggo-mir-324,mmu-mir-324,rno-mir-324,cgr-mir-324,bta-mir-324,cfa-mir-324,ssc-mir-324,
376	hsa-miR-30c-2-3p_R-2	CTGGGAGAAGGCTGTTTACT	20	1	gp1a	224589818	-	72086636	72086749	agagcactgagcgacagatacTGTAAACATCCTACACTCTCAGCTgtggaaagtaagaaagCTGGGAGAAGGCTGTTTACTctttctgccttggaagtcaactaaagagaaatg	hsa-mir-30c-2,ggo-mir-30c,mml-mir-30c-2,mmu-mir-30c-2,rno-mir-30c-2,cgr-mir-30c,bta-mir-30f,eca-mir-30c-2,oan-mir-30c-2,cfa-mir-30c-2,ssc-mir-30c-2,mdo-mir-30c-1,
377	hsa-miR-205-5p_R-3	TCCTTCATTCCACCGGAGT	19	1	gp1a	224589800	+	209605478	209605587	aaagatcctcagacaatccatgtgcttctcttgTCCTTCATTCCACCGGAGTctgtctcatacccaaccagatttcagtggagtgaagttcaggaggcatggagctgaca	hsa-mir-205,ppy-mir-205,mml-mir-205,age-mir-205,lla-mir-205,mmu-mir-205,rno-mir-205,cgr-mir-205,bta-mir-205,eca-mir-205,ssc-mir-205,
378	hsa-miR-570-3p	CGAAAACAGCAATTACCTTTGC	22	1	gp1a	224589815	+	195426272	195426368	ctagataagttattaggtgggtgcaaaggtaattgcagtttttcccattattttaattgCGAAAACAGCAATTACCTTTGCaccaacctgatggagt	hsa-mir-570,
379	hsa-mir-7110-p3_1ss20CT	TCTTTCTCTCTCTCTCTCTTC	21	1	gp1a	224589815	+	122880641	122880726	gggGCTGGGGGTGTGGGGagagagagtgcacagccagctcagggattaaagcTCTTTCTCTCTCTCTCTCTCCcacttccctgcag	hsa-mir-7110,
380	hsa-miR-5190_1ss21AT	CCAGTGACTGAGCTGGAGCCT	21	1	gp1a	224589809	+	13459946	13460025	ggtcataccctggctccagccctgtcacatggttaatgttccacagCCAGTGACTGAGCTGGAGCCAgggccactgcccc	hsa-mir-5190,
381	hsa-mir-4304-p3_1ss11TA	CTGTGACTGCAGCCA	15	1	gp1a	224589803	-	123495214	123495275	agagaagtggccggcatgtccagggcatccccattgctCTGTGACTGCTGCCAtccttctcc	hsa-mir-4304,
382	hsa-mir-3143-p3_1ss13AG	CGGTTGGGCTGGGGC	15	1	gp1a	224589818	+	27115405	27115467	tagataacattgtaaagcgcttctttcgCGGTTGGGCTGGAGCaactctttacaatgtttcta	hsa-mir-3143,
383	hsa-mir-3180-5-p3_1ss6AG	CCCTCGTCGCTGGCC	15	1	gp1a	224589807	-	2185978	2186130	gctccgccccacgtcgcatgcgccccgggaacgcgtggggcggagcttccggaggccccgccctgctgccgaccctgtggagcggagggtgaagcctccggatgccagtCCCTCATCGCTGGCCcggtcgcgctgtggcgaagggggcggagc	hsa-mir-3180-5,
384	hsa-miR-26a-2-3p_L-6_1ss20TC	CTTGATTACTTGTCTC	16	1	gp1a	224589803	-	58218392	58218475	ggctgtggctggaTTCAAGTAATCCAGGATAGGCTgtttccatctgtgaggcctattCTTGATTACTTGTTTCtggaggcagct	hsa-mir-26a-2,ptr-mir-26a-2,mmu-mir-26a-2,cgr-mir-26a,oar-mir-26a,cfa-mir-26a-2,
385	hsa-miR-664a-5p_L-1R-1	CTGGCTAGGGAAAATGATTGGA	22	1	gp1a	224589800	-	220373880	220373961	gaacattgaaaCTGGCTAGGGAAAATGATTGGAtagaaactattattctattcatttatccccagcctacaaaatgaaaaaa	hsa-mir-664a,ptr-mir-664a,mml-mir-664,
386	hsa-miR-27b-5p_R+3	AGAGCTTAGCTGATTGGTGAACAGT	25	1	gp1a	224589821	+	97847717	97847824	cccagcgatgacctctctaacaaggtgcAGAGCTTAGCTGATTGGTGAACAGTgattggtttccgctttgTTCACAGTGGCTAAGTTCTGCacctgaagagaaggtga	hsa-mir-27b,ptr-mir-27b,ggo-mir-27b,mmu-mir-27b,cgr-mir-27b,bta-mir-27b,eca-mir-27b,cfa-mir-27b,ssc-mir-27b,mdo-mir-27b,
387	hsa-miR-146b-3p_R+1	TGCCCTGTGGACTCAGTTCTGGT	23	1	gp1a	224589801	+	104196251	104196366	ctgaaagaactttggccacctggcacTGAGAACTGAATTCCATAGGCTGTgagctctagcaaTGCCCTGTGGACTCAGTTCTGGTgcccggcagtgctacaacatcaatgccaagg	hsa-mir-146b,ptr-mir-146b,ppy-mir-146b,ggo-mir-146b,mmu-mir-146b,rno-mir-146b,cgr-mir-146b,bta-mir-146b,eca-mir-146b,ssc-mir-146b,
388	hsa-miR-532-5p	CATGCCTTGAGTGTAGGACCGT	22	1	gp1a	224589822	+	49767753	49767863	ccgacttgctttctctcctcCATGCCTTGAGTGTAGGACCGTtggcatcttaattaccctcccacacccaaggcttgcaaaaaagcgagccttctcttccctctccagtgc	hsa-mir-532,ptr-mir-532,ppy-mir-532,ggo-mir-532,mml-mir-532,mmu-mir-532,bta-mir-532,eca-mir-532,cfa-mir-532,ssc-mir-532,
389	hsa-miR-378a-5p	CTCCTGACTCCAGGTCCTGTGT	22	1	gp1a	224589817	+	149112360	149112471	atgcagccagagggtgacagagccacccagggCTCCTGACTCCAGGTCCTGTGTgttacctagaaatagcACTGGACTTGGAGTCAGAAGGCctgagtggagtcaccttccc	hsa-mir-378a,ptr-mir-378a,ppy-mir-378a,ggo-mir-378a,mml-mir-378a,rno-mir-378a,cgr-mir-378,cfa-mir-378,ssc-mir-378-1,
390	hsa-miR-6742-3p_R-5_1ss7GA	ACCTGGATTGTCCCC	15	1	gp1a	224589800	-	228584749	228584810	gagggagtggggtgggacccagctgttggccatggcgacaacACCTGGGTTGTCCCCtctag	hsa-mir-6742,
391	hsa-miR-1306-5p_R+2	CCACCTCCCCTGCAAACGTCCATT	24	1	gp1a	224589814	+	20073565	20073673	ttccaagcgctgccccgtgagcagtctccaCCACCTCCCCTGCAAACGTCCAGTggtgcagaggtaatggacgttggctctggtggtgatggacagtccgaactccctg	hsa-mir-1306,ptr-mir-1306,ggo-mir-1306,mml-mir-1306,mmu-mir-1306,rno-mir-1306,cgr-mir-1306,bta-mir-1306,ssc-mir-1306,
392	hsa-mir-1273e-p3_1ss4AC	TCGCGCCACTGTACTCC	17	1	gp1a	224589801	+	76944716	76944816	tGAGGCAGGAGAATTGCTTGAACCcgggaggtggaggttgcagtgagccgagaTCGCGCCACTGTACTCCagcctgggtgacagagcgagactccgtctca	hsa-mir-1273e,
393	hsa-mir-1199-p5_1ss10GA	CCGGAGCCGAGGCCT	15	1	gp1a	224589810	+	14184173	14184291	agcctgcgCCGGAGCCGGGGCCTgagcccgggccgcgcaggccgtgaactcgtcgagctgcgcgtgcggccggtgctcaacctgccgggtcctggccccgcgctcccgcgcgccctgga	hsa-mir-1199,
394	hsa-miR-624-5p_L+1R-2	GTAGTACCAGTACCTTGTGTT	21	1	gp1a	224589805	-	31483842	31483953	tatataatgctgtttcaagGTAGTACCAGTACCTTGTGTTcagtggaaccaaggtaaacacaaggtattggtattaccttgagatagcattacacctaagtggtttcagtga	hsa-mir-624,ptr-mir-624,ppy-mir-624,ggo-mir-624,
395	hsa-miR-210-3p_L+1R-2	ACTGTGCGTGTGACAGCGGCT	21	1	gp1a	224589802	-	568089	568202	gcccacccggcagtgcctccaggcgcagggcagcccctgcccaccgcacactgcgctgccccagacccACTGTGCGTGTGACAGCGGCTgatctgtgcctgggcagcgcgaccc	hsa-mir-210,ptr-mir-210,ggo-mir-210,mml-mir-210,mmu-mir-210,rno-mir-210,cgr-mir-210,bta-mir-210,cfa-mir-210,ssc-mir-210,
396	hsa-miR-32-3p_R-1	CAATTTAGTGTGTGTGATATT	21	1	gp1a	224589821	-	111808493	111808599	tcccattctgcttgctctggtggagaTATTGCACATTACTAAGTTGcatgttgtcacggcctcaatgCAATTTAGTGTGTGTGATATTttcacatgagtgcatgcac	hsa-mir-32,rno-mir-32,cgr-mir-32,eca-mir-32,oan-mir-32,cfa-mir-32,ssc-mir-32,mdo-mir-32,
397	hsa-miR-6089_R-9_1ss7CT	GGAGGCTGGGGTGGG	15	1	gp1a	224589822	+	2527232	2527295	ccccgggcccggcgttccctccccttccgtgcgccagtGGAGGCCGGGGTGGGgcggggcgggg	hsa-mir-6089-1,
398	hsa-miR-3064-5p_R+1	TCTGGCTGTTGTGGTGTGCAAA	22	1	gp1a	224589808	-	62496891	62496957	ggTCTGGCTGTTGTGGTGTGCAAAactccgtacattgctattttgccacactgcaacaccttacaga	hsa-mir-3064,mmu-mir-3064,
399	hsa-mir-5095-p5_1ss17AG	GGGATTACAGGCGTGAGC	18	1	gp1a	224589800	+	53400602	53400689	ctGGGATTACAGGCGTGAACcaccgcgcccggcctaacttttaagaaacgtcggcccgggagcggtggctcacgcctgtaatcccagc	hsa-mir-5095,
400	hsa-miR-216b-5p_R-3	AAATCTCTGCAGGCAAATG	19	1	gp1a	224589811	-	56227838	56227933	gtggcagactggaAAATCTCTGCAGGCAAATGtgatgtcactgaggaaatcacacacttacccgtagagattctacagtctgacatcttcaagcat	hsa-mir-216b,ptr-mir-216b,ppy-mir-216b,mmu-mir-216b,rno-mir-216b,bta-mir-216b,eca-mir-216b,cfa-mir-216b,
401	hsa-mir-3115-p5_1ss7GT	TTGGTGTTGAATTCA	15	1	gp1a	224589800	+	23370798	23370865	tctgaatatgggtttactagTTGGTGGTGAATTCAtgagtcgccaactattaggcctttatgtccaga	hsa-mir-3115,
402	hsa-miR-4662a-5p	TTAGCCAATTGTCCATCTTTAG	22	1	gp1a	224589820	+	125834227	125834293	tctatTTAGCCAATTGTCCATCTTTAGCTATTCTGAATGCCtaaagatagacaattggctaaataga	hsa-mir-4662a,
403	hsa-miR-29c-5p	TGACCGATTTCTCCTGGTGTTC	22	1	gp1a	224589800	-	207975187	207975301	gggagcaccactggcccatctcttacacaggcTGACCGATTTCTCCTGGTGTTCagagtctgtttttgtcTAGCACCATTTGAAATCGGttatgatgtagggggaaaagcagcag	hsa-mir-29c,ptr-mir-29c,ggo-mir-29c,cgr-mir-29c,bta-mir-29d,eca-mir-29c-2,oan-mir-29a-2,cfa-mir-29c-2,mdo-mir-29a-2,
404	hsa-mir-3655-p5_1ss3CT	CTTGATTGTTGGTGA	15	1	gp1a	224589817	+	140027429	140027511	gcttgtcgctgcggtgttgctgttggagaCTCGATTGTTGGTGAcagcgaaagaacgataacaaaatgccggagcgagatagt	hsa-mir-3655,
405	hsa-mir-6752-p3_1ss5GA	CCCCACTCCCTGCCC	15	1	gp1a	224589802	+	67257716	67257786	atggaggggggtgtggagccagggggcccaggtctacagcttctCCCCGCTCCCTGCCCccatactcccag	hsa-mir-6752,
406	hsa-miR-337-5p_R-1	GAACGGCTTCATACAGGAGT	20	1	gp1a	224589805	+	101340830	101340940	gtagtcagtagttggggggtggGAACGGCTTCATACAGGAGTtgatgcacagttatccagctcctatatgatgcctttcttcatccccttcaaccacgcgcagcccccgga	hsa-mir-337,ptr-mir-337,ggo-mir-337,
407	hsa-mir-5002-p5_1ss11GC	CTTCCTCTCTCTCCT	15	1	gp1a	224589815	+	123851776	123851872	tCTTCCTCTCTGTCCTctggaatttggtttctgaggcacttagtaggtgatagcatgactgactgcctcactgaccacttccagatgagggttactc	hsa-mir-5002,
408	hsa-miR-10a-3p_L+1R-2	ACAAATTCGTATCTAGGGGAA	21	1	gp1a	224589808	-	46657200	46657314	aagaagatctgtctgtcttctgtataTACCCTGTAGATCCGAATTTGTgtaaggaattttgtggtcACAAATTCGTATCTAGGGGAAtatgtagttgacataaacactccgctct	hsa-mir-10a,ptr-mir-10a,ppy-mir-10a,ppa-mir-10a,mml-mir-10a,age-mir-10a,mmu-mir-10a,cgr-mir-10a,bta-mir-10a,eca-mir-10a,oan-mir-10a,cfa-mir-10a,ssc-mir-10a,mdo-mir-10a,
409	hsa-mir-548i-2-p5_1ss3TA	CAACCTATTAGTTTG	15	1	gp1a	224589816	-	9557789	9557937	tagatggctccgaagtttgCATCCTATTAGTTTGgtgcaaaagtaattgcggattttgccattaaaagtaatggcaaaaatagcaattatttttgtaccagcctagtatcttttctccttctaacaaagttcgtccctgatccatctca	hsa-mir-548i-2,
410	hsa-miR-141-3p_R-1_1ss21GA	TAACACTGTCTGGTAAAGATA	21	1	gp1a	224589803	+	7073260	7073354	cggccggccctgggtccatcttccagtacagtgttggatggtctaattgtgaagctccTAACACTGTCTGGTAAAGATGgctcccgggtgggttc	hsa-mir-141,ptr-mir-141-2,ppy-mir-141,ppa-mir-141,ggo-mir-141,mml-mir-141,mmu-mir-141,cgr-mir-141,bta-mir-141,eca-mir-141,cfa-mir-141,
411	hsa-miR-4448_R-4_1ss6CG	GGCTCGTTGGTCTAGG	16	1	gp1a	224589815	+	183604588	183604673	aggagtgaccaaaagacaagagtgcgagccttctattatgcccagacagggccaccagagGGCTCCTTGGTCTAGGggtaatgcca	hsa-mir-4448,
412	hsa-miR-3202_L-1R-6_1ss14AG	GGAAGGGAGAAGGGC	15	1	gp1a	224589822	+	153246548	153246628	tattaatatGGAAGGGAGAAGAGCtttaatgattggagtcattttcagagcattaaagctcttctcccttccatattaatg	hsa-mir-3202-1,
		GGAAGGGAGAAGGGC		1	gp1a	224589822	-	153246549	153246627	attaatatGGAAGGGAGAAGAGCtttaatgctctgaaaatgactccaatcattaaagctcttctcccttccatattaat	hsa-mir-3202-2,
413	hsa-miR-4488_L-1R+1	GGGGGCGGGCTCCGGCGG	18	1	gp1a	224589802	+	61276050	61276158	cggtgggctggatgggcaggtaGGGGGCGGGCTCCGGCGCtgggaccccactagggtggcgccttggccccgccccgccccgccctccctccgcctcattggcagccgc	hsa-mir-4488,ggo-mir-4488,
414	hsa-miR-3196_R-3	CGGGGCGGCAGGGGC	15	1	gp1a	224589812	+	61870131	61870194	gggtgggggCGGGGCGGCAGGGGCctcccccagtgccaggccccattctgcttctctcccagct	hsa-mir-3196,
415	hsa-miR-3935_L+1R-8	TTGTAGATACGAGCA	15	1	gp1a	224589807	+	56279432	56279535	ggatgtgttcctgtcccagaaggagctgatggttgtatctatgaaggtaagcatttTTGTAGATACGAGCAccagccaccctaagcaaaggcagagaatgctta	hsa-mir-3935,
416	hsa-miR-188-5p_R-3	CATCCCTTGCATGGTGGA	18	1	gp1a	224589822	+	49768103	49768213	cttccctgctccctctctcaCATCCCTTGCATGGTGGAgggtgagctttctgaaaacccctcccacatgcagggtttgcaggatggcgagcctcagctttccttgctctct	hsa-mir-188,ptr-mir-188,ggo-mir-188,mml-mir-188,mmu-mir-188,rno-mir-188,cgr-mir-188,bta-mir-188,eca-mir-188,cfa-mir-188,
417	hsa-mir-5100-p3_1ss15TC	CCCAGCGGTGCCTCCA	16	1	gp1a	224589801	+	43493011	43493129	ccatgaggagctggcagtgggatggcctgggggtaggagcgtggcttctggagctagaccacatgggttcagatCCCAGCGGTGCCTCTAactggccacaggaccttgggcagtcagct	hsa-mir-5100,
418	hsa-mir-140-p5_1ss12GC	TCTCTCTCTGTCTCC	15	1	gp1a	224589807	+	69966976	69967085	gccctgtgtgtgTCTCTCTCTGTGTCCtgccagtggttttaccctatggtaggttacgtcatgctgttctACCACAGGGTAGAACCACGGACAggataccggggcaccct	hsa-mir-140,ggo-mir-140,mne-mir-140,mmu-mir-140,rno-mir-140,cgr-mir-140,bta-mir-140,eca-mir-140,oan-mir-140,cfa-mir-140,
419	hsa-miR-6861-5p_L+1R+3	CACTGGGTAGGTGGGGCTCCAGGGCT	26	1	gp1a	224589803	-	112601062	112601125	gaggCACTGGGTAGGTGGGGCTCCAGGGCTcctgacacctggacctctcctccccaggcccaca	hsa-mir-6861,
420	hsa-miR-3199_R-1	AGGGACTGCCTTAGGAGAAAGT	22	1	gp1a	224589814	+	28316514	28316599	gtgactcccAGGGACTGCCTTAGGAGAAAGTttctggaatgtcagaacttccagaaactttctcctaaggcagtccctggagtcac	hsa-mir-3199-2,
		AGGGACTGCCTTAGGAGAAAGT		1	gp1a	224589814	-	28316513	28316600	ggtgactccAGGGACTGCCTTAGGAGAAAGTttctggaagttctgacattccagaaactttctcctaaggcagtccctgggagtcact	hsa-mir-3199-1,
421	hsa-miR-7977_1ss6AG	TTCCCGGCCAACGCACCA	18	1	gp1a	224589815	+	176232891	176232939	TTCCCAGCCAACGCACCAaaaatgatatgggtctgttgtctggagaaac	hsa-mir-7977,
422	hsa-miR-494-3p_R+1	TGAAACATACACGGGAAACCTCT	23	1	gp1a	224589805	+	101495948	101496061	ttttttgatcagtgctaatcttcgatactcgaaggagaggttgtccgtgttgtcttctctttatttatgaTGAAACATACACGGGAAACCTCTtttttagtatcaaatcccacc	hsa-mir-494,ptr-mir-494,ggo-mir-494,mml-mir-494,mmu-mir-494,rno-mir-494,bta-mir-494,oar-mir-494,ssc-mir-494,
423	hsa-miR-20a-3p_R+1	ACTGCATTATGAGCACTTAAAGT	23	1	gp1a	224589804	+	92003303	92003406	tgatgtgacagcttctgtagcacTAAAGTGCTTATAGTGCAGGTAGtgtttagttatctACTGCATTATGAGCACTTAAAGTactgctagctgtagaactccag	hsa-mir-20a,lca-mir-20,mmu-mir-20a,rno-mir-20a,oan-mir-20a-2,cfa-mir-20a,mdo-mir-20a,
424	hsa-mir-6770-2-p3_1ss7AG	CACGTGGCCTCCTGGG	16	1	gp1a	224589807	+	15024677	15024736	tatcctgagaaggcacagcttgCACGTGACCTCCTGGGcctggcggctgtgtcttcacag	hsa-mir-6770-2,
425	hsa-mir-3907-p3_1ss8TC	CTCTCTCCCTTCCTTC	16	1	gp1a	224589819	-	151130575	151130725	gggttggaaagctgtaggtgtggaggggcatggatacgggggccatgagggtggggtccaggctggaccaggcctgccctgagtcccccagcaggtgctccaggctggctcacaccctctgcCTCTCTCTCTTCCTTCctggccccaaccc	hsa-mir-3907,
426	hsa-miR-548a-3p	CAAAACTGGCAATTACTTTTGC	22	1	gp1a	224589818	+	18572005	18572115	atttatgcactgcagggaggtattaagttggtgcaaaagtaattgtgatttttgccattaaaagtaacgaCAAAACTGGCAATTACTTTTGCaccaaacctggtatttttg	hsa-mir-548a-1,ptr-mir-548a-1,ppy-mir-548a,ggo-mir-548a,
		CAAAACTGGCAATTACTTTTGC		1	gp1a	224589818	+	135560298	135560394	tgtgatgtgtattaggtttgtgcaaaagtaattggggttttttgccgttaaaagtaatggCAAAACTGGCAATTACTTTTGCaccaaactaatataa	hsa-mir-548a-2,ptr-mir-548a-2,
		CAAAACTGGCAATTACTTTTGC		1	gp1a	224589820	-	105496597	105496693	cctagaatgttattaggtcggtgcaaaagtaattgcgagttttaccattactttcaatggCAAAACTGGCAATTACTTTTGCaccaacgtaatactt	hsa-mir-548a-3,
427	hsa-mir-549a-p5_1ss2GT	ATCTCATCCATAGTTGTCACTG	22	1	gp1a	224589806	-	81134319	81134414	agacatgcaactcaagaatatattgagAGCTCATCCATAGTTGTCACTGtctcaaatcagtgacaactatggatgagctcttaatatatcccaggc	hsa-mir-549a,ptr-mir-549,ppy-mir-549,mml-mir-549,
428	hsa-miR-5684_L-4R-1_1ss6TC	CCAGCCTGAGCAACA	15	1	gp1a	224589810	+	12897942	12898006	gctgaactCTAGCCTGAGCAACAgagtgagatggtcttgTTTTGTTGCCCAGGCtggagtccagt	hsa-mir-5684,
429	hsa-mir-544b-p5_1ss16TG	AAAATGCAGAATCCAGTTCT	20	1	gp1a	224589815	+	124451286	124451363	ggaattttgttAAAATGCAGAATCCATTTCTgtagctctgagactagacctgaggttgtgcatttctaacaaagtgcc	hsa-mir-544b,
430	hsa-miR-1291_L+1R+1	GTGGCCCTGACTGAAGACCAGCAGTT	26	1	gp1a	224589803	-	49048209	49048320	agccttgggtagaattccaGTGGCCCTGACTGAAGACCAGCAGTTgtactgtggctgttggtttcaagcagaggcctaaaggactgtcttcctgtggtctgttggctgttct	hsa-mir-1291,ptr-mir-1291,ggo-mir-1291,
431	hsa-mir-5003-p3_1ss1GA	AGGGCTGGGGCAGGG	15	1	gp1a	224589817	+	172089168	172089266	atgagtttgctttgtgtcatcctcacaacaaccttgcagggtagagatgatttttcctacttttctaggttgttgGGGGCTGGGGCAGGGggaacagag	hsa-mir-5003,
432	hsa-mir-3190-p5_1ss1AG	GCCTGTCTGGCCAGC	15	1	gp1a	224589810	+	47730199	47730278	ctggggtcACCTGTCTGGCCAGCtacgtccccacggcccttgtcagtgtggaaggtagacggccagagaggtgaccccgg	hsa-mir-3190,
433	hsa-mir-7110-p5_1ss2CG	GGTGGGGGTGTGGGG	15	1	gp1a	224589815	+	122880641	122880726	gggGCTGGGGGTGTGGGGagagagagtgcacagccagctcagggattaaagcTCTTTCTCTCTCTCTCTCTCCcacttccctgcag	hsa-mir-7110,
434	hsa-mir-3921-p5_1ss2AT	ATGAGACTTAGAAATC	16	1	gp1a	224589815	-	99683158	99683242	cctagcccagtacaaggcatatggtactcAAGAGACTTAGAAATCcctaagtctctgagtaccatatgccttgtactgggctagg	hsa-mir-3921,
435	hsa-miR-301a-5p	GCTCTGACTTTATTGCACTACT	22	1	gp1a	224589808	-	57228497	57228582	actgctaacgaatGCTCTGACTTTATTGCACTACTgtactttacagctagcagtgcaatagtattgtcaaagcatctgaaagcagg	hsa-mir-301a,ptr-mir-301a,mmu-mir-301a,cgr-mir-301a,cfa-mir-301a,ssc-mir-301,
436	hsa-miR-2355-5p_R+1	ATCCCCAGATACAATGGACAAT	22	1	gp1a	224589811	-	207974711	207974797	cagacgtgtcATCCCCAGATACAATGGACAATatgctattataatcgtatggcattgtccttgctgtttggagataatactgctgac	hsa-mir-2355,
437	hsa-miR-497-5p_R+1	CAGCAGCACACTGTGGTTTGTA	22	1	gp1a	224589808	-	6921229	6921341	ccaccccggtcctgctcccgcccCAGCAGCACACTGTGGTTTGTAcggcactgtggccacgtccaaaccacactgtggtgttagagcgagggtgggggaggcaccgccgaggc	hsa-mir-497,ptr-mir-497,ppy-mir-497,ggo-mir-497,mmu-mir-497,cgr-mir-497,bta-mir-497,eca-mir-497,ssc-mir-497,mdo-mir-497,
438	hsa-mir-34b-p5_1ss8AG	TTAGCTGGTTGTACT	15	1	gp1a	224589802	+	111383656	111383765	gtgcccggtgctcggtttgtaggcagtgtcaTTAGCTGATTGTACTgtggtggttacAATCACTAACTCCACTGCCATCaaaacaaggcacagcatcaccgccgcccggc	hsa-mir-34b,ptr-mir-34b,ppy-mir-34b,ggo-mir-34b,mmu-mir-34b,cgr-mir-34b,eca-mir-34b,cfa-mir-34b,
439	hsa-miR-627-5p_1ss2TG	GGGAGTCTCTAAGAAAAGAGGA	22	1	gp1a	224589806	-	42491768	42491864	tacttattactggtaGTGAGTCTCTAAGAAAAGAGGAggtggttgttttcctcctcttttctttgagactcactaccaataataagaaatactacta	hsa-mir-627,ptr-mir-627,
440	hsa-mir-5196-p3_1ss13TC	GTGGTTAGCACTCCA	15	1	gp1a	224589810	+	35836416	35836530	tctgaggagacctgggctgtcagaggcCAGGGAAGGGGACGAgggttggggaacagGTGGTTAGCACTTCAtcctcgtctccctcccaggttagaagggcccccctctctgaagg	hsa-mir-5196,
441	hsa-miR-4443_R-2_1ss1TG	GTGGAGGCGTGGGTT	15	1	gp1a	224589815	+	48238054	48238106	ggtgggggTTGGAGGCGTGGGTTttagaacctatccctttctagccctgagca	hsa-mir-4443,
442	hsa-miR-1277-3p_R-1	TACGTAGATATATATGTATTT	21	1	gp1a	224589822	+	117520333	117520440	gcagaaatgcagtatccatttctaacctcccaaatatatatatatatgtacgtatgtgtatataaatgtaTACGTAGATATATATGTATTTttggtgggtttaatttt	hsa-mir-1277,ggo-mir-1277,bta-mir-1277,ssc-mir-1277,
443	hsa-miR-6515-5p_L+1	ATTGGAGGGTGTGGAAGACATC	22	1	gp1a	224589810	+	13051298	13051354	cATTGGAGGGTGTGGAAGACATCtgggccaactctgatctcttcatctaccccccag	hsa-mir-6515,
444	hsa-miR-6758-5p_L-1R-7	AGAGAGGGGAAGGAT	15	1	gp1a	224589803	+	57906471	57906533	tgggctAGAGAGGGGAAGGATgtgatgtgagcagatggttctcactcattctcctctgtccag	hsa-mir-6758,
445	hsa-miR-548ap-5p_R+3	AAAAGTAATTGCGGTCTTTGGT	22	1	gp1a	224589814	-	26951178	26951289	gggcagccagtgaatagttagctggtgcAAAAGTAATTGCGGTCTTTGGTattactttcagtggcaaaaactgcattacttttgcaccagcctactagaacgctgagttcag	hsa-mir-548j,
446	hsa-mir-7851-p3_1ss16CG	GGAAGATTGCTTGAGGC	17	1	gp1a	224589803	-	42717502	42717661	tggctcactgcagcctccccgccccctcaggtgatcctcccaCCTCATCCTCCCAAGTAGCtgggaatacaggtgtgtgccaccatgcctctacaagctacctgggagactgaggttGGAAGATTGCTTGAGCCtaggaggtcgaggcgacagtgagcca	hsa-mir-7851,
447	hsa-miR-331-3p_R+1_1ss21AC	GCCCCTGGGCCTATCCTAGACA	22	1	gp1a	224589803	+	95702186	95702296	cactcccaaggagtttggttttgtttgggtttgTTCTAGGTATGGTCCCAGGGATcccagatcaaaccagGCCCCTGGGCCTATCCTAGAACcaacctaagctcgcgcatc	hsa-mir-331,ptr-mir-331,ppy-mir-331,ggo-mir-331,mml-mir-331,mmu-mir-331,rno-mir-331,cgr-mir-331,bta-mir-331,eca-mir-331,aja-mir-331,ssc-mir-331,
448	hsa-miR-3168_L-2_1ss14AC	GTTCTACAGTCCGAC	15	1	gp1a	224589804	-	41675155	41675236	aagatcatgaGTTCTACAGTCAGACagcctgagttggaggctcatcttcacttcttgctgtgtgaccctgggccagtgactt	hsa-mir-3168,
449	hsa-miR-125b-1-3p	ACGGGTTAGGCTCTTGGGAGCT	22	1	gp1a	224589802	-	121970465	121970552	tgcgctcctctcagTCCCTGAGACCCTAACTTGTgatgtttaccgtttaaatccACGGGTTAGGCTCTTGGGAGCTgcgagtcgtgct	hsa-mir-125b-1,ppa-mir-125b,mmu-mir-125b-1,rno-mir-125b-1,bta-mir-125b-1,eca-mir-125b,cfa-mir-125b-1,ssc-mir-125b-1,mdo-mir-125b-2,
450	hsa-miR-30d-3p	CTTTCAGTCAGATGTTTGCTGC	22	1	gp1a	224589820	-	135817114	135817194	aagtctgttgtTGTAAACATCCCCGACTGGAAGCTgtaagacacagctaagCTTTCAGTCAGATGTTTGCTGCtaccggct	hsa-mir-30d,mml-mir-30d,mmu-mir-30d,bta-mir-30d,eca-mir-30d,ssc-mir-30d,
451	hsa-miR-34b-3p_L-1R+1	AATCACTAACTCCACTGCCATC	22	1	gp1a	224589802	+	111383656	111383765	gtgcccggtgctcggtttgtaggcagtgtcaTTAGCTGATTGTACTgtggtggttacAATCACTAACTCCACTGCCATCaaaacaaggcacagcatcaccgccgcccggc	hsa-mir-34b,ptr-mir-34b,ppy-mir-34b,ggo-mir-34b,mmu-mir-34b,cgr-mir-34b,eca-mir-34b,cfa-mir-34b,
452	hsa-let-7a-3p_R+1	CTATACAATCTACTGTCTTTCT	22	1	gp1a	224589821	+	96938232	96938333	ttcactgtgggaTGAGGTAGTAGGTTGTATAGTTttagggtcacacccaccactgggagataaCTATACAATCTACTGTCTTTCCtaacgtgatagaaaagt	hsa-let-7a-1,ptr-let-7a-1,mmu-let-7a-1,cgr-let-7a,oar-let-7a,ssc-let-7a-2,mdo-let-7a-1,
453	hsa-mir-6087-p3	GAGGGGCTCTCGCTTCTGGCGCC	23	1	gp1a	224589822	+	108297772	108297820	ggtgaggcgggggggcgagccctGAGGGGCTCTCGCTTCTGGCGCCaag	hsa-mir-6087,
454	hsa-miR-4755-3p_R-4	AGCCAGGCTCTGAAGGGA	18	1	gp1a	224589812	+	32636925	32636996	agattcagcTTTCCCTTCAGAGCCtggctttggcatctatgaaAGCCAGGCTCTGAAGGGAaagttgaatct	hsa-mir-4755,
455	hsa-miR-202-5p_R-1	TTCCTATGCATATACTTCTTT	21	1	gp1a	224589801	-	135061008	135061132	agccggcccgcctcagagccgcccgccgttcctttTTCCTATGCATATACTTCTTTgaggatctggcctaaagaggtatagggcatgggaaaacggggcggtcgggtcctccccagcggcacctg	hsa-mir-202,ptr-mir-202,ppy-mir-202,ggo-mir-202,mmu-mir-202,rno-mir-202,cfa-mir-202,
456	hsa-mir-3149-p3_1ss18AG	TGTGTGTATGTGTGTGTGT	19	1	gp1a	224589820	-	77878995	77879106	aaaggacatcaaaatgggatatacatacatgtacacacacatgtcatccacacacatacatatatatatgtttgtatggatatgTGTGTGTATGTGTGTGTATacacagaac	hsa-mir-3149,ptr-mir-3149,
457	hsa-miR-339-5p_R+1	TCCCTGTCCTCCAGGAGCTCACGT	24	1	gp1a	224589819	-	1062569	1062681	gtcctgtgctccgcaggggcggggcggccgctcTCCCTGTCCTCCAGGAGCTCACGTgtgcctgcctgTGAGCGCCTCGACGACAGAGCcggcgcctgccccagtgtctgcgc	hsa-mir-339,ptr-mir-339,ppy-mir-339,ggo-mir-339,mml-mir-339,
458	hsa-miR-3680-5p_L-4R-1_1ss7CA	CAATCACAGGATTGTGC	17	1	gp1a	224589807	-	21517370	21517456	aaatttaaggagggactCACTCACAGGATTGTGCaaatgcaaagttggcttttgcatgaccctgggagtaggtgcctccttaaattt	hsa-mir-3680-1,
459	hsa-miR-133a-3p_L-1R+1	TTGGTCCCCTTCAACCAGCTGT	22	1	gp1a	224589809	-	19405659	19405746	acaatgctttgctagagctggtaaaatggaaccaaatcgcctcttcaatggatTTGGTCCCCTTCAACCAGCTGTagctatgcattga	hsa-mir-133a-1,ppy-mir-133a,mml-mir-133d,mmu-mir-133a-1,rno-mir-133a,bta-mir-133a-2,eca-mir-133a,oan-mir-133a-1,ssc-mir-133a-2,mdo-mir-133a-1,mdo-mir-133a-2,
		TTGGTCCCCTTCAACCAGCTGT		1	gp1a	224589812	+	61162118	61162220	tgggagccaaatgctttgctagagctggtaaaatggaaccaaatcgactgtccaatggatTTGGTCCCCTTCAACCAGCTGTagctgtgcattgatggcgccg	hsa-mir-133a-2,ptr-mir-133a-2,mmu-mir-133a-2,bta-mir-133a-1,oar-mir-133,eca-mir-133a-2,oan-mir-133a-2,cfa-mir-133c,ssc-mir-133a-1,
460	hsa-miR-5585-3p_L-4R-2_1ss5AG	GTAGCTGGGACTACAG	16	1	gp1a	224589800	+	32552550	32552608	tgaagtaccagctactcgagaggtcagaggattgctcctgaATAGCTGGGACTACAGgt	hsa-mir-5585,
461	hsa-miR-142-3p_L-1	GTAGTGTTTCCTACTTTATGGA	22	1	gp1a	224589808	-	56408576	56408692	cgacggacagacagacagtgcagtcaCCCATAAAGTAGAAAGCACTactaacagcactggagggtGTAGTGTTTCCTACTTTATGGAtgagtgtactgtgggcttcggagatcacgc	hsa-mir-142,ptr-mir-142,ggo-mir-142,mmu-mir-142,cgr-mir-142,oan-mir-142,cfa-mir-142,ssc-mir-142,mdo-mir-142,
462	hsa-miR-654-5p	TGGTGGGCCGCAGAACATGTGC	22	1	gp1a	224589805	+	101506536	101506644	aggtggggctgagccctccagggtaagtggaaagaTGGTGGGCCGCAGAACATGTGCtgagttcgtgccaTATGTCTGCTGACCATCACCtttagaagccccctttcgc	hsa-mir-654,ptr-mir-654,ggo-mir-654,bta-mir-654,
463	hsa-miR-7706_1ss24AT	TGAAGCGCCTGTGCTCTGCCGAGT	24	1	gp1a	224589806	+	85923827	85923893	tggagctgtgtgcagggccagcgcggagcccgagcagccgcggTGAAGCGCCTGTGCTCTGCCGAGA	hsa-mir-7706,
464	hsa-mir-939-p3_1ss6CA	GCTGAACCTGGGCCTC	16	1	gp1a	224589820	-	145619364	145619445	tgtgggcagggccctggggagctgaggctctgggggtggccgggGCTGACCCTGGGCCTCtgctccccagtgtctgaccgcg	hsa-mir-939,ptr-mir-939,
465	hsa-miR-6772-3p	TTGCTCCTGACTCTGTGCCCACA	23	1	gp1a	224589807	-	57806201	57806264	aggcctgggtgtaggctggagctgaggactgaggctcaccTTGCTCCTGACTCTGTGCCCACAg	hsa-mir-6772,
466	hsa-miR-548az-5p_L-2R+1	AAAGTGATTGTGGTTTTTGCC	21	1	gp1a	224589820	+	120337411	120337505	agattgtattaggttggtgcaAAAGTGATTGTGGTTTTTGCTgttacttttaatggcaaaaactgcaatcacttttgcaccaacctaataaattt	hsa-mir-548az,
467	hsa-mir-4477b-p3_1ss23GT	ACATTTGTGATTGATGGGAGGAT	23	1	gp1a	224589821	+	68415308	68415388	acctcctcccgtgaatcacaaatgtccttaatagcaatccttaaatgccattaaggACATTTGTGATTGATGGGAGGAGga	hsa-mir-4477b,
468	hsa-miR-26b-3p_L+13R-1	GTGTGCTGTCCAGCCTGTTCTCCATTACTTGGCT	34	1	gp1a	224589811	+	219267360	219267469	ccaccctgcccgggacccagTTCAAGTAATTCAGGATAGGTTGTGTGCTGTCCAGCCTGTTCTCCATTACTTGGCTcggggaccggtgccctgcagccttggggtgaggg	hsa-mir-26b,ptr-mir-26b,ggo-mir-26b,mmu-mir-26b,rno-mir-26b,cgr-mir-26b,bta-mir-26b,cfa-mir-26b,
469	hsa-mir-1253-p3_1ss14TC	CAGGCTGATCTTCCC	15	1	gp1a	224589808	-	2651372	2651476	agcagcaagagatagaatccaaaagagaagaagatcagcctgcagatgtggactgctaaatgCAGGCTGATCTTCTCccctttgggattctcttatgagaagcca	hsa-mir-1253,ptr-mir-1253,ppy-mir-1253,
470	hsa-miR-6761-5p_L-1R-3_1ss7AG	CTGAGGGAGCTCGATGG	17	1	gp1a	224589803	+	112237638	112237709	tctgctCTGAGAGAGCTCGATGGcaggtgcctccgtgttgccgaaccctcctacgctgctctctcactccag	hsa-mir-6761,
471	hsa-miR-409-5p_R+2	AGGTTACCCGAGCAACTTTGCATCT	25	1	gp1a	224589805	+	101531629	101531742	cctctccatggtactcggggagAGGTTACCCGAGCAACTTTGCATCTggacgaCGAATGTTGCTCGGTGAACCCCTtttcggtatcaaattccaccagggaggccgtcttggag	hsa-mir-409,ptr-mir-409,ggo-mir-409,mmu-mir-409,rno-mir-409a,cgr-mir-409,bta-mir-409a,oar-mir-409,cfa-mir-409,
472	hsa-miR-485-5p_R+1	AGAGGCTGGCCGTGATGAATTCT	23	1	gp1a	224589805	+	101521744	101521852	ttcatgtgtggtacttggagAGAGGCTGGCCGTGATGAATTCGattcatcaaagcgagtcatacacggctctcctctcttttagtgtcaaattctgcctcggagggctt	hsa-mir-485,ptr-mir-485,ggo-mir-485,mmu-mir-485,rno-mir-485,bta-mir-485,oar-mir-485,cfa-mir-485,
473	hsa-mir-3180-4-p3_1ss6AG	CCCTCGTCGCTGGCC	15	1	gp1a	224589807	-	15248707	15248859	gctccgccccacgtcgcatgcgccccgggaacgcgtggggcggagcttccggaggccccgctctgctgccgaccctgtggagcggagggtgaagcctccggatgccagtCCCTCATCGCTGGCCtggtcgcgctgtggcgaagggggcggagc	hsa-mir-3180-4,
474	hsa-miR-6776-3p_L-6R-2_1ss21CA	CCACTGTCTCTCCCA	15	1	gp1a	224589808	-	2596155	2596213	cgggctctgggtgcagtgggggttcccacgccgcggcaaccaCCACTGTCTCTCCCCag	hsa-mir-6776,
475	hsa-miR-671-3p_R+2	TCCGGTTCTCAGGGCTCCACCTT	23	1	gp1a	224589819	+	150935507	150935627	gcaggtgaactggcaggccaggaagaggaggaagccctggaggggctggaggtgatggatgttttccTCCGGTTCTCAGGGCTCCACCTCtttcgggccgtagagccagggctggtgcaga	hsa-mir-671,ptr-mir-671,ggo-mir-671,mmu-mir-671,rno-mir-671,cgr-mir-671,bta-mir-671,eca-mir-671,aja-mir-671,cfa-mir-671,ssc-mir-671,
476	hsa-miR-10b-3p_L-1	CAGATTCGATTCTAGGGGAAT	21	1	gp1a	224589811	+	177015031	177015141	ccagaggttgtaacgttgtctatataTACCCTGTAGAACCGAATTTGTgtggtatccgtatagtcaCAGATTCGATTCTAGGGGAATatatggtcgatgcaaaaacttcac	hsa-mir-10b,ptr-mir-10b,ppy-mir-10b,ggo-mir-10b,mne-mir-10b,mmu-mir-10b,rno-mir-10b,cgr-mir-10b,bta-mir-10b,oar-mir-10b,eca-mir-10b,oan-mir-10b,cfa-mir-10b,ssc-mir-10b,mdo-mir-10b,
477	hsa-mir-504-p5_1ss8TA	TCTGTATACTTACTG	15	1	gp1a	224589822	-	137749853	137749961	tgaatcagctgctgttgggagaccctggtctgcactctaTCTGTATTCTTACTGaagggagtgcagggcagggtttcccatacagagggcacagactaccaccgtatgg	hsa-mir-504,ptr-mir-504,ggo-mir-504,mml-mir-504,mmu-mir-504,bta-mir-504,eca-mir-504,ssc-mir-504,
478	hsa-miR-212-5p	ACCTTGGCTCTAGACTGCTTACT	23	1	gp1a	224589808	-	1953565	1953674	cggggcaccccgcccggacagcgcgccggcACCTTGGCTCTAGACTGCTTACTgcccgggccgccctcagtaacagtctccagtcacggccaccgacgcctggccccgcc	hsa-mir-212,mml-mir-212,mmu-mir-212,rno-mir-212,cgr-mir-212,bta-mir-212,cfa-mir-212,ssc-mir-212,mdo-mir-212,
479	hsa-miR-3614-5p_R-2	CCACTTGGATCTGAAGGCTGC	21	1	gp1a	224589808	-	54968631	54968716	ggttctgtcttgggCCACTTGGATCTGAAGGCTGCccctttgctctctggggtagccttcagatcttggtgttttgaattcttact	hsa-mir-3614,
480	hsa-miR-183-5p	TATGGCACTGGTAGAATTCACT	22	1	gp1a	224589819	-	129414745	129414854	ccgcagagtgtgactcctgttctgtgTATGGCACTGGTAGAATTCACTgtgaacagtctcagtcagtgaattaccgaagggccataaacagagcagagacagatccacga	hsa-mir-183,ppy-mir-183,mml-mir-183,sla-mir-183,mmu-mir-183,rno-mir-183,cgr-mir-183,bta-mir-183,eca-mir-183,cfa-mir-183,mdo-mir-183,
481	hsa-miR-200a-3p	TAACACTGTCTGGTAACGATGT	22	1	gp1a	224589800	+	1103226	1103336	gggaCCCCACGTCCCTCCCgggcccctgtgagcatcttaccggacagtgctggatttcccagcttgactcTAACACTGTCTGGTAACGATGTtcaaaggtgacccgccgct	hsa-mir-200a,ptr-mir-200a,ppy-mir-200a,ggo-mir-200a,mml-mir-200a,mmu-mir-200a,rno-mir-200a,bta-mir-200a,eca-mir-200a,
482	hsa-miR-455-3p_L-1R+1	CAGTCCATGGGCATATACACC	21	1	gp1a	224589821	+	116971697	116971809	gcgagcgcctgcgcccttccctggcgtgagggTATGTGCCTTTGGACTACATCGTggaagccagcaccatgCAGTCCATGGGCATATACACTtgcctcaaggcctatgtcatc	hsa-mir-455,ptr-mir-455,ggo-mir-455,mmu-mir-455,rno-mir-455,bta-mir-455,cfa-mir-455,ssc-mir-455,mdo-mir-455,
483	hsa-miR-1343-3p	CTCCTGGGGCCCGCACTCTCGC	22	1	gp1a	224589802	+	34963383	34963467	tgctggcgtcggtgctggggagcggcccccgggtgggcctctgctctggcccCTCCTGGGGCCCGCACTCTCGCtctgggcccgc	hsa-mir-1343,cgr-mir-1343,bta-mir-1343,ssc-mir-1343,
484	hsa-mir-663b-p3_1ss1AT	TTCCCGTGGCCGTGT	15	1	gp1a	224589811	-	133014539	133014653	ggtgccgagggccgtccggcatcctaggcgggtcgctgcggtacctccctcctgtctgtggcggtgggATCCCGTGGCCGTGTtttcctggtggcccggccgtgcctgaggtttc	hsa-mir-663b,mml-mir-663-6,
485	hsa-miR-410-3p	AATATAACACAGATGGCCTGT	21	1	gp1a	224589805	+	101532228	101532335	tcttgagccgatggcactctgggtacctgagaagaggttgtctgtgatgagttcgcttttattaatgacgAATATAACACAGATGGCCTGTtttcagtaccgctaccg	hsa-mir-410,ptr-mir-410,ggo-mir-410,mml-mir-410,mmu-mir-410,rno-mir-410,cgr-mir-410,bta-mir-410,eca-mir-410,
486	hsa-miR-216a-5p	TAATCTCAGCTGGCAACTGTGA	22	1	gp1a	224589811	-	56216085	56216194	gatggctgtgagttggctTAATCTCAGCTGGCAACTGTGAgatgttcatacaatccctcacagtggtctctgggattatgctaaacagagcaatttcctagccctcacga	hsa-mir-216a,ppy-mir-216a,mml-mir-216a,mmu-mir-216a,bta-mir-216a,eca-mir-216a,cfa-mir-216a,ssc-mir-216-1,ssc-mir-216-2,mdo-mir-216,
487	hsa-miR-148b-5p_L+1R+1	GAAGTTCTGTTATACACTCAGGCT	24	1	gp1a	224589803	+	54730992	54731100	atcatttccaagcacgattagcatttgaggtGAAGTTCTGTTATACACTCAGGCTgtggctctctgaaagTCAGTGCATCACAGAACTTTGTCTcgaaagctttctagc	hsa-mir-148b,ptr-mir-148b,ggo-mir-148b,mmu-mir-148b,rno-mir-148b,cgr-mir-148b,bta-mir-148b,eca-mir-148b,cfa-mir-148b,ssc-mir-148b,
488	hsa-mir-4688-p3_1ss13AT	CCAGGTAGGGGCTGC	15	1	gp1a	224589802	+	46397952	46398034	gtctactcccagggtgccaagctgtttcgtgttccctccctaggggatcCCAGGTAGGGGCAGCagaggacctgggcctggac	hsa-mir-4688,
489	hsa-mir-4645-p5_1ss2AC	CCAGAAATATTGTCT	15	1	gp1a	224589818	-	2854265	2854341	tgatagggaaaccaggCAAGAAATATTGTCTcctcaagttgcgacgagacagtagttcttgcctggtttctctatca	hsa-mir-4645,
490	hsa-miR-4738-3p_L-1R+1	GAAACTGGAGCGCCTGGAGGAA	22	1	gp1a	224589808	-	73780593	73780702	gggaattgcagtccggtcgcatttctccttcttaccagcgcgttttcagtttcatagggaagcctttccatGAAACTGGAGCGCCTGGAGGAGaaggggcccagagctag	hsa-mir-4738,ggo-mir-4738,
491	hsa-mir-1268a-p5_1ss5CT	TAGCTGGGCGTGGTGG	16	1	gp1a	224589806	-	22513229	22513280	TAGCCGGGCGTGGTGGtgggggcctgtggtcccagctactttggaggctgag	hsa-mir-1268a,
492	hsa-miR-3688-5p_L-5R-1_1ss18AT	CAAAGTCTTTCCTTA	15	1	gp1a	224589816	+	160049957	160050043	tcactttaaagagtggCAAAGTCTTTCCATAtgtgtaacagacatacatacatacatatggaaagactttgccactcttgaaagtga	hsa-mir-3688-2,
		CAAAGTCTTTCCTTA		1	gp1a	224589816	-	160049954	160050046	tcttcactttcaagagtggCAAAGTCTTTCCATAtgtatgtatgtatgtctgttacacatatggaaagactttgccactctttaaagtgaaga	hsa-mir-3688-1,
493	hsa-miR-433-3p	ATCATGATGGGCTCCTCGGTGT	22	1	gp1a	224589805	+	101348214	101348343	acccaatgcccggggagaagtacggtgagcctgtcattattcagagaggctagatcctctgtgttgagaaggATCATGATGGGCTCCTCGGTGTtctccaggtagcggcaccacaccatgaaggcagccc	hsa-mir-433,ptr-mir-433,ggo-mir-433,mml-mir-433,mmu-mir-433,bta-mir-433,oar-mir-433,eca-mir-433,cfa-mir-433,
494	hsa-mir-3648-p3_1ss3TC	GCCGCGGTCGGCCGC	15	1	gp1a	224589813	+	9825832	9826011	cgcgactgcggcggcggtggtgGGGGGAGCCGCGGGGAtcgccgagggccggtcggccgccccgggtgccgcgcggtgccgccggcggcggtgaggccccgcgcgtgtgtcccgGCTGCGGTCGGCCGCgctcgaggggtccccgtggcgtccccttccccgccggccgcctttctcgcg	hsa-mir-3648,
495	hsa-miR-22-5p_R-2	AGTTCTTCAGTGGCAAGCTT	20	1	gp1a	224589808	-	1617189	1617299	cctctcacgccctcacctggctgagccgcagtAGTTCTTCAGTGGCAAGCTTtatgtcctgacccagctaAAGCTGCCAGTTGAAGAACTGTtgccctctgcccctggctt	hsa-mir-22,ggo-mir-22,sla-mir-22,mmu-mir-22,rno-mir-22,cgr-mir-22,cfa-mir-22,ssc-mir-22,
496	hsa-miR-3529-3p_L-4R-5_1ss12CA	ACAAAATAACTAGTC	15	1	gp1a	224589806	-	89155078	89155155	ggcaccattaggtagactgggatttgttgttgagcgcagtaagacaacaACAAAATCACTAGTCttccagatggggcc	hsa-mir-3529,
497	hsa-miR-708-3p_R+1	CAACTAGACTGTGAGCTTCTAGT	23	1	gp1a	224589802	-	79113054	79113169	ctgtgtgtgaaatggtaactgccctcaaggagcttacaatctagctgggggtaaatgacttgcacatgaacaCAACTAGACTGTGAGCTTCTAGAgggcagggaccttaccctagt	hsa-mir-708,ptr-mir-708,mmu-mir-708,rno-mir-708,cgr-mir-708,eca-mir-708,ssc-mir-708,
498	hsa-miR-3605-3p_R-2	CCTCCGTGTTACCTGTCCTCT	21	1	gp1a	224589800	-	33797994	33798093	actttatacgtgtaattgtgatgaggatggatagcaaggaagccgctcccacctgaccctcacggCCTCCGTGTTACCTGTCCTCTaggtgggacgctcg	hsa-mir-3605,
499	hsa-miR-4451_L-1R-1_1ss10TA	GGTAGAGCAGAGGAC	15	1	gp1a	224589816	+	86643596	86643703	tgtaatactgaccaagtattacagttctgtacctcagctttgctcccaaccaaccacttccacatgttttgctGGTAGAGCTGAGGACagctctgccaagacatcaaa	hsa-mir-4451,ppy-mir-4451,
500	hsa-miR-15b-3p_R-3	CGAATCATTATTTGCTGCT	19	1	gp1a	224589815	+	160122376	160122473	ttgaggccttaaagtactgTAGCAGCACATCATGGTTTACAtgctacagtcaagatgCGAATCATTATTTGCTGCTctagaaatttaaggaaattcat	hsa-mir-15b,mml-mir-15b,mmu-mir-15b,rno-mir-15b,cgr-mir-15b,bta-mir-15b,cfa-mir-15b,ssc-mir-15b,
501	sha-miR-716b_L-3R-6	TCTTGGTGGTAGTAGC	16	79	gp1b	224589810	-	24184079	24184215	atgagtgggaggaccgctgcaatgagccttgaagccttgggcatgagcctgggtggagctgtcccaggtgcagaTCTTGGTGGTAGTAGCaaatattcaaatgagaactttgaaggccgaagtggagaagggttcca	sha-mir-716a,
502	ssc-miR-1285_L+7R+5_1ss11GA	CTCCAGCCTGAGCAACATAGCGAGACCCCGTCTCTT	36	58	gp1b	224589805	+	50053521	50053600	gCTGATCAGTAGTGGGATCGCGCCTGTGAATAGCCACtgcaCTCCAGCCTGGGCAACATAGCGAGACCCCGTCTCTTttg	ssc-mir-1285,
503	mmu-miR-1839-5p_L-1R+1	AGGTAGATAGAACAGGTCTTGT	22	4	gp1b	224589806	+	83424751	83424830	cctaaatgaaaAGGTAGATAGAACAGGTCTTGTttgcaaaataaattcaagacctacttatctaccaacagcaattacac	mmu-mir-1839,rno-mir-1839,cgr-mir-1839,bta-mir-1839,eca-mir-1839,cfa-mir-1839,ssc-mir-1839,
504	bta-mir-2904-1-p5	AGCCTCGGTTGGCCTCGGAT	20	3	gp1b	224589821	+	79186654	79186720	ggcatcgccgcggAGCCTCGGTTGGCCTCGGATagccggtcccccgcctgtccccgccggcgggccg	bta-mir-2904-1,
505	mmu-mir-5125-p3	CATGCTGTTCCTTCTGCC	18	3	gp1b	224589807	+	2819873	2819950	cgccttgcagtctaaggagagcccatgcctttggaCATGCTGTTCCTTCTGCCtggaatttccttgtccgcctggtga	mmu-mir-5125,
506	cgr-mir-1285-p3_1ss4CT	CAGTCTGGGCAACATAGTGAGAC	23	2	gp1b	224589810	-	17021306	17021389	ggtcaaaactcctgtgctgatcagtagggagatcgtgcgtatgaatagccactgcactcCAGCCTGGGCAACATAGTGAGACct	cgr-mir-1285,
507	ssc-mir-1285-p5	CTGATCAGTAGTGGGATCGCGCCTGTGAATAGCCAC	36	2	gp1b	224589805	+	50053521	50053600	gCTGATCAGTAGTGGGATCGCGCCTGTGAATAGCCACtgcaCTCCAGCCTGGGCAACATAGCGAGACCCCGTCTCTTttg	ssc-mir-1285,
508	ppy-mir-1273a-p5_1ss4CA	AGGAAGGAGAATTGCTTGAACCCGGGA	27	2	gp1b	224589800	+	54970341	54970443	tgAGGCAGGAGAATTGCTTGAACCCGGGAggtggaggttgcagtgagccaagatcACGCCACTGCACCCCAGCCtgggcgacagagcaagactcttttcttgg	ppy-mir-1273a,
509	ppy-mir-1273e-p5	TGCAGTGAGCTGAGATTGCACC	22	2	gp1b	224589818	-	137176487	137176595	tgaggcaggagaatcgcttgaaggtgggaggcggaagtTGCAGTGAGCTGAGATTGCACCattgtactccagcctgggggacagAGACTCCGTCTCAAAAAaaaaaaaa	ppy-mir-1273e,
510	ppy-mir-1273a-p3	ACGCCACTGCACTCCAGCC	19	2	gp1b	224589800	+	54970341	54970443	tgAGGCAGGAGAATTGCTTGAACCCGGGAggtggaggttgcagtgagccaagatcACGCCACTGCACCCCAGCCtgggcgacagagcaagactcttttcttgg	ppy-mir-1273a,
511	ppy-mir-378d-p5_1ss7CG	ACTCAAGTTCTGGTC	15	1	gp1b	224589822	-	69628026	69628134	agataaagtacccACTCAACTTCTGGTCtatggtttttactgacataaccatgatgtgggggaaacaaactggacttggagtcagaatatttggtttcaagtcctgact	ppy-mir-378d,
512	ppy-mir-3174-p5_1ss6GC	CATCACCGTTACCTG	15	1	gp1b	224589806	+	90549976	90550087	ccagCATCAGCGTTACCTGgtagtgagttagagatgcagagccctgggctcctcagcaaacctactggatctgcattttaattcacatgcatggtaatgtctgtaaagcact	ppy-mir-3174,
513	eca-mir-703-p5	CAGAAGGAAAGGAGA	15	1	gp1b	224589812	-	18762893	18762947	taaaacatcCAGAAGGAAAGGAGAatgttttgtggaccatttgtttttttgtgtg	eca-mir-703,
514	ptr-mir-3660-p5_1ss15GT	AAAAGGAGAAAGAAT	15	1	gp1b	224589817	-	89312438	89312548	agtgAAAAGGAGAAAGAAGaactggacaaaattaaaatgctcttctgtcattgtaatagttcatatgggcactgacaggagagcattttgactttgtcaagtgtgtctgct	ptr-mir-3660,ppy-mir-3660,
515	ppy-mir-1270-p3_1ss11TC	CTTTTCTTTTCCTTCT	16	1	gp1b	224589810	+	20413399	20413481	cacaatattatactggagagcaggaagagctctgttgggtataagtaacagaCTTTTCTTTTTCTTCTatgtggctctttgca	ppy-mir-1270,
516	ppy-mir-1273e-p3_1ss8GA	AGACTCCATCTCAAAAA	17	1	gp1b	224589818	-	137176487	137176595	tgaggcaggagaatcgcttgaaggtgggaggcggaagtTGCAGTGAGCTGAGATTGCACCattgtactccagcctgggggacagAGACTCCGTCTCAAAAAaaaaaaaa	ppy-mir-1273e,
517	mml-miR-7195-3p_L-3R-5_1ss17CA	CCTCCCCTCTCCCAC	15	1	gp1b	224589805	+	77710634	77710691	ggggaagaggatgcttgcattgacgtctctcctgccgtCCTCCCCTCTCCCCCtgcag	mml-mir-7195,
518	mml-miR-7170-3p_L-5R-1_1ss11GT	CCCTGTGCAGACCTC	15	1	gp1b	224589804	-	110889375	110889435	aggactgctggaggaccacaaagaaatgagcctactcctctggggCCCTGGGCAGACCTCc	mml-mir-7170,
519	mml-mir-571-p3_1ss11GC	TCTGTGGGCTCTGGA	15	1	gp1b	224589816	-	461317	461425	gaactgcttcataatcctcagtaagaccaagctgcatgcaccattttcttgtctgtagccatgTCTATGGGCTCTGGAgttggccacctgggtgagggcctgctttttc	mml-mir-571,
520	mmu-miR-146a-5p_R+1	TGAGAACTGAATTCCATGGGTTA	23	32	gp2a	gi|224589817|ref|NC_000005.9|	+	159912355	159912461	aaagccgatgtgtatcctcagcttTGAGAACTGAATTCCATGGGTTGtgtcagtgtcagacctctgaaattcagttcttcagctgggatatctctgtcatcgtgggc	mmu-mir-146a,rno-mir-146a,
521	bta-miR-378_R+1	ACTGGACTTGGAGTCAGAAGGCT	23	11	gp2a	gi|224589817|ref|NC_000005.9|	+	149112370	149112471	agggtgacagagccacccagggctcctgactccaggtcctgtgtgttacctagaaatagcACTGGACTTGGAGTCAGAAGGCCtgagtggagtcaccttccc	bta-mir-378-2,
522	bta-miR-150	TCTCCCAACCCTTGTACCAGTGT	23	8	gp2a	gi|224589810|ref|NC_000019.9|	-	50004071	50004158	ctctccccatggccctgTCTCCCAACCCTTGTACCAGTGCtgggctcagaccctggtacaggcctgggggacagggacctggggaccc	bta-mir-150,oar-mir-150,
523	bta-miR-1246_L+1R+2	AAATGGATTTTTGGAGCAGGGA	22	168	gp2b	gi|224589804|ref|NC_000013.10|	+	21186354	21186452	ttccgctatccaaggacaatctgttAAATGGATTTTTGGAGCAGGGAgattgaataggaccttgctccatctgctgtatgcattgacctggtagtgcag	bta-mir-1246,
		AAATGGATTTTTGGAGCAGGGA		168	gp2b	gi|224589804|ref|NC_000013.10|	-	46948613	46948676	AAATGGATTTTTGGAGCAGGGAcatggactaggagcttgctccgtccactccatgcatcaactt	bta-mir-1246,
		AAATGGATTTTTGGAGCAGGGA		168	gp2b	gi|224589805|ref|NC_000014.8|	+	96851053	96851099	AAATGGATTTTTGGAGCAGGGAgatagaataggctcttgctccatta	bta-mir-1246,
		AAATGGATTTTTGGAGCAGGGA		168	gp2b	gi|224589815|ref|NC_000003.11|	-	127793993	127794056	AAATGGATTTTTGGAGCAGGGAgatggaataggaccttgctctttccactccatgcatccacct	bta-mir-1246,
		AAATGGATTTTTGGAGCAGGGA		168	gp2b	gi|224589817|ref|NC_000005.9|	-	157403851	157403905	AAATGGATTTTTGGAGCAGGGAgatagagtaggagcttgctccatccactccaca	bta-mir-1246,
524	bta-miR-1246_L+1R+3	AAATGGATTTTTGGAGCAGGGAG	23	125	gp2b	gi|224589818|ref|NC_000006.11|	-	89773239	89773317	tgtctcttcttatcagtttaatatctgatacgtcctttgtctgaggacaatatattAAATGGATTTTTGGAGCAGGGAG	bta-mir-1246,
525	bta-mir-1246-p3_1ss18AG	TGGATTTTTGGAGCAGGGAG	20	39	gp2b	gi|224589822|ref|NC_000023.10|	+	91053128	91053206	tatctgttcctatcagtttaatatctgatatatcctctgtccgaggacaatatattacaTGGATTTTTGGAGCAGGGAG	bta-mir-1246,
		TGGATTTTTGGAGCAGGGAG		39	gp2b	gi|224589823|ref|NC_000024.9|	+	4887153	4887231	tatctgttcctatcagtttaatatctgatgtatcctctgtccgaggacaatatattacaTGGATTTTTGGAGCAGGGAG	bta-mir-1246,
526	bta-mir-1246-p5_1ss18AG	TGGATTTTTGGAGCAGGGAG	20	39	gp2b	gi|224589819|ref|NC_000007.13|	+	53843924	53844003	TGGATTTTTGGAGCAGGGAGatggttgaaaataatatacatatgcttaatgttgaccgtttgatcctgctaatcagatgt	bta-mir-1246,
527	mmu-mir-6240-p5_1ss15GT	CCCAGTGCTCTGAATGTC	18	16	gp2b	gi|224589800|ref|NC_000001.10|	+	237766337	237766412	gatgtgatttctgCCCAGTGCTCTGAATGTCaaagtgaagaaattcaatgaaggacgggtaaacggcgggagtaac	mmu-mir-6240,
		CCCAGTGCTCTGAATGTC		16	gp2b	gi|224589802|ref|NC_000011.9|	+	77597503	77597582	ccatgtgatttctgCCCAGTGCTCTGAATGTCaaagtgaagaaattcaatgaagcacgggtaaacggcgggagtaactat	mmu-mir-6240,
		CCCAGTGCTCTGAATGTC		16	gp2b	gi|224589802|ref|NC_000011.9|	-	111692673	111692738	cagtgtgatttctgCCCAGTGCTCTGAATGTCaaagtgaagaaattcagagaagcctgggtagccg	mmu-mir-6240,
		CCCAGTGCTCTGAATGTC		16	gp2b	gi|224589819|ref|NC_000007.13|	+	68527400	68527489	gcgggtgttgacgtgatgtgatttctgCCCAGTGCTCTGAATGTCaaactgaagaaattcagtgaaatgcgggtaaacggcgggagtaac	mmu-mir-6240,
		CCCAGTGCTCTGAATGTC		16	gp2b	gi|224589822|ref|NC_000023.10|	+	108297364	108297456	gcgggtgttgatgcgatgtgatttctgCCCAGTGCTCTGAATGTCaaagtgaagaaattcaatgaagcgcgggtaaacggcaggagtaactat	mmu-mir-6240,
528	mmu-mir-6236-p5	CTCACCTGCCGAATCAAC	18	13	gp2b	gi|224589805|ref|NC_000014.8|	-	23987045	23987120	acaaCTCACCTGCCAAATCAACtagccctgaaaatggatgggcattgggcccataccaagctgttgctggcagtca	mmu-mir-6236,
529	mmu-mir-6236-p3	CTCACCTGCCGAATCAAC	18	13	gp2b	gi|224589809|ref|NC_000018.9|	-	19856737	19856815	aaaatttgagaaaaagctggacgctagccagggaagtcagaatctaaggagtgtgtaacaaCTCACCTGCCAAATCAAC	mmu-mir-6236,
		CTCACCTGCCGAATCAAC		13	gp2b	gi|224589820|ref|NC_000008.10|	-	109304549	109304617	ggacggtggccatggaagtcgaaattcgctaaggagtgtcaaacaaCTCACCTGCCGAATCAACtagaa	mmu-mir-6236,
530	cgr-miR-1260	ATCCCACCGCTGCCACCA	18	11	gp2b	gi|224589805|ref|NC_000014.8|	+	77732557	77732635	ccatacctttccagctcATCCCACCTCTGCCACCAaaacactcatcgcggggtcagagggagtgccaaaaaaggtaaaa	cgr-mir-1260,
		ATCCCACCGCTGCCACCA		11	gp2b	gi|224589807|ref|NC_000016.9|	-	78813619	78813683	tccttggggccagagagggtacagaatgagagcctcagtctagATCCCACCTCTGCCACCAacgt	cgr-mir-1260,
		ATCCCACCGCTGCCACCA		11	gp2b	gi|224589821|ref|NC_000009.11|	-	1304233	1304284	aatggagggagtatcaagatgaaaaatgcatatATCCCACCGCTGTCACCAa	cgr-mir-1260,
		ATCCCACCGCTGCCACCA		11	gp2b	gi|224589822|ref|NC_000023.10|	-	121412732	121412806	ttaattttttttgttcctaaactacatgcctccatgagccagaaccattctagaaaATCCCACCACTGCCACCAa	cgr-mir-1260,
531	mmu-mir-6236-p5_1ss26TC	ACTCACCTGCCGAATCAACTAGCCCC	26	11	gp2b	gi|224589810|ref|NC_000019.9|	+	36066579	36066637	taaggagtgtgtaacaACTCACCTGCCGAATCAACTAGCCCTGAAAatggatggcactg	mmu-mir-6236,
532	mmu-mir-6240-p5_1ss19GT	TCTGCCCAGTGCTCTGAATGTC	22	11	gp2b	gi|224589811|ref|NC_000002.11|	-	133037484	133037564	caaagtgattTCTGCCCAGTGCTCTGAATGTCaaaatgaagaaattcaatgaagtatgggtaaatggcggaagtaactatg	mmu-mir-6240,
		TGAGAACTTTGAAGGCC		10	gp2b	gi|224589821|ref|NC_000009.11|	+	90040275	90040308	aaataaggtagtgaaaTGAGAACTTTGAAGGCCa	sha-mir-716b,
		ATGTGATTTCTGCCCAGTGCTC		10	gp2b	gi|224589820|ref|NC_000008.10|	-	70602536	70602628	gcgggtgttgacgcgATGTGATTTCTGCCCAGTGCTCtgaatgtcaaattgaagaaattcaatgaagcacaggtaaatggtgggagtaactat	mmu-mir-6240,
		TGAGAACTTTGAAGGCC		10	gp2b	gi|224589811|ref|NC_000002.11|	-	17769041	17769065	aTGAGAACTTTGAAGGCCagagaga	sha-mir-716b,
		CTCACCTGCCGAATCAACTAGC		10	gp2b	gi|224589811|ref|NC_000002.11|	+	230015739	230015827	aagagagcaggatgggatggtaggcacggaactcagaatccactaaggagtgtgtaacaaCTCACCTGCCAAATCAACTAGCccttaca	mmu-mir-6236,
		ACTCACCTGCCGAATCAACTAGCCCCGAAA		10	gp2b	gi|224589816|ref|NC_000004.11|	-	70296687	70296768	acaACTCACCTGCCGAATCAACTAGCCCTGAAAATGGATGGCGCTGGAGCgttgggaggctaccaggctgttgccggcagtc	mmu-mir-6236,
533	mmu-mir-6236-p3_1ss26TC	ACTCACCTGCCGAATCAACTAGCCCCGAAA	30	10	gp2b	gi|224589810|ref|NC_000019.9|	+	36066579	36066637	taaggagtgtgtaacaACTCACCTGCCGAATCAACTAGCCCTGAAAatggatggcactg	mmu-mir-6236,
534	mmu-mir-6240-p3_1ss2GA	CAATGTGATTTCTGCCCA	18	9	gp2b	gi|224589819|ref|NC_000007.13|	-	138566702	138566760	ttctctcgtgctcctatgctctgacccatctagcatagcCAATGTGATTTCTTCCCAgt	mmu-mir-6240,
		CAATGTGATTTCTGCCCA		9	gp2b	gi|224589817|ref|NC_000005.9|	+	112228235	112228294	gacagctgCAATGTGAATTCTGCCCAgtgacccggtggaaaatggcgatttgtggtttat	mmu-mir-6240,
535	sha-mir-716b-p5_1ss24TA	AATGAGAACTTTGAAGGCCGAAGA	24	8	gp2b	gi|224589810|ref|NC_000019.9|	-	24184062	24184162	tgcagatcttggtggtagtagcaaatattcaAATGAGAACTTTGAAGGCCGAAGTggagaagggttccagttgaagatgggtcactcggtccccagagata	sha-mir-716b,
		AATGAGAACTTTGAAGGCCGAAGA		8	gp2b	gi|224589818|ref|NC_000006.11|	+	120583441	120583468	tAATGAGAACTTTGAAGGCCGAAGTGGA	sha-mir-716b,
		AAATGGATGGCGCTG		8	gp3a					acaactcacctgccgaatcaactagccctgaaaatggatggcgctggagcgtggggaccatacccaGCCGTCGCCGGCAGTCAGGggtgggggtgggggtggagaaagaaaaaaaatcaataa	mmu-mir-6236,
536	bta-miR-2487_L-5_1ss15CT	AGGGCTGGGTCGGTCGG	17	8	gp2b	gi|224589811|ref|NC_000002.11|	-	133038113	133038191	attggctgtaAGGGCTGGGTCGGTTGGgctgggtgcgtgccgccgctcgacgaggccccgctgccccccccaagcccca	mmu-mir-6937,bta-mir-2487,
537	sha-mir-716b-p3_1ss24TA	AATGAGAACTTTGAAGGCCGAAGA	24	8	gp2b	gi|224589811|ref|NC_000002.11|	-	133038634	133038694	tgcagaTCTTGGTGGTAGTAGCAAATTTTCAAATGAGAACTTTGAAGGCCGAAGTggagaa	sha-mir-716b,
		AATGAGAACTTTGAAGGCCGAAGA		8	gp2b	gi|224589816|ref|NC_000004.11|	+	167063746	167063787	agtagccaATATTCAAATGAGAACTTTGAAGGCTGAAGAgga	sha-mir-716b,
538	mmu-miR-3535_R+9	TGGATATGATGACTGATTACCTGAGAAATAATTGA	35	7	gp2b	gi|224589811|ref|NC_000002.11|	-	232321181	232321294	ctactgagtgaacaataacTGGATATGATGACTGATTACCTGAGAAATAATTGAtgaaatctcaagaaaattcctctagatagtcaagttctgatccagctgtgtcaactcaga	mmu-mir-3535,
539	mmu-miR-3968_L-3_1ss14AT	ATCCCACTCCTGACACCA	18	7	gp2b	gi|224589800|ref|NC_000001.10|	+	40416349	40416415	ATCCCACTCCTGACACCAgttgtttaggaaaaacctctcaaactgtgtttttcctctactgtcacac	mmu-mir-3968,bta-mir-2478,
		ATCCCACTCCTGACACCA		7	gp2b	gi|224589801|ref|NC_000010.10|	-	96936491	96936532	ccaatggtgatcttgttcaaATCCCACTCCTGACACCAtata	mmu-mir-3968,bta-mir-2478,
		ATCCCACTCCTGACACCA		7	gp2b	gi|224589808|ref|NC_000017.10|	-	79616068	79616134	ATCCCACTCCTGACACCAcatccaggggaagcaagagctctgcaagctggcccagcagcaggggccc	mmu-mir-3968,bta-mir-2478,
		ATCCCACTCCTGACACCA		7	gp2b	gi|224589809|ref|NC_000018.9|	+	1691857	1691888	ATCCCACTCCTGACACCAttaaaatgttaaaa	mmu-mir-3968,bta-mir-2478,
		ACCTGCCGAATCAACTAGC		6	gp2b	gi|224589811|ref|NC_000002.11|	-	121717615	121717665	agcctggtaaatagaaggtgcccaataaacACCTGCCGAATCAACCAGCgt	mmu-mir-6236,
		ATATTCAAATGAGAACT		5	gp2b	gi|224589811|ref|NC_000002.11|	-	156492032	156492049	aATATTCAAATGAGAACT	sha-mir-716b,
		ATATTCAAATGAGAACT		5	gp2b	gi|224589816|ref|NC_000004.11|	+	167063746	167063787	agtagccaATATTCAAATGAGAACTTTGAAGGCTGAAGAgga	sha-mir-716b,
540	ssc-mir-4332-p3_1ss8CT	GGTGGGGTCGGCGGGGG	17	5	gp2b	gi|224589808|ref|NC_000017.10|	+	37774164	37774241	tccccgcggcctcccgcttgggggagccgggcttgggggagcgggtcgccccggctcggaGGTGGGGTCGGCGGGGGc	ssc-mir-4332,
		GGTGGGGTCGGCGGGGG		5	gp2b	gi|224589810|ref|NC_000019.9|	+	2546767	2546812	aagctgctctctgtccacccggcGGTGGGGTCGGCGGGGGcggggg	ssc-mir-4332,
		ACTCACCTGCCGAATCAAC		5	gp2b	gi|224589821|ref|NC_000009.11|	-	17001123	17001210	aagtttaccaggatggttgcatggaagtcagaatccactaaggagtgtggaagaACTCACCTGCCAAATCAACcagccctgtaaaggg	mmu-mir-6236,
541	oan-miR-1386_R-1	CTCCTGGCTGGCTCGCC	17	5	gp2b	gi|224589807|ref|NC_000016.9|	+	30767715	30767739	aCTCCTGGCTGGCTCGCCacccttc	oan-mir-1386,
		CTCCTGGCTGGCTCGCC		5	gp2b	gi|224589819|ref|NC_000007.13|	+	30618846	30618910	cCTCCTGGCTGGCTCGCCaatatatgttactggtggagggtcttgactatgagtcatccaggttc	oan-mir-1386,
542	sha-mir-716b-p3_1ss23TA	ATGAGAACTTTGAAGGCCGAAGAGGA	26	5	gp2b	gi|224589818|ref|NC_000006.11|	+	120583441	120583468	tAATGAGAACTTTGAAGGCCGAAGTGGA	sha-mir-716b,
543	sha-mir-716b-p3	AGAACTTTGAAGGCCGAAG	19	4	gp2b	gi|224589804|ref|NC_000013.10|	+	40777967	40777997	agataaggaaaAGAACTTTGAAGGCTGAAGt	sha-mir-716b,
		AAATATTCAAATGAGAACT		4	gp2b	gi|224589817|ref|NC_000005.9|	-	136787251	136787298	gaatgagatttaccaagatgttgcttgttAAATATTCAAATGAGAGCT	sha-mir-716b,
		TATTCAAATGAGAACT		4	gp3b					cagataagtgcacaactcaggcagggtaagtaactagacactgtggtgggcctggaagtttagaatgtgaatttgggtggagctgctgtgggtggAGATCTTGGTGGTAGTAGCAAATATtcaaatgagaactttgaaggccgaagtgga	sha-mir-716b,
544	sha-mir-716b-p5	AAATATTCAAATGAGAACT	19	4	gp2b	gi|224589800|ref|NC_000001.10|	-	187454187	187454249	cagtAAATATTCAAATGAGAACAtatttgtggagaagacaaatatttttgtacatgtttaatt	sha-mir-716b,
		AAATATTCAAATGAGAACT		4	gp2b	gi|224589815|ref|NC_000003.11|	-	60781155	60781247	agaaccatggctaaagaaattaAAATATTCAAAGGAGAACTtttgcaaaagtaactgaaaatcttcaaggaatgtattttttaaacaggtaaa	sha-mir-716b,
		TGAGAACTTTGAAGGCCGA		4	gp2b	gi|224589816|ref|NC_000004.11|	+	117038984	117039035	TGAGAACTTTGGAGGCCGAggtgggtggatcacttgaggtcaggagttcaag	sha-mir-716b,
		AAATATTCAAATGAGAACT		4	gp2b	gi|224589820|ref|NC_000008.10|	-	88083196	88083254	gaatAAATATTCAAATGAGAACAgtaaacattatcctatcccatttcacatatttaata	sha-mir-716b,
545	bta-mir-1246-p3_1ss16AG	GATTTTTGGAGCAGGGAG	18	4	gp2b	gi|224589816|ref|NC_000004.11|	+	55097521	55097566	gtcgctcctgacaagaactagacaGATTTTTGGAGCAGGGAGcatc	bta-mir-1246,
		TCTTGGTGGTAGTAGCAAATATTCAAATG		3	gp2b	gi|224589808|ref|NC_000017.10|	+	19355599	19355647	ggcaccatggcaggggcagaTCTTGGTGGTAGTAGTAAATATTCAAATG	sha-mir-716b,
		TCTTGGTGGTAGTAGCAAATATTCAAATG		3	gp2b	gi|224589811|ref|NC_000002.11|	-	133038634	133038694	tgcagaTCTTGGTGGTAGTAGCAAATTTTCAAATGAGAACTTTGAAGGCCGAAGTggagaa	sha-mir-716b,
546	bta-miR-2478_L-1_1ss2TA	AATCCCACTTCTGACACCA	19	3	gp2b	gi|224589800|ref|NC_000001.10|	+	214518409	214518485	AATCCCACTTCTGACACCAatatgagctgttttgactcacaacagttctgaaaccaaatgtgtggtgtttttgtttt	bta-mir-2478,
		AATCCCACTTCTGACACCA		3	gp2b	gi|224589803|ref|NC_000012.11|	+	71888854	71888894	tagtcggggggggtctcctttgAATCCCACTTCTGACACCA	bta-mir-2478,
		AATCCCACTTCTGACACCA		3	gp2b	gi|224589805|ref|NC_000014.8|	+	61707506	61707546	tgagtcagaggccaggctagtaAATCCCACTTCTGACACCA	bta-mir-2478,
		AATCCCACTTCTGACACCA		3	gp2b	gi|224589810|ref|NC_000019.9|	+	18024311	18024337	caagtccaAATCCCACTTCTGACACCA	bta-mir-2478,
		AATCCCACTTCTGACACCA		3	gp2b	gi|224589817|ref|NC_000005.9|	+	143393001	143393067	AATCCCACTTCTGACACCAtctgtcaaaacaaaaactttatgcaaattaaatttaacagtgtcaact	bta-mir-2478,
547	oan-miR-1386	CTCCTGGCTGGCTCGCCA	18	3	gp2b	gi|224589804|ref|NC_000013.10|	+	60842100	60842137	ctagatgcctttcctggagaCTCCTGGCTGGCTCGCCA	oan-mir-1386,
		CTCCTGGCTGGCTCGCCA		3	gp2b	gi|224589810|ref|NC_000019.9|	+	21623447	21623502	CTCCTGGCTGGCTCGCCAagaaatgtgggacacagaggactagagagaccagtatg	oan-mir-1386,
		CTCCTGGCTGGCTCGCCA		3	gp2b	gi|224589819|ref|NC_000007.13|	+	64459701	64459721	CTCCTGGCTGGCTCGCCAaaa	oan-mir-1386,
		CTCCTGGCTGGCTCGCCA		3	gp2b	gi|224589822|ref|NC_000023.10|	+	81067284	81067314	tttcctggagatcCTCCTGGCTGGCTCGCCA	oan-mir-1386,
548	mmu-mir-6240-p5_1ss2GA	CAATGTGATTTCTGCCCAGT	20	3	gp2b	gi|224589811|ref|NC_000002.11|	+	79716307	79716342	ctCAATGTGATTTCTGTCCAGTtatttactcattat	mmu-mir-6240,
549	sha-mir-716b-p5_1ss6TC	AAATACTCAAATGAGAACT	19	2	gp2b	gi|224589800|ref|NC_000001.10|	-	93176723	93176753	AAATACTCAAAAGAGAACTcattcttttccc	sha-mir-716b,
550	bta-miR-1246_L+1R-1	AAATGGATTTTTGGAGCAG	19	2	gp2b	gi|224589806|ref|NC_000015.9|	+	96289124	96289181	tAAATGGATTTTTGGAGCAGagagatggaatagaagcttgctccatccactccatgca	bta-mir-1246,
551	mmu-mir-6236-p3_1ss15GA	AATGGATGGCGCTGAAGC	18	2	gp2b	gi|224589816|ref|NC_000004.11|	-	70296687	70296768	acaACTCACCTGCCGAATCAACTAGCCCTGAAAATGGATGGCGCTGGAGCgttgggaggctaccaggctgttgccggcagtc	mmu-mir-6236,
552	sha-mir-716b-p3_1ss18TA	AACTTTGAAGGCCGAAGAGGA	21	2	gp2b	gi|224589818|ref|NC_000006.11|	-	70023321	70023366	taggccttgaaaatatttcttgtatAACTTTGAAGGCAGAAGAGGA	sha-mir-716b,
553	sha-mir-716b-p3_1ss6TC	AAATACTCAAATGAGAACT	19	2	gp2b	gi|224589801|ref|NC_000010.10|	+	62423359	62423438	tttcttattcacagaatacgtctgataatagcatttcctcctaccttcatgatggtgttaAAATACTCAAATGAGAACTt	sha-mir-716b,
		AAATACTCAAATGAGAACT		2	gp2b	gi|224589815|ref|NC_000003.11|	-	76943767	76943815	acttaggaagcaattgagaggcctacAACTACTCAAATGAGAACTatga	sha-mir-716b,
		AAATACTCAAATGAGAACT		2	gp2b	gi|224589816|ref|NC_000004.11|	+	19413900	19413918	AAATACTCAAATGAGACCT	sha-mir-716b,
		AAATACTCAAATGAGAACT		2	gp2b	gi|224589822|ref|NC_000023.10|	-	97255075	97255093	AAATACTCAAAAGAGAACT	sha-mir-716b,
554	mmu-miR-2137_L-2_1ss16AG	CGGCGGGAGCCCCGGGGAG	19	2	gp2b	gi|224589815|ref|NC_000003.11|	-	122631964	122631986	gcggGGGCGGGAGCCCCGGGGAG	mmu-mir-2137,
		CGGCGGGAGCCCCGGGGAG		2	gp2b	gi|224589817|ref|NC_000005.9|	+	71146757	71146794	tgaccgatcccggagaagcCGGCGGGAGCCCCGGGGAG	mmu-mir-2137,
		CGGCGGGAGCCCCGGGGAG		2	gp2b	gi|224589820|ref|NC_000008.10|	-	74659118	74659166	gggggcgcgcggcgcgagcgcgggagggcgCGGCGGGAGCGCCGGGGAG	mmu-mir-2137,
555	cgr-miR-1260_R+1	ATCCCACCGCTGCCACCAA	19	2	gp2b	gi|224589803|ref|NC_000012.11|	-	116286466	116286526	ttgtATCCCACTGCTGCCACCAAtaaaagaggtgattgtcaaattttcaagtgggataatg	cgr-mir-1260,
556	oan-miR-1386_L+1	ACTCCTGGCTGGCTCGCCA	19	1	gp2b	gi|224589805|ref|NC_000014.8|	-	44004486	44004543	ACTCCTGGCTGGCTCGCCAagatgtaacgcctaaggttcttgcctagccatgccaaag	oan-mir-1386,
		ACTCCTGGCTGGCTCGCCA		1	gp2b	gi|224589822|ref|NC_000023.10|	-	38919897	38919946	cagcgggagcaaaaaagggctgtaacacACTCCTGGCTGGCTCGCCGagc	oan-mir-1386,
557	mmu-mir-6240-p5	TTCTGCCCAGTGCTCTGA	18	1	gp2b	gi|224589801|ref|NC_000010.10|	-	50911365	50911428	TTCTGCCCAGTGCTCTGAatgccaaagtgaagaaattcaatgaagtgcaggtaaaggagtaact	mmu-mir-6240,
558	bta-mir-584-2-p5_1ss22TC	TGCCTGGGACTGAGGAGTTTCC	22	1	gp2b	gi|224589816|ref|NC_000004.11|	+	152242375	152242444	tTGCCTGGGACTGAGGAGTTTCCatgaatgggggactttcagttttaaaagctggaaaagtcctgggaaa	bta-mir-584-2,bta-mir-584-6,
559	bta-mir-584-2-p3_1ss22TC	TGCCTGGGACTGAGGAGTTTCC	22	1	gp2b	gi|224589818|ref|NC_000006.11|	+	64710015	64710048	gaccttcttgttTGCCTGGGACTGAGGAGTTTCC	bta-mir-584-2,bta-mir-584-6,
		TGCCTGGGACTGAGGAGTTTCC		1	gp2b	gi|224589822|ref|NC_000023.10|	+	114647561	114647671	ttctctagcaattaattattagaattgggtatattttgggagacaacatccttgcTGCCTGGGACTGAGGAGTTTCCtaggatgtagaattttggtttttaaactagactg	bta-mir-584-2,bta-mir-584-6,
		TGCCTGGGACTGAGGAGTTTCC		1	gp2b	gi|224589822|ref|NC_000023.10|	+	136467987	136468076	ttctaagagatctacctgagcaagtaaaagtaacaaatacagtgaccaactaacctagttTGCCTGGGACTGAGGAGTTTCCtggaaagc	bta-mir-584-2,bta-mir-584-6,
560	mmu-miR-5126_L-1_1ss18CT	CGGGCGGGGCCGGGGGTGGGG	21	1	gp2b	gi|224589808|ref|NC_000017.10|	-	48133072	48133155	tcccctccccgcccctcgcttctccgagaaagcgtcgcctggggagcaagatggatgtgaCGGGCGGGGCCGGGGGTGGGAttt	mmu-mir-5126,
561	mmu-mir-6240-p5_1ss16GT	GCCCAGTGCTCTGAATGTCA	20	1	gp2b	gi|224589800|ref|NC_000001.10|	-	28242611	28242667	cgatttctGCCCAGTGCTCTGAATGTCAaagtgaagagtaggaggaagaagaaagaa	mmu-mir-6240,
562	oan-mir-146b-p5_1ss12AG	TTGGCTCTGAGGACT	15	65	gp3a					aggcccaaatgcggtgcttggctcTGAGAACTGAATTCCATAGGCTgtgagttgatgaggatGCCCTAGGGATTCAGTTCCACAgcccagcaacccacagcactggcct	oan-mir-146b,mmu-mir-146a,mmu-mir-146b,rno-mir-146a,cgr-mir-146b,bta-mir-146b,eca-mir-146b,ssc-mir-146b,mdo-mir-146b,
563	mmu-mir-3080-p5_1ss6GT	ATCGTTGCCCTGTAGTCAT	19	39	gp3a					ggtttgagatcTGAAGCGCCTGTTCTTGGATcgtggccctgtagtcaTCCTCGGGCAAAGCGCTTGACAtctctgtgcc	mmu-mir-3080,
564	mmu-mir-6340-p3_1ss18CT	TCTTCGGAGTTTGAAGCT	18	23	gp3a					cttcttcctcaaggtcaggccctgggtcGTCAGCAGCAGCTTCGCTTTGGCtccgatggctgtcttcggagtttgaagcccttgccgccagacgctgggttggcatcagtggatggaat	mmu-mir-6340,
565	mmu-mir-3080-p3_1ss3GT	GTTGCCCTGTAGTCAT	16	21	gp3a					ggtttgagatcTGAAGCGCCTGTTCTTGGATcgtggccctgtagtcaTCCTCGGGCAAAGCGCTTGACAtctctgtgcc	mmu-mir-3080,
566	mdo-mir-2970-p5_1ss15GC	AGTTGGTCTGGTGTC	15	20	gp3a					GACAGTCAGTAGTTGGTCTGGtgtgagcaggaattctcAGATCACCTCTTGGCTGTGAG	mdo-mir-2970,
567	ssc-mir-4335-p5	CCACGTTGGGCGCCA	15	15	gp3a					cctcttccagccccacgttgggcgccactctgctGTGCCCAGCGCTGCAGGGCAatagggaagc	ssc-mir-4335,
568	bta-mir-658-p3	AGGGCGGAGGGAAGC	15	14	gp3a					cccggttgccgtggttgcaggcccggcccgccagcttgtccgctgacagcgagccattagGGCGGAGGGAAGCGGGTCCGTTGGTccttcaggcacgagg	bta-mir-658,
569	bta-miR-2485_L-2R-4_1ss4CG	TGTAGAATCTGCAGG	15	13	gp3a					ggtgcctgcaggcttcatgatgggtatcttccaagggccTTTCTAGAATCTGCAGGTAGTcc	bta-mir-2485,
570	mmu-mir-8095-p5_1ss4TG	AGCGGAGGAGAAGAAA	16	12	gp3a					cgtaatggctgtgggcatgctgagctgaggagaagAAAGGATTCTGCTGTCTGTCCCatggttattggagatgagatgtaggcctgtgtcaccccagacagttctactttgtagccctggttggtcagg	mmu-mir-8095,
571	mmu-mir-3110-p5_1ss7AT	CCCCTGTAGGCTCTG	15	12	gp3a					tgtggggctgtgTTCTGCCTCCCCTGAAGGCTCtgttgtcactctggGCACTCCATCGGAGGCAGACACtcaaccccaca	mmu-mir-3110,
572	mmu-mir-6240-p3	ATGTGATTTCTGCCCA	16	10	gp3a					ttgagaaaaacaaaaccaaaaaaccCCAAAGCATCGCGAAGGCCCACGGCGggtgttgactcgatgtgatttctgcccagtgctctgaaggtcaatgtgaagaaatgtgactctctt	mmu-mir-6240,
573	bta-miR-2478_L-3	TCCCACTTCTGACACCA	17	10	gp3a					gttgggggtcggtggtgagcaagcagagactacataggttgccttGTATCCCACTTCTGACACCAtgtattgtcaac	bta-mir-2478,mmu-mir-3963,
574	bta-mir-2461-p3_1ss4TA	TTGACAGACTGAGAGC	16	10	gp3a					gagtctgccaagtggCCACTCTGTCTCGGATCCTGGCAagtaagtccttgTCAGACTGAGAGCAGTGTGCCTgcttgctttc	bta-mir-2461,
575	mml-mir-3145-p3_1ss5AT	TTGGTATTGAACTTG	15	8	gp3a					tgaaaggaaaaaatgtattcatataaggtcAACTCCAAACATTCAAAACGCAttgttgaatggaattaggTATTTTGAGTGTTTGGAATTGAacttgtatgcactgataca	mml-mir-3145,
576	oan-mir-92b-p3_1ss10CA	TTGGTATTGAACTTG	15	8	gp3a					tcaaaagccaggaaaagtcaaacccctttctatgcaggttgggatcagtggaaatgctgtttgcctttggTATTGCACTTGTCCCAGCCTGTtgagattactgaagattgtggctga	oan-mir-92b,oan-mir-92c,
577	mmu-mir-6344-p3_1ss11GA	TCTGTGTTGAACTCA	15	8	gp3a					ttttcctactGTTTTCCTACTGTTTCCCTTTTaggttttgaattgtctgtgttgagctcatttgtggtggcatccagagtggagatgggagaacaggaggaagc	mmu-mir-6344,
578	sha-miR-125a_R+2	TCCCTGAGACCCTAACTTGTGAAA	24	7	gp3a					tccaaaatatccgtactatagaagaaagaattctactgcatcaaataagacttttcctagTCCCTGAGACCCTAACTTGTGAgattttttagcaataatcACAGGTCAGGCTCTTGGGACCtaggcggaggggaaccagcagctctggac	sha-mir-125b,
		TCCCTGAGACCCTAACTTGTGAAA		7	gp3a					tccaaaatatccgtactatagaagaaagaattctactgcatcaaataagacttttcctagTCCCTGAGACCCTAACTTGTGAgattttttagcaataatcACAGGTCAGGCTCTTGGGACCtaggcggaggggaaccagcagctctggac	sha-mir-125b,
579	oan-miR-1351-3p_L-4R-2_1ss5CG	GTTTGGCTGGGGCGG	15	6	gp3a					gggccaaaccgcggtcctcctgctgggcCCGAGCCCCAGCCATGTCCGAGTctcgtgtatcgagttggcTTGGCTTTGGCTGGGGCGGGTcccctttggaggtggccc	oan-mir-1351,
580	mdo-miR-7310-5p_L-4R-1_1ss16GA	ATCCAGAATGAAGGT	15	6	gp3a					CCTAATCCAGAATGAGGGTGagtaaattgagaaaccaTCCGCATTATTTGGATTAGGTG	mdo-mir-7310,
581	bta-miR-1246_L+1R-2	AAATGGATTTTTGGAGCA	18	5	gp3a					caacatattaAATGGATTTTTGGAGCAGGaagttggaatagaggctttctcagacaaatactttactgtgcag	bta-mir-1246,
582	mmu-miR-3968_L-5_1ss14AT	CCCACTCCTGACACCA	16	5	gp3a					acgccgagcgtgtggtggtaggatccgtgtagcaccgtctgtgtgttgttgtgccacacagagaacttgagCGAATCCCACTCCAGACACCAtgagtagg	mmu-mir-3968,
583	mmu-miR-5126_R-7	GCGGGCGGGGCCGGG	15	5	gp3a					gggaccggacgcctcctgcagctgcgggagcccgtggttccccgggcaaccGCGGGCGGGGCCGGGGGCGGGGccca	mmu-mir-5126,
584	sha-mir-199a-p5_1ss3GC	AGCGGAGGAGAAGAA	15	5	gp3a					tcaaaaggaatggctttaaaggggaggagaagaatcttctcaaattccagccccaccagcccagtgttcagactacctgtccaggaaattgcaaatgtgtACAGTAGTCTGCACATTGGTTaggctgggcttggaaaagcatcgactcag	sha-mir-199a,
585	oan-miR-1386_L-2R-1	CCTGGCTGGCTCGCC	15	5	gp3a					aggttccggccagagtgggCTCCTGGCTGGCTCGCCAgacttctccatcaccgtggatggcacgaccatccttcccgtcccgcaggcccgcaatct	oan-mir-1386,
586	mmu-miR-351-3p_L-4R-2_1ss8AG	AAGGGGCGCCTGGGA	15	4	gp3a					catggcacctccgttTCCCTGAGGAGCCCTTTGAGCCTGgagtgaaaaaaaaaaacaGGTCAAGAGGCGCCTGGGAACtggagaagagtgttaaacttc	mmu-mir-351,rno-mir-351,
587	mmu-mir-1843b-p5_1ss9GC	TTAGGATACCTGGCT	15	4	gp3a					caacATGGAGGTCTCTGTCTGACTTaggatagctggctaagtCCGATCGTTCCCCTCCATACaacc	mmu-mir-1843b,mmu-mir-1843a,rno-mir-1843,
588	mmu-miR-1258-3p_L-2R-4_1ss3AG	GGGGAATTAGCTCAGC	16	3	gp3a					TGCTGAGCTAATTCCCTAACTGctatgtggagctgcagTTAGGGAATTAGCTCAGCAGTA	mmu-mir-1258,
589	mml-mir-1239-p5_1ss14GT	CCTCTCTCCTGGGTC	15	3	gp3a					gtgggtgggcaggtgggtgggaagccctgggacgctgcctcctctctcctggggcctctctcgggctgggggctggtctcagtTTCCCCATTCTGCCTGGCCTAG	mml-mir-1239,
590	mml-mir-212-p3_1ss3CT	CTTCAGTCAGGGCCAC	16	3	gp3a					cggggcaccccgcccggacagcgcgccggcACCTTGGCTCTAGACTGCTTACTgcccgggccgccctcagTAACAGTCTCCAGTCAGGGCCaccgacgcctggccccgcc	mml-mir-212,
591	ppy-mir-944-p5_1ss3TA	CAACTCATCTGATCT	15	3	gp3a					gttccagacacatctcatctgatctacaatattttcttaaattgtataaagagAAATTATTGTACATCAGATGAGctgtgtctgggat	ppy-mir-944,mml-mir-944,
592	mmu-miR-8117_L-1R-1_1ss15GA	CTCGTGTGGAACAAAAGGG	19	2	gp3a					gggattcctgtgtgggcccttgcaggtgttgggcgagactccgctggcaaggtagcctgggGCTCGTGTGGAACAGAAGGGGcttgtgccccaggtcaggcccgggt	mmu-mir-8117,
593	mmu-mir-3960-p3_1ss13AT	CGGCGGCGGCGGTGGCGG	18	2	gp3a					gccacggcttcctgcgcccccgatcggggccgccaacagcgctggcGGCGGCGGCGGAGGCGGGGGcagtggc	mmu-mir-3960,
594	ssc-mir-4332-p5_1ss13CT	CCGGGGGTGGGGTCGGCG	18	2	gp3a					cggcggggggtgtcgcgggggtgggcgggctggggccgggggtggggccggcgggggcacgacccccggtcggcgtcCACGGCCGCCGCCGGGCGCCtttccaccgc	ssc-mir-4332,
595	mmu-mir-3473e-p3_1ss1AC	CCCCACAAGGCAGAC	15	2	gp3a					ctctgccttcaagagactgacactGGGCTGGAGAGATGGCTCGTAaggaagaacactggatgctttctcagaggacccaaggtcaatttccagtacccacaaggcagaca	mmu-mir-3473e,
596	cfa-mir-1838-p3_1ss17GC	GCAGGGGCTGCTGGCTC	17	2	gp3a					CCACCAGCTGGCGTTCCCTGGcgtgggaacgagaggcaggggctgctggctggaggga	cfa-mir-1838,
597	mmu-mir-6393-p3_1ss15TC	TGTCACTGTTGGCCC	15	2	gp3a					gccCTGCCCACGAAGCACACTGAGTgcagtgggctgactatctatctccttaatgagttcatttgtcactccaagtgtcactgttggcctggct	mmu-mir-6393,
598	bta-mir-502a-2-p3_1ss10CG	GCAAGGATTGACAGA	15	2	gp3a					ctgctctgttcccctgtatccaatcttaatgcccagatgcaggtactgtctcagtgcAATGCACCTGGGCAAGGATTCAcagaagataag	bta-mir-502a-2,
599	oan-mir-1328-p3_1ss6CA	TCAGGAAAAGAAATC	15	2	gp3a					gtgtctttagaaaaaatgtgagattgtaGAGAGAGAAATGAGAACTaggccaaagggttcaaaatagatcaggcaaagaaatcactgaaagtactagttaggtgtatctagatgaattagctctcttataagaacatctatgctt	oan-mir-1328,
600	bta-mir-2299-p5_1ss14TA	TCTGAAAGTGGATATT	16	2	gp3a					taactgaacacACTGGATTCATTTCTCTGAAAgtggattttgtggtctgTCCGGGGAATGGATCCAGCGTgatcggttg	bta-mir-2299,
601	mdo-mir-129-p3_1ss11CT	AATCAGTAGTTAGGA	15	2	gp3a					tggatCTTTTTGCGGTCTGGGCTTGCTgttccttaaatcagtagtcaggAAGCCCTTACCCCAAAAAGTAtcta	mdo-mir-129,oan-mir-129,
602	ppy-mir-1273a-p3_1ss8CT	ACTCCAGTCTGGGTGACAGAGC	22	2	gp3a					tgaggcaggagaattgcttgaacccgggaggtggaggttgcagtgagccaagatcacgccactgcactccagcctGGGTGACAGAGCAAGACTCTTTTCTTgg	ppy-mir-1273a,ptr-mir-1273,
603	bta-miR-2487_L-5R-2_1ss15CT	AGGGCTGGGTCGGTC	15	2	gp3a					cccgccatacggtgcagtgctccactctggccgcctggaaaggagCTCTAAGGGCTGGGCCGGTCGGcgtccgg	bta-mir-2487,
604	bta-mir-381-p3_1ss11AG	TGTAGAATATGCAAG	15	2	gp3a					tactcagagcgaggttgccctttgtatattcggttttttgatgtagaaTATACAAGGGCAAGCTCTCTGTgagta	bta-mir-381,
605	ppy-mir-1253-p3_1ss4CG	CCTGTTTGGGATTCTC	16	2	gp3a					agcagcaagaggtaaaatccaaaAGAGGAGAAGATCAGCCTGCAgatgtggactgctaaatgcaggctgatcttctcctctttgggattctcttatgagaggcca	ppy-mir-1253,
606	rno-miR-6332_L-1R-7_1ss2GC	CCAGGGACTGCAAGG	15	2	gp3a					taacccaggtcttggttgccacggcttctcattagctccttaagatccctgtggagcactggttgctcCGCAGGGACTGCAAGGAGCCGCAggacagatggcagctgcttggactgctctc	rno-mir-6332,
607	mdo-miR-7380-3p_L-6_1ss16GT	TAATGACGGTACCTGA	16	2	gp3a					AGGTCCCAGCTCTACTCCTCATagaaagcttcgtcactCAGGAGTAATGACGGGACCTGA	mdo-mir-7380,
608	mmu-mir-5119-p3_1ss6TG	TCATCGCATCCTGGGGCT	18	2	gp3a					cagggctggcctatgggacagatactataagtCATCTCATCCTGGGGCTGGgtctgc	mmu-mir-5119,
609	ppy-mir-1254-p3_1ss4CT	TGCTACTGCACTCCAGCC	18	2	gp3a					ggtgggaggattgcttgAGTCTGGAAGCTGGAGCCTGCAGTgaactatcattgtgccactgcactccagcctaggcaacaaaatgaaatcctgtcta	ppy-mir-1254,
610	bta-mir-181a-1-p5_1ss6AC	TTGGACTTAAAAATC	15	2	gp3a					tgagctccgaggttgcttcagtgAACATTCAACGCTGTCGGTGAGTTtggaattaaaaatcaaaaccatcgaccgttgattgtaccctatggccaaccaccatctccacc	bta-mir-181a-1,oar-mir-181a-1,mdo-mir-181a-2,sha-mir-181a-2,
611	oan-mir-155-p5_1ss6GT	GATAGTGGTTTTCTC	15	2	gp3a					gggacgccgtgggccgcaggtcgTTAATGCTAATCGTGATAGGGGTtttctctgtctgactgaCCCCTGCCCGTTAGCATTAGCaacgtgcggcccctcgaaccc	oan-mir-155,bta-mir-155,eca-mir-155,
612	oan-mir-1342-p5_1ss8GA	CTACAATAGTACTAG	15	2	gp3a					cccactatttttgtggAACTGGGATTGCTTGGCCtacaatggtactaggccatgctgggctggcagtgccagtgaagggaggagggtggg	oan-mir-1342,
613	mmu-mir-7061-p5_1ss5AT	ATTTTTGGAAATAGGAG	17	2	gp3a					gaattTATGGAAATAGGAGGTGATTTTgagagaaagttgactgaaaTATCCCTTTTATTTCCTTTTAG	mmu-mir-7061,
614	mmu-mir-6346-p3_1ss2GT	ATCCAGATACGATAG	15	2	gp3a					gtggcagggcagatgacccaagtccagatcgttggaacctatataaagccagatacgaTAGCAGGTGTCTGCAATGCCAAa	mmu-mir-6346,
615	mmu-miR-3070a-5p_L-2R-6_1ss6CA	CCCATGACCTTGAAC	15	2	gp3a					gtgctgagtgaggctgAGCCCCTGACCTTGAACCTGGGAtcctatccatgatctccTGGTGCTACCGTCAGGGGTAGAttccttgtcat	mmu-mir-3070a,mmu-mir-3070b,
		CCCATGACCTTGAAC		2	gp3a					gtgctgagtgaggctgAGCCCCTGACCTTGAACCTGGGAtcctatccatgatctccTGGTGCTACCGTCAGGGGTAGAttccttgtcat	mmu-mir-3070a,mmu-mir-3070b,
616	bta-mir-2487-p5_1ss12CA	TCCACTCTGGCAGCC	15	2	gp3a					cccgccatacggtgcagtgctccactctggccgcctggaaaggagCTCTAAGGGCTGGGCCGGTCGGcgtccgg	bta-mir-2487,
617	mmu-mir-8112-p5_1ss7AT	CGGCGGTGGCGGCGGCGGC	19	2	gp3a					ctccgcctcctccccccctcccaccccgcctgctctgcggcggaggcggcggcggcggcagcggtgtctctgccTCTCCGCCACCTCCACCGCAgcctctgacccccggccggcgttgttggcggggaggg	mmu-mir-8112,
618	mmu-miR-704_L-2R-4_1ss14GT	ACATGTGCTCTTCTC	15	2	gp3a					gctgggagctagaggatgtggtcagctgcaaggatcttcctcAGACATGTGCTCTGCTCCTAGggattgttgactac	mmu-mir-704,
619	eca-mir-429-p3_1ss5GA	CTGCATCCTTCTGTC	15	2	gp3a					gggcgtcttaccagacacggttagatctgcgtccttctgtcTAATACTGTCTGGTAATGCCGtccat	eca-mir-429,
620	mmu-mir-505-p3_1ss6GA	TGCTGATTTTCTCTC	15	2	gp3a					aaattgatgcacccagtggGGGAGCCAGGAAGTATTGATGTTtctgccaggttagCGTCAACACTTGCTGGTTTTCTctctggagtatca	mmu-mir-505,
621	mmu-mir-449b-p3_1ss8GT	CTACCCTTCCACTTC	15	2	gp3a					agactcgggtAGGCAGTGTTGTTAGCTGGCtgcgttgggtcaggccagcagccacagctaccctgccacttccttctggc	mmu-mir-449b,
622	cgr-mir-7a-p3_1ss9GT	CCTTCTATTTTCCCT	15	2	gp3a					ggtggtggccaaggcccagaggaggtggttagcaaggccatggacaggccagccccgccTGGAAGACTAGTGATTTTGTTGTtgtctctctatactcaacaacaagtcccagtctaccacacggtgcgggtcctctgagcatcagggggaggtatgggagcaccatttctggatgtattttctctgccttctatgttccctagcaaactaccaaaatattcctc	cgr-mir-7a,bta-mir-7-1,
623	mmu-miR-7043-5p_R-6_1ss1TA	AGTGAAAGCAGAGAGGC	17	2	gp3a					ctgccTGTGAAAGCAGAGAGGCATTTTTctctgtcgcagctacttgagtACTGTGCCTCTCTGTTTTCAG	mmu-mir-7043,
624	mml-mir-767-p3_1ss5CG	TCTTGATTGTCTACT	15	2	gp3a					gcttttatattgtaggtttttgctcaTGCACCATGGTTGTCTGAGCATGcagcatgcttgTCTGCTCATACCCCATGGTTTCTgagcaggaatcttcattgtctactgct	mml-mir-767,
625	mmu-mir-6988-p5_1ss16CT	GCCCAGGTAGCTCAGTC	17	2	gp3a					atctGGGGTGGAGAGCTGAGGCCCAggtagctcagccTGACCTCTGTATCTCCTGCCAG	mmu-mir-6988,
626	mmu-miR-6241_L-2R-2_1ss14AC	CGGCGGCTGGACTTC	15	2	gp3a					caggaacctcagtcattataacactCACGGCGGCTGGAATTCCCatcaagtgatctgtgagggaatttccaggtggccatgacgtgacagagcagaatgacgg	mmu-mir-6241,
627	mmu-miR-6982-3p_L-5R-1_1ss17TG	CCTCTGCCCCTGCCA	15	2	gp3a					aggggCTGGAGGATCGCAGGGGTGGCCTGGggcaggctaggcaaaccTGGCCCCTCTGCCCCTTCCAG	mmu-mir-6982,
628	mmu-mir-30e-p3_1ss10GC	TTGAGAGGACCTTTC	15	2	gp3a					gggcagtctttgctacTGTAAACATCCTTGACTGGAAGctgtaaggtgttgagaggagCTTTCAGTCGGATGTTTACAGCggcaggctgcca	mmu-mir-30e,
629	mmu-miR-7686-3p_L-7_1ss17AC	GGGCACTGTCAGAGA	15	2	gp3a					CCTTCCACTGGACCTGGGGCTGGGCgctttcctgtCTGCTCGGGGCACTGTAAGAGA	mmu-mir-7686,
630	oan-mir-1335-p3_1ss2TA	GAGGCTGAGGTGGGC	15	2	gp3a					gagggactgaacgccgccagtgtcactcccagctcggtctggtatgtcctgtctcggatgctgggtgtccttatctgtcagggggtGGCTGAGGTGGGCTCCCTc	oan-mir-1335,
631	cgr-mir-1285-p3_1ss1AT	TGCTACTGCACTCCAGCC	18	2	gp3a					ggtcagaactcctgtgctgatcagtaagtagtgggatggtgtctgtgcatagctacTGCACTCCAGCCTGGGCAACATAGtgagacctcg	cgr-mir-1285,
632	mdo-mir-7311-p3_1ss15AC	CCCTGTCTCTGACCCC	16	2	gp3a					GAGCCAGCCGTTGGGGTAGgtgagggagggaccgggagccggggaccctgtctctgaccactcttcTCCGCGACGCGGCTCCA	mdo-mir-7311,
633	mmu-mir-3087-p5	CAAGAGTTGAGACTT	15	2	gp3a					aCAGGGCAGGGCAAGAGTTGAGacttatggctccTAACTCACTGTCATGTCCTCAg	mmu-mir-3087,
634	bta-mir-2886-p3_1ss2GC	CCCCGTCACCTTCAGC	16	2	gp3a					ccggcctacttggggctccgagccgctgccgcatacattAGCGCCGCCGGCCGCACCgccgtcaccttcagcgct	bta-mir-2886,
635	cgr-miR-486-5p_R+2	TCCTGTACTGAGCTGCCCCGAGGT	24	1	gp3a					cctgaggggTCCTGTACTGAGCTGCCCCGAGgtccttcattgtgctcagctCGGGGCAGCTCAGTACAAGACGcatcggggtg	cgr-mir-486,mmu-mir-486,
636	ppy-miR-1269_L+1R-3_1ss2CT	CTTGGACTGAGCCATGCTAC	20	1	gp3a					gattgcctagaacagggaagccagttggcgtggctcagtccaagtctgacgacctgaggaatgcCTGGACTGAGCCATGCTACTGGcttccctggtctccagc	ppy-mir-1269,
637	bta-mir-2888-1-p3_1ss3TC	GGCCGGGGGTGGGGT	15	1	gp3a					cctctctccctgcagcatctcagggcactgtgtgacttgggtcgggGGTGGGGTGGGGGGGTTGG	bta-mir-2888-1,
638	rno-mir-466c-p3_1ss5TC	CACACACACACACACAG	17	1	gp3a					cctgtgtgtaTGTGATGTGTGCATGTACATGtgtgtatatggagaaacaTATACATGCACACATACACACacacaggca	rno-mir-466c,rno-mir-466b-2,
639	eca-mir-764-p3_1ss14CG	CCATGATTGATTTGC	15	1	gp3a					attttcgatctaaaatctaggaggcaGGTGCTCACTTGTCCTCCTccatgcttgggaaatacagggAGGAGGCCATAGTGGCAACTGTcaccatgattgatttccttgg	eca-mir-764,
640	oan-mir-1371-p5_1ss9CT	ATGAAAGGTAGTAAA	15	1	gp3a					tgactttagatgaaaggcagtaaaactatTAGATGAGGACTCTGAGAagaggaggaagatagaagtcttaggacagacaaaacgacagtcatgcgtcagtttcatgagtaacattaaaactccaaatgctgttgatacatatttgtta	oan-mir-1371,
641	mmu-mir-3470b-p3_1ss8TA	CTGCCTCAGCCTCCCGAG	18	1	gp3a					ggattctctgtgtagccttggctgtcctggcacTCACTCTGTAGACCAGGCTGGccttgaactcaaaaattcacctgcctctgcctcccgagtgctgggactaaaggcatgcgctaccaatgcccg	mmu-mir-3470b,
642	mmu-miR-7027-3p_L-5R-2_1ss9CA	TTTATCTCCTCTTCC	15	1	gp3a					tccccTGGAAAGGAAGAAACAGCAGAGCagctggggtccctacatgaagcTCGGGTTTCTCTCCTCTTCCAG	mmu-mir-7027,
643	ptr-mir-586-p3_1ss1TC	CTTTTCACTTTTTATCT	17	1	gp3a					atggggtaaaaccatTATGCATTGTATTTTTAGGTCCCaatacgtgtgggccctaaaaatacaatgcataatggtttttcactttttatcttctta	ptr-mir-586,
644	mmu-mir-669h-p3_1ss12TA	CACACACACACACACACAC	19	1	gp3a					tgtgatgcccaccaaaaatATGCATGGGTGTATAGTTGAGTGCatattcatttctctatatgaaTATGCATATACACACATGCACAcacacacacactcacacacaggaatgacactcgtttatc	mmu-mir-669h,
645	pbi-mir-508-p3_1ss2CA	AAATGATTGTCACCT	15	1	gp3a					tgagtgtagtgctctactccagagggcgtcaatcacataaactaaaacaTGATTGTCACCTTTTTGAGTAGAgcaatacacatca	pbi-mir-508,
646	mml-mir-320c-p3_1ss9AT	GGGTAAAATAAAGAA	15	1	gp3a					aggagcactgggtatgtacaaataaaatggcatggcaggccttctctttccagttcttcccagaattgggAAAAGCTGGGTTGACAGGGTAAaaaaaagaaaaacaaat	mml-mir-320c,
647	mmu-mir-1187-p3	CACACACACACACACA	16	1	gp3a					tcatatagtattaaaccgaactgttttccttatagacacaatttatttttacacacacacacacacacatatatatataTATGTGTGTGTGTATGTGTGTAAataacaatgttaaaatagta	mmu-mir-1187,
648	cgr-miR-1260_R-1_1ss11TG	ATCCCACCGCGGCCACC	17	1	gp3a					acttgggaaATCCCACCGCTGCCACCAaataaagtgaaacacagtaaatggggatcgctatggagtcaaagcaagtttga	cgr-mir-1260,
649	age-mir-34a-p5_1ss7AG	TGCAATGGTGAAGGA	15	1	gp3a					ggccagctgtgagtgtttcttTGGCAGTGTCTTAGCTGGTTGTtgtgtgcaatagtgaaggaagcaatcagcaagtatactgccctagaagtgctgcacgttgtggggccc	age-mir-34a,
650	mdo-mir-195-p5_1ss5CA	CTGGATTTAGCAGCA	15	1	gp3a					ccctggcttTAGCAGCACAAAAATATTGGCAcctgagggaaagccatgccagtattgagagtgctgctctag	mdo-mir-195,
651	mdo-mir-7398t-p3_1ss4CT	TCTTAGGTAATTTAT	15	1	gp3a					AGTGTAGAGGTGGCTAAGATGCtgtgatctgtctcaggtAATTTATCCACCTCTCACAAT	mdo-mir-7398t,
652	mmu-mir-6911-p3_1ss13CG	CCACAAAGCCTGGCTC	16	1	gp3a					tggagTGGGCTGAGTGGGTCTGTGGCATctacccccacaaagcctgccTCAATCACACTCTGTCCACAG	mmu-mir-6911,
653	rno-mir-6320-p5_1ss1CA	AAAGTGCTGAGATTACA	17	1	gp3a					atgcccgtggcatcaggcccaagtgctgagattacaaggcagttaaagccaggatgagaaagtcgtgcTGAACATGCTTGTAATCTCAGCActtgggaggctaaggcaggaggatcaagag	rno-mir-6320,
654	mmu-mir-7012-p3_1ss4CT	CATTCTGACCTGTGGC	16	1	gp3a					gacggAAGGAGAGGAGTTGGCAGGGACTagctatgagcatccTGACCTGTGGCTCCTCTCCCAG	mmu-mir-7012,
655	mmu-miR-5106_L-7_1ss20CG	TAGCTCAGTTGGGAGA	16	1	gp3a					cactcgagcaacaacaacagcaacaacccgagagcctatctagggcctAGGTCTGTAGCTCAGTTGGCAGAgt	mmu-mir-5106,
656	oan-mir-153-1-p5_1ss11TG	TGTCTCTCTGGCTCTC	16	1	gp3a					tgtctgtctctgcctgtctgtctctctgtctctctctctctctcacagctgccagtGTCATTTTTGTGATCTGCAGCTtagtactctggctccagTTGCATAGTCACAAAAGTGATCattggcaggtgtggcggctgcacggacg	oan-mir-153-1,
657	bta-mir-2285k-4-p3_1ss10GA	CATATTATGAAAAACC	16	1	gp3a					attgggttggccaaaaatttgtaggagtttttcatattatggAAAACCGGAATGAACTTTTTGatcaacccaa	bta-mir-2285k-4,
658	mdo-mir-128a-p5_1ss9AG	GCAGCAGGGAGGGGG	15	1	gp3a					tgtgcagcaggaagGGGGGCCGTTACACTGTCAGAGAgtgagtagcaggtcTCACAGTGAACCGGTCTCTTTccctgctgtggc	mdo-mir-128a,
659	oan-mir-1410-p5_1ss10TC	CCGGCTTGGCCCCCA	15	1	gp3a					ggcgcccgccggcttggtccccactgcaGAGACGGAGTCGTGAGTGctgccaccgttggaggaagcctcttaaagggccagtcactttccccccttccccagacatgctgccgctgcc	oan-mir-1410,
660	bta-mir-3141-p5_1ss11AG	CCCCGTCTCCGCCCC	15	1	gp3a					ccgcccccgtctccaccccgccccccggagccgctgagtggcggcagcggccccaggaccgggtttcctcagacaaGAGGGCGGGTGGAGGAGGaagcgg	bta-mir-3141,
661	ptr-mir-641-p5_1ss1CA	ACTGTCCTCTGTCCTCCA	18	1	gp3a					tgggtgaaaggaaggAAAGACATAGGATAGAGTCACCcctgtcctctgtcctccacctatagaggtgactgtcctgtgtctttccttcctcttacccc	ptr-mir-641,
662	bta-miR-2376_L-2R-6_1ss17AC	TCTGAGATCTTGCTC	15	1	gp3a					ggggcttgggagggtctcagaagcaggaacttttgctcctttCCTCTGAGATCTTGCTAGGCGCTccc	bta-mir-2376,
663	rno-mir-678-p3_1ss10CG	GAGAGATGGGCGAGC	15	1	gp3a					gtggactgtggcttgccgagccgtgctccggtatgagagatggccgagcacccgtGTCTCGGGGCAAGGACTGGAGGtggcag	rno-mir-678,
664	bta-mir-2378-p3_1ss8CA	GTCTGAGAAAGGGTC	15	1	gp3a					tgggaaggagtgttcatggtctcaggctccacttagcagaggcttcTGTGGGTTGTCTGAGCAAGGGtcttcctccca	bta-mir-2378,
665	rno-mir-3570-p5_1ss5AC	TTGACTTCCAAACTC	15	1	gp3a					agtagataatggttagctatagGGTACAATCAACGGTCGATGGTttttatttgaattccaaactcaccgacagcgttgaatgttcactgaagcaacctgtgagccagaggtgtgctg	rno-mir-3570,
666	ppy-mir-596-p5_1ss13GA	CAAGCCTGCCTGACT	15	1	gp3a					agcacagcctctcccAAGCCTGCCTGGCTCCTCGGGaacctgcctcccgcacggcagccgccgcccttcagaggccg	ppy-mir-596,
667	mdo-miR-7321-5p_R-5_1ss15GA	TCTGAATTGAAGCAAC	16	1	gp3a					TCTGAATTGAAGCAGCTTACAtgttagctaacagaatgTAAGCTGCTTCAATTCAGGGA	mdo-mir-7321,rno-mir-466b-2,
668	mml-miR-557_L-1R-7_1ss12TG	TCTGCATGGGGGAGC	15	1	gp3a					agaatgggcaaatgaatagtaaatttggaggcctggggccctccctgctgctggacaagtGTCTGCATGGGTGAGCCTTATCTttgaaaggaggtgga	mml-mir-557,
669	mmu-miR-1843b-5p_L+2R-1_1ss20AG	ATATGGAGGTCTCTGTCTGGCT	22	1	gp3a					cctacatgaatatggaggtctctgtctgacttagggcagctggctaagTCTGATCGTTCACCTCCATACAagcttttaaa	cgr-mir-1843,mmu-mir-1843a,rno-mir-1843,
670	oan-mir-135b-2-p5_1ss9GT	GTGATCCTTCTGCTC	15	1	gp3a					TATGGCTTTTTATTCCTATGTGAtcctgctgctcactcATATAGGGATTGGAGCCGTGCA	oan-mir-135b-2,
671	mmu-miR-5129-5p_L-5R-2_1ss14GC	GGGGCATTCGTATTT	15	1	gp3a					tcacctgaatATGTGGGGGCATTGGTATTTTCaaagcagcattttgAATGTGCCTGTGCATCTCTTCCcacagtggtg	mmu-mir-5129,
672	oan-mir-140-p5_1ss18CT	TGTCTGTGTGTGTCTCTTTC	20	1	gp3a					tttgtgtctgtgtgtgtctctctctgtgtcctgcCAGTGGTTTTACCCTATGGTaggttacgtcatgctgttcTACCACAGGGTAGAACCACGGAcaggataccgggacgctctctgcatcgg	oan-mir-140,
673	ptr-mir-1245-p5_1ss5TG	TGTAGAAGCCTTTAG	15	1	gp3a					tttatgtataagcctttagatcatctgatgttgaatactctttAAGTGATCTAAAGGCCTACATataaa	ptr-mir-1245,
674	ptr-miR-6131_R-1_1ss15GT	GGCTGGTCGGATGGTAGT	18	1	gp3a					tcccgcattccctctgctttggtcaggtggtgccctccttccatgggtagagccagagatggtgggttctGGCTGGTCGGATGGGAGTGgacagagacccggggtccta	ptr-mir-6131,
675	bta-mir-133c-p3_1ss3GT	CATTTGATTTGGTTC	15	1	gp3a					gccatcaatgcgcagctacagctggttgaaggggaccaaatccatcgaacagttgATTTGGTTCCATTTTACCAGCtttagcaaagcattcggt	bta-mir-133c,
676	ppy-mir-526a-2-p3_1ss15AT	GTTTGAAAGAAAGGT	15	1	gp3a					gtgaccCTCTAGAGGGAAGCACTTTCTgtttgaaagaaaggaaagtgcatccttttagaggattac	ppy-mir-526a-2,
677	cgr-mir-24-p3_1ss9CG	CCAGTGCAGTGGCTC	15	1	gp3a					tccgcctcctGTGCCTACTGAGCTGAAACAGttgattccagtgcacTGGCTCAGTTCAGCAGGAACAGGagtccagcc	cgr-mir-24,mmu-mir-24-2,rno-mir-24-2,
		CCAGTGCAGTGGCTC		1	gp3a					tccgcctcctGTGCCTACTGAGCTGAAACAGttgattccagtgcacTGGCTCAGTTCAGCAGGAACAGGagtccagcc	cgr-mir-24,mmu-mir-24-2,rno-mir-24-2,
678	sha-mir-1540-p5_1ss14TG	TCTCTGGTCTAGGGC	15	1	gp3a					atctcctcgcaggcgaaatgggtctctctggtctaggtcaggaagctcaatgtggtgggggtgattccatggagcatatgctctggctctctggggatggACATGCGCTCTATGGAATCACccccgctacataagtgtctgtgtagtaga	sha-mir-1540,
679	oan-mir-1421k-1-p5_1ss13AG	TGTAGTAGTGGAGAA	15	1	gp3a					gatcccggctgacctacggcatggtgtgAACAGGTTACCTGTGGTGCAGTgtagtagtggaaaaagcTGCATCATGTGTGACCTGCCCacaccgcgccgtgtctctccgtctggagatt	oan-mir-1421k-1,
680	cfa-mir-1844-p3_1ss4CA	CCCAACAGCTCTGCC	15	1	gp3a					AGGACTACGGACGGGCTGAGctttcaggctccccacagctctgcccgactctggttcgca	cfa-mir-1844,
681	mml-mir-7205-p3_1ss14GT	CTCTCTGACACACTC	15	1	gp3a					TCGAGGGGCGTCGGGGCCAGGGAAGctttcaataccgcTCTCTGACACACGCCCTCCTGC	mml-mir-7205,
682	bta-miR-451_L+5R-1	CGTGGAAACCGTTACCATTACTGAGTT	27	1	gp3a					cttggggtggcgaggAAACCGTTACCATTACTGAGTTTagtaatggtaacggttctcttgctgcacccaga	bta-mir-451,mmu-mir-451a,rno-mir-451,oan-mir-451,cfa-mir-451,
683	rno-mir-349-p3_1ss2AC	CCAGTCTTCTTCCCC	15	1	gp3a					gaagactctagcatgtaaggttgggggagggggctgtgtctagcaagtcttcttcccccaCAGCCCTGCTGTCTTAACCTCTaggtgttccggctcc	rno-mir-349,
684	mmu-miR-6988-3p_L-3R-4_1ss15CG	CCTCTGTATCTGCTG	15	1	gp3a					atctGGGGTGGAGAGCTGAGGCCCAggtagctcagccTGACCTCTGTATCTCCTGCCAG	mmu-mir-6988,
685	mmu-mir-6417-p3_1ss5GT	ACTATTTCCTCCGCT	15	1	gp3a					acggtaaaagaagaacccaccgagTAGCAAACGACAGCTAGCCACAtagctgtgtctgtgagacagggttgtgtgctgctgtgattgtccgctgtgtgtactagttcctccgctga	mmu-mir-6417,
686	bta-mir-2284k-p3_1ss5CA	AAAAACAAAAGAACTT	16	1	gp3a					agttgaccaGAAAAGTTCGGTCGGGTTTTTctgcaacatctaatgaaaaaaccaaaagaactttttggccacct	bta-mir-2284k,
687	mmu-mir-6964-p3_1ss2TC	GCTCTTTCTTGTCTTCCA	18	1	gp3a					cccccTTGGGGTGTGAGACTGGAAACatcaccattgttcTTTCTTGTCTTCCACTCTAG	mmu-mir-6964,
688	mmu-mir-8093-p3_1ss12TC	CCTGTGTGCTTCCTG	15	1	gp3a					agagaaggtgagtgtctttcctagccctgtgtctgagtccTTGGGGAGCAGAGCATGAGTGgaggggttccctgctccctgtgtgctttctgctctcctacaggtggacctggcagtggtggaggtgggcattggcg	mmu-mir-8093,
689	mmu-miR-1195_L-2R-5_1ss11GA	AGTTCGAGACCAGCCT	16	1	gp3a					tagaggcaggcagatctctgTGAGTTCGAGGCCAGCCTGCTCAacagaatgagttctagggcagccaggaacacacagagaaaccctgtctcaagaag	mmu-mir-1195,
690	hsa-miR-1273e_L+8R+2_1ss27TG	CAGGAGAATTGCTTGAACCCAGGAAGGGGAGG	32	1	gp3a					tgaggcaggagaaTTGCTTGAACCCAGGAAGTGGAggctgcagtgagccgagatcgagccactgtactccagcctgggtgacacagcgagactccagtctca	hsa-mir-1273e,
691	bta-mir-2899-p5_1ss12GA	TCATGAACTGGATCC	15	1	gp3a					agggggagagttgcggctcatgaactgggtccaggtggaAGGCGGGCCGGGGTTGGAaggttccagct	bta-mir-2899,
692	mdo-miR-7353-5p_L-7R-2_1ss16TG	GAGTCTGAGTCCTGT	15	1	gp3a					ATGGTCTGAGTCTGATTCCTGTGGgtgaaatgtccACATCAGGCCTAAACCATCA	mdo-mir-7353,
693	bta-mir-584-2-p5_1ss7GA	ACTGAGAAGTTTCTC	15	1	gp3a					tagggtgtccaagccctgcTGGTTTGCCTGGGACTGAGgagtttctcaggctaaagccaggaaagttcagggcaaaccagggtgagctg	bta-mir-584-2,bta-mir-584-5,
694	bta-mir-2413-p5_1ss5CT	CCCCTTCTCCCCTCC	15	1	gp3a					tcctccccctctcccctccagtccactgggctcctggcaggaagcTCGGACCCAGGGGGACTGCGGTgagtcagcagga	bta-mir-2413,
695	mmu-mir-1957a-p5	CTCAGTGGTAGAGCA	15	1	gp3a					ctggaaagtagctCAGTGGTAGAGCATATGACcagcatgtgcaaggccctgagtttatccccagca	mmu-mir-1957a,
696	mmu-miR-1968-5p_L-9_1ss17GT	TAAGGATTGTGGACT	15	1	gp3a					cctcctcTGCAGCTGTTAAGGATGGTGGACTattgttagggccACCACCTCTGCAGCTGTTAAGgagg	mmu-mir-1968,
697	mmu-miR-2137_L-4R-2_1ss16AG	GCGGGAGCCCCGGGG	15	1	gp3a					gtagtatacctccttcctgctgccttgttggcttGCCGGCGGGAGCCCCAGGGAGtagagcattgc	mmu-mir-2137,
698	ppy-mir-1285a-p5_1ss7CT	TATTGCTCAGGCTGGTC	17	1	gp3a					tgtagagatagggtctcactttattgcccaggctggtctcaaactcctggTCTAGGCAACAAAGTGAGACCTtatctctacaag	ppy-mir-1285a,
699	mmu-mir-8103-p3_1ss13CT	TCTCTGTTCTCCTTC	15	1	gp3a					ggggagccagtctgcagacaagaaggggagcagggagcaggcggagtggaaggagttacctTCTCCTGTTCTCTGTTCTCCCtctgactgcaggagcaaagggcatg	mmu-mir-8103,
700	cgr-mir-141-p5_1ss1TA	AGCAGTGTTGGATGG	15	1	gp3a					gactggctttgggtccatcttccagtgcagtgttggatggttgaagtatgaagctccTAACACTGTCTGGTAAAGATGGCccccgggtca	cgr-mir-141,mmu-mir-141,rno-mir-141,
701	mmu-miR-466i-3p_R-3_1ss6CA	ATACAAACACACATACACA	19	1	gp3a					agagatcatgtcagtgaactgccacatttttgatatatattatgtatgtaTGTGTGTGTGTGTGTGTGTGtgtatatatATACACACACACATACACACTAcatgtatgcaacatatatac	mmu-mir-466i,
702	mmu-mir-6365-p5_1ss2TC	TCCTTGAGGGATTCC	15	1	gp3a					tctgttcttgagggattccgattctaatagtagaagacctgggttagaaatctggcTTAGCCTTTAATATATTTGTTGgggtttgctgcataagagacagt	mmu-mir-6365,
703	mmu-mir-6985-p5_1ss6TG	GTGTAGACTGAGGGG	15	1	gp3a					gtgtaTACTGAGGGGTGGCTGCTATGTcactcaaagctgaCTCACAGCCACCTCCTCACAG	mmu-mir-6985,
704	oan-mir-1422f-p3_1ss10TC	CCAAGATCACATTAC	15	1	gp3a					ttggagggatcatgatggttctggttTAAGTCATGACAAGTTTTTCTtgcagtagagataatctggAAAAAATGGTCATGACTGATaccaagatcatattacgtacccagagtccatcatctcttttcag	oan-mir-1422f,
705	cfa-mir-551a-p5_1ss14AT	ATCCAGAGTGGGTTAG	16	1	gp3a					ggggactgccaggtgaccctggaaatccagagtgggtaaggcctgtctgattgtgtctagGCGACCCACTCTTGGTTTCCAtggttgccctgga	cfa-mir-551a,eca-mir-551a,
706	bta-miR-2305_L-1R-3_1ss9GT	GGGGGTGTCGGGGAGG	16	1	gp3a					gctCGGGGGTGGCGGGGAGGGGGgcggggcacggttccctgggtttttctgcacatctgttgcagc	bta-mir-2305,
707	mmu-miR-3090-5p_R-5_1ss10GT	GTCTGGGTGTGGCCTG	16	1	gp3a					ttcctgtcccagtgGTCTGGGTGGGGCCTGAGATCctgaatttctaatgagcTCCCAGGTGACACCCTGACTCActgtgccagagga	mmu-mir-3090,
708	ggo-mir-3129-p3_1ss9CG	CCTATATTGAACTTCT	16	1	gp3a					aaaaaaaaagttgtacttggGCAGTAGTGTAGAGATTGGTtttcctgttaatgaattcaaactaatctctacactgctgcccaagaacatcctatattcaacttctttat	ggo-mir-3129,ptr-mir-3129,
709	mmu-mir-5615-1-p3_1ss8GA	ATTTTCTATCTCAGA	15	1	gp3a					CTTGGTTGTTTTCTGAGACAGAaaagagtctcattttcTGTCTCAGAAAACAACCAAGGA	mmu-mir-5615-1,
710	cgr-mir-1-p5_1ss6TA	CACACATCTTTATAT	15	1	gp3a					cgaactacctgcttggggcacacacttctttatatgcccatatggacctgctaaactaTGGAATGTAAAGAAGTGTGTATttcaggccag	cgr-mir-1,
711	rno-mir-3573-p3_1ss12CT	TCTTTCTTCTCTTTC	15	1	gp3a					atggttTGAGGGGCAGTGATAGAAAGGAgatccttttctttcttctccTTCCTAACTCTGCCCCCTCCCATc	rno-mir-3573,
712	cfa-mir-1838-p5_1ss7CG	CGTTCCGTGGCGTGG	15	1	gp3a					CCACCAGCTGGCGTTCCCTGGcgtgggaacgagaggcaggggctgctggctggaggga	cfa-mir-1838,
713	oan-mir-218-2-p3_1ss5CG	AGCAGCACGGAAGGC	15	1	gp3a					ggggctttcctTTGTGCTTGATCTAACCATGTggtggaacaatataaacagaacatggttctgtcaagcaccacggaaggct	oan-mir-218-2,
714	sha-mir-23b-p5_1ss5AT	TGTGTAAGTATGAACT	16	1	gp3a					cttttgttgtgaaagtatgaactcaagaggacaccatgattttcttgagtgctctggctgcttgggttcctggcatgctgatttgtgacttaagattaaaATCACATTGCCAGGGATTAccacgcagccatgacgttggctgctcttcca	sha-mir-23b,
715	oan-mir-1356-p5_1ss6AT	CTTTGTCACCCAGGG	15	1	gp3a					ttccttctgaggacgctgtgccccctggaactttgacaCCCAGGGAGTCTGAGGGGGtcccagaagactctgggaa	oan-mir-1356,
716	bta-mir-2887-2-p3_1ss4CA	GGAAACGGGGCGCGGCC	17	1	gp3a					cgtCGGGACCGGGGTCCGGTGCGgagagcccttcgtcccgggacacggggcgcggcc	bta-mir-2887-2,
717	bta-mir-2284t-p3_1ss12AC	CTTAACAGAAACACTC	16	1	gp3a					gttggccGAAACATTCACTCGGGTTTTTccatagcatcttaacagaaAAACTCGAATGAATGTTTTGGCcaac	bta-mir-2284t,
718	mdo-mir-7351-p3_1ss9AG	AGAAAGGAGGAAAGA	15	1	gp3a					AGAAAGGCAACCTTTCTTCCTTgggggtgagaaaGGAAGAAAGACTACCTTTCTCC	mdo-mir-7351,
719	rno-mir-6319-p3_1ss15TC	TCCTGCTCTTCAGTCTC	17	1	gp3a					tcagaaatactcagcagtgttagaggagctggattcacagggcagtggagatgccgagaggaatgagccttTCATTCTCGCTGCTCTGGAGTcctgctcttcagtttcttcatcggcagagtgaaca	rno-mir-6319,
720	rno-mir-466b-1-p3_1ss11TC	CACACACACACACACACAC	19	1	gp3a					catgtgtataTATGTGTGTGTGTATGTCCATGtgtgtatatgaatATACATACACACACACATACACacacgtgcaagcacacaca	rno-mir-466b-1,rno-mir-466b-2,
721	oar-mir-410-p3_1ss10CA	AGTACCACCAACCCCT	16	1	gp3a					cacctgcggtctgtggagtaggCGCCACTTTGGGTACTTGAGGAGaggttgtctgtgatgagttcgctttattaatgacgAATATAACACAGATGGCCTGTtttcagtaccacccacccctcgtgc	oar-mir-410,
722	mmu-mir-466f-1-p3_1ss11TC	CACACACACACACACACAC	19	1	gp3a					catgtgtgtttacgtgTGTGTGCATGTGCATGTGTGTATatgaatatacatacaCATACACACACACATACACACacatgcaacacacacatat	mmu-mir-466f-1,mmu-mir-466f-2,mmu-mir-466f-2,mmu-mir-466f-2,mmu-mir-466f-3,mmu-mir-466f-3,mmu-mir-466f-3,mmu-mir-466i,mmu-mir-466i,mmu-mir-466i,
		CACACACACACACACACAC		1	gp3a					catgtgtgtttacgtgTGTGTGCATGTGCATGTGTGTATatgaatatacatacaCATACACACACACATACACACacatgcaacacacacatat	mmu-mir-466f-1,mmu-mir-466f-2,mmu-mir-466f-2,mmu-mir-466f-2,mmu-mir-466f-3,mmu-mir-466f-3,mmu-mir-466f-3,mmu-mir-466m,mmu-mir-466m,mmu-mir-466m,
723	bta-mir-2343-p3_1ss9TA	ATCCAGAGAGTGTGT	15	1	gp3a					ctgacaagggAAGGGGAGACGGTGGAACTTATccagagtgtgtgtagttgaggtgacactgtccccacctccag	bta-mir-2343,
724	mmu-mir-466d-p3_1ss2GA	CACACACACACACACAG	17	1	gp3a					catgtgtgtttGTGTGTGCGTACATGTACATGTgtgtatatgaatatacatatacatacacgcacacatagaTACGCACGCACACACACACacagg	mmu-mir-466d,
		CACACACACACACACAG		1	gp3a					catgtgtgtttGTGTGTGCGTACATGTACATGTgtgtatatgaatatacatatacatacacgcacacatagaTACGCACGCACACACACACacagg	mmu-mir-466d,
725	bta-miR-2437_L-1R-5_1ss2GC	CTGGTTTTTTGTTTT	15	1	gp3a					cagagggagccattggatggataaggttgtttgttcagtTGTGGTTTTTTGTTTTCCTTTg	bta-mir-2437,
726	mmu-mir-1187-p5_1ss19TC	CACACACACACACACACAC	19	1	gp3a					tcatatagtattaaaccgaactgttttccttatagacacaatttatttttacacacacacacacacacatatatatataTATGTGTGTGTGTATGTGTGTAAataacaatgttaaaatagta	mmu-mir-1187,
727	bta-mir-1777b-p5_1ss11AT	CTCTGTTGCCTTGGC	15	1	gp3a					ctggctctctctgttgccatggcaccggccggagatgaggctctgGGGGGCGGTGGGGGGCGGGGttgcagggaggacag	bta-mir-1777b,
728	oan-mir-1360-p3_1ss5AT	GCTGTTTCCCCTGCC	15	1	gp3a					gggacggggcaagAAGGCAGTGGCACAGACAGGGAgctgaaggtggctgattcccctgcctgccactgccaccttgccctgggccc	oan-mir-1360,
729	mmu-miR-3961_L-3R-1_1ss7CT	CCTTAGCTCAGTTGG	15	1	gp3a					agaggaccaaatgcactcagagcagttgagtatcagcTGCCCTCAGCTCAGTTGGAcaa	mmu-mir-3961,
730	mmu-mir-691-p3_1ss15AG	TTGAATATTCCTGAG	15	1	gp3a					gctgatttatttttgctttcttccttgggtctgctttgaatATTCCTGAAGAGAGGCAGAAAAtgttatatttaatat	mmu-mir-691,
731	bta-mir-1468-p5_1ss10GT	GTTGAAGAGTTGGGT	15	1	gp3a					gttgaagaggtgggtggtttCTCCGTTTGCCTGTTTTGCTGAtgttcatttgacttattctcagcaaaataagcaaatggaaaattcatccatcaac	bta-mir-1468,
732	mdo-mir-93-p3_1ss1GC	CCACTTCCAGAGCCCC	16	1	gp3a					agtcttggggggctccAAAGTGCTGTTCGTGCAGGTAGtgtgataacctgacctACTGCTGAGCTAGCACTTCCAGagcccctgggaca	mdo-mir-93,
733	mmu-miR-7117-3p_L-3R-2_1ss15CT	CCTTCTCTTTCTCCC	15	1	gp3a					tgtgaTCTGGGGGCTCAGCTGAGGATAagcccgccttgtcaccgcTGTCCTTCTCTTTCCCCCAG	mmu-mir-7117,
734	mmu-mir-6351-p3_1ss4GC	TTTCGACTTTGCTCA	15	1	gp3a					TAGCGTTGCTCAGGGAGCACATGtaggaaagctgaaatggaggacggaacactttggactttgctcagtttgctttgcagagatcctctgggcatgctc	mmu-mir-6351,
735	ppy-mir-4743-p5_1ss12CG	CTCCTCTCCTCGTGGC	16	1	gp3a					aactgcctctcctctcctccTGGCCGGATGGGACAGGAGGCAcgaatgagccatctttccaatgcctttctgtcttttctggtccaggtgtggcaaagggaagctggaa	ppy-mir-4743,
736	mml-miR-7174-3p_L-5_1ss16GC	CGCTCTGTCACTCAGGC	17	1	gp3a					AGGAGTGACAGAGTTAGACTCTttttttttttttgagacagAGTCTCGCTCTGTCAGTCAGGC	mml-mir-7174,
737	eca-mir-509-p3_1ss10AT	AAATGATTGTCACCT	15	1	gp3a					catactgtgtgtggtacccTACTGCAGACAGTGGCAATCAtgtataattaaaaatgattgacacctctgcaagtgtagtaacacatgacacatgagat	eca-mir-509,
738	mml-mir-765-p3_1ss7GT	GCTGAATGGGCTGCTC	16	1	gp3a					tttaggggctgatgaaagtggagttcagtagacaacccttttcaagccctgcaagaaactggggtttcTGGAGGAGAGGGAAGGTGCTGaaggggctgctctcgtgagcctgaa	mml-mir-765,
739	eca-mir-675-p5_1ss1CA	ACCAGGGGCTGGCGC	15	1	gp3a					cccaggggcTGGCGCGGAGAGGGCCCACAGTGcactcagtgacactgtatgccttcaccgctcagcccctggg	eca-mir-675,
740	mmu-miR-1191b-3p_L-7_1ss10AC	CTCTGTAGCCCAAGC	15	1	gp3a					TCAGGCTACAGAGCGAGAACCTgcttcaaaaacaccAGACTCACTATGTAGCCCAAGC	mmu-mir-1191b,
741	mdo-miR-7370-3p_L-4R-4_1ss9CA	CTTCATGACTGGGGT	15	1	gp3a					TGACCCCAGGTAGGAAGGAGAGCatactgtctgccataCCTACTTCCTGACTGGGGTTTTT	mdo-mir-7370,
742	eca-mir-493b-p5_1ss4AC	TCCCGGGCCTTGTAC	15	1	gp3a					ctggcctccagggccttgtacatggtaggctttcattcattcgtttgcacattcggTGAAGGTCTTCCGTGTGCCAGGctctgtgccag	eca-mir-493b,rno-mir-493,
743	rno-mir-466c-p5_1ss14AC	CTGTGTGTATGTGCT	15	1	gp3a					cctgtgtgtaTGTGATGTGTGCATGTACATGtgtgtatatggagaaacaTATACATGCACACATACACACacacaggca	rno-mir-466c,rno-mir-466b-2,
744	bta-miR-2369_L-4R-2_1ss15TA	GTTGTGGGTTATTGT	15	1	gp3a					gtggaatagaaatcatcattttttacatgtggccatggcttGTAGGTTGTGGGTTTTTGTTTctttccac	bta-mir-2369,
745	cgr-mir-20a-p5_1ss2TC	CCGTGGCACTAAAGT	15	1	gp3a					tctgtggcacTAAAGTGCTTATAGTGCAGGTAGtgtccactcatctactgcattacgagcacttccagtgctgccagctg	cgr-mir-20a,
746	bta-mir-2284aa-1-p3_1ss6TC	ACTTTCCAGCCAACTC	16	1	gp3a					ggtttctggcAAAAAAGTTTGTTTGGGTTTTccatgttaaccaaaaacccaaatgaacttttcagccaactcaataatttggggactt	bta-mir-2284aa-1,
747	oan-mir-1422m-p3_1ss9GT	TCTTGAATTATACTT	15	1	gp3a					agtgactgctatgattctagtttcaTTCAAGGCAAGTTTTTTCTTGAcatacaaataatcAGGAAAATACTGTCTTGAATGAtacttgggtcagattatatact	oan-mir-1422m,
748	ggo-mir-202-p3_1ss9GT	TCTTTGAATATCTGG	15	1	gp3a					agccggccctcctcagagccgcccgccgttcctttttcctatgcatatacttctttgaagatctggcctaAAGAGGTATAGGGCATGGGAAAacggggcggtcgggtcctcc	ggo-mir-202,
749	mml-mir-518b-p3_1ss5AG	TGAAGGAAAGCAAAGC	16	1	gp3a					tcaggctgtgaccctccagagggaagcactttctgttgtctgaaagaaagCAAAGCGCTCCCCTTTAGAGGattacggtttga	mml-mir-518b,
750	bta-mir-2330-p3_1ss11TA	CCCCTGGCCGACCCT	15	1	gp3a					gagtgagggaTGGGCTTGGGCAGTGAGGACTGGgggtccagcccatctcccACTCCTTACCCCTGGCCGTCcctcctt	bta-mir-2330,
751	oan-mir-137a-p3_1ss19TC	GTAGTCGAGGAGAGTATCC	19	1	gp3a					gcttcgtctttctgactctcttcggtgACGGGTATTCTTGGGTGGATAATacggattacgttgTTATTGCTTAAGAATACGCGTAGtcgaggagagtatctgcggcaggc	oan-mir-137a,
752	rno-mir-6323-p5_1ss14GC	GGATGGAGGCCGGCG	15	1	gp3a					tctgtgaatgcagtgagtgcccagagcaggatggaggccggggaaggtggcctcacgtccTGGAACTCCATCTCTGGTCTGTGCAggcaatgtgaggagtcagac	rno-mir-6323,
753	mmu-miR-3470b_L-2R-3_1ss10AC	ACTCTGTCGACCAGGC	16	1	gp3a					ggattctctgtgtagccttggctgtcctggcacTCACTCTGTAGACCAGGCTGGccttgaactcaaaaattcacctgcctctgcctcccgagtgctgggactaaaggcatgcgctaccaatgcccg	mmu-mir-3470b,
754	mmu-mir-6968-p3_1ss10GT	AAGAAGGCTTTCTGAG	16	1	gp3a					AGGGGGCGAGGGGGCCCTGTGGtttcaagaaggctgtctgagggccACAAGCGCTGTCTCCCCTCCAG	mmu-mir-6968,
755	oan-mir-9-1-p3_1ss1TG	GCACAGCCCCGGCCCC	16	1	gp3a					ggggccggatcgcactgagctggctttggTCTTTGGTTATCTAGCTGTATGagtgtatgtgatgtcaTAAAGCTAGAGAACCGAATGTaaaaaccagcttccgccgtcacagccccggcccc	oan-mir-9-1,
		GCACAGCCCCGGCCCC		1	gp3a					ggggccggatcgcactgagctggctttggTCTTTGGTTATCTAGCTGTATGagtgtatgtgatgtcaTAAAGCTAGAGAACCGAATGTaaaaaccagcttccgccgtcacagccccggcccc	oan-mir-9-1,
756	mmu-mir-544-p3_1ss10GA	TTTTAGCAAACTCTC	15	1	gp3a					cacctagggaTCTTGTTAAAAAGCAGAGTCTgattgaggggccaagATTCTGCATTTTTAGCAAGCTCtcaagtgatg	mmu-mir-544,rno-mir-544,
757	mmu-mir-6940-p5_1ss16CG	GTTTTTCGAGGCTGGG	16	1	gp3a					agaggcAGGGCTGGCTGGAAGGTTTTTCGaggctggctcagcaccccTTACCTTCCGTGCTTGCCCGCAG	mmu-mir-6940,
758	sha-mir-340-p3_1ss8AC	TAATGAGCCTGATCC	15	1	gp3a					attcccacctccaattaaaacacattggcatcagtatgaaggatgagcatatacaaggcatgactataaagtaatgagactgatcctgcacacaaacaccAGTCTCATTACTTTATAGTCAcaccctgtatcttaaagatctccagtcat	sha-mir-340,
759	eca-mir-1289-p5_1ss12CA	CTTGGACTTACACCAG	16	1	gp3a					ttaaaatgtgcatttcttggacttaccccagatctaatctgttgaactaaaatctcagaggcTGGAGTCCAGGAATCTGCATTTTtaa	eca-mir-1289,
760	mmu-mir-6367-p3_1ss16TC	CCTGGTTCAGGAATTC	16	1	gp3a					atcccagccgtgtgggaagtagaagcaagaacaggagttcaaaggcagcttgggcTCCCTGAGACCCTGGTTCAGGAatttataacggtccactggggggaa	mmu-mir-6367,
761	mmu-miR-7047-5p_L-4R-3_1ss11GA	GGAGGAAGGCTGGGTC	16	1	gp3a					tggtcTGAGGGAGGAGGGCTGGGTCTGAagagttggttcTCACCCTCACCCTTCCTCCTTCCag	mmu-mir-7047,
762	mmu-mir-7689-p5_1ss1GA	ACTTAGTGGAAAAGGA	16	1	gp3a					CCGAGGCAGCCTGGCTTAGtggaaaaggaacaggctTTAGAGCCAGACTGCCTGGGTTT	mmu-mir-7689,
763	mmu-mir-6417-p5_1ss2CG	AGGGTAAAAGAAGAA	15	1	gp3a					acggtaaaagaagaacccaccgagTAGCAAACGACAGCTAGCCACAtagctgtgtctgtgagacagggttgtgtgctgctgtgattgtccgctgtgtgtactagttcctccgctga	mmu-mir-6417,
764	ppy-mir-566-p3_1ss9CA	TGGGGCAGAAGAATTGCTTGAACCCGGGAGG	31	1	gp3a					ggcgtggtggcGGGCGCCTGTGATCCCAACtactcaggaggctggggcagcagaattgcttgaacccgggaggcgaaggttgcagtgagc	ppy-mir-566,
765	cgr-miR-326_R+1	CCTCTGGGCCCTTCCTCCAGTT	22	1	gp3a					ctattgggctgggggcagggcctttgtgaaggcgggttatgctcggatcgCCTCTGGGCCCTTCCTCCAGTcccgaggca	cgr-mir-326,mmu-mir-326,rno-mir-326,
766	mmu-mir-1970-p3_1ss15TA	AGCTCAGTCAGGCCAA	16	1	gp3a					gatgtgcattgttggaggaaaTGTGTCACTGGGGATAGGCTTTGaggtttcagaagctcagtcaggcctagtggcactcactcttcctgttgcctgcagatcct	mmu-mir-1970,
767	bta-mir-1249-p5_1ss2CA	CAACGTTCCCTCTGCC	16	1	gp3a					gggaggagggaggagatgggccacgttccctctgcctggaACGCCCTTCCCCCCCTTCTTCAcct	bta-mir-1249,
768	oan-mir-144-p5_1ss14TG	CCTGGCGGGGATAGC	15	1	gp3a					ggctttgcctgctctgaggcgcccccattgttgcccggggccctggcggGGATATCATCGTATACTGTAAGTttgctatgagacacTACAGTATAGATGATGTACTagcccgggtgccccagcccagcaggagcc	oan-mir-144,
769	sha-mir-193-p5_1ss4TG	CTGGAGAAAGGAGCC	15	1	gp3a					tcattagttgtgtaagatattcccgctgtagaaaggagcctctgacggttgtgattccagagtcggggttttgagggcgagatgagtttatgttttatccAACTGGCCCACAAAGTCCCGCttttggtggtcactttaatcaacaaggga	sha-mir-193,
770	sha-mir-1546-p5_1ss10TA	TATTTTGTCACACTTCC	17	1	gp3a					cggcactcggagctgcagccttggaagaaaATAGGGATTCTGAGAGGTGGAaggtattttgtctcacttccatccctgagaatccctgattcccgccaaggcatcttccttctgttccagcttttatcggacagcctccggtctcggcgg	sha-mir-1546,
771	mmu-mir-1967-p5_1ss19TC	TCTGTTTCTTTCTCTCTTCG	20	1	gp3a					cctgaattctgtttctttctctctttgctccttttgtctgacattcaTGAGGATCCTGGGGAGAAGATGCagaattccctgg	mmu-mir-1967,
772	oan-mir-1421ac-2-p5_1ss11GA	ACTGTGTGAGAAGGACA	17	1	gp3a					cacggcactgtgtgAGGAGGACACATGTGGTGCAGTatgatactagcatatgcTGCATCATGCGTGACCTCCCCacaccgtgttgtg	oan-mir-1421ac-2,
773	mdo-mir-7270-p3_1ss8CA	TCTGAAAACTGACTC	15	1	gp3a					TAAGATCACAGAGTCTGAAGAGTctgaaacctgacTCCAGGTCTGGTGTGATCTTGTG	mdo-mir-7270,
774	mdo-mir-1643a-p3_1ss15GT	AAAAAGGGCTTCTGT	15	1	gp3a					ATCCTCACTGAGGGCACTTTTTggatgttggcacaaaAAAGGGCTTCTGGTGAGGGTGG	mdo-mir-1643a,
775	eca-mir-34b-p5_1ss15CA	ATTGTACTCTGGAGA	15	1	gp3a					gtgctcggtttgtAGGCAGTGTAATTAGCTGATTGTactctggagcttacAATCACTAACTCCACTGCCATCaaaacaaggcac	eca-mir-34b,
776	sha-mir-497-p3_1ss12GT	TGTTAGAGTGATGGTA	16	1	gp3a					ctactcccaaatcccatcctgcctccgcccCAGCAGCACACTGTGGTTTGTtcagtgttgtggccaagtccaaaccacactgtggtgttagagtgagggtaaggaaggcatcactgccaccaccacagcttggacctggagcaggacacc	sha-mir-497,
777	mmu-mir-8119-p5_1ss11AG	AGAGGAGAGGGGAGG	15	1	gp3a					aggttcaaccaggctggagaaacggaaagaagaggaGAGGAGAGGGAGCTAGGGTCaaatcctgtcttttttctttgaccccagcctcatttcctaccccgcagctgcccatccggaatggctctgaag	mmu-mir-8119,
778	rno-miR-146a-5p_R+1_1ss22TA	TGAGAACTGAATTCCATGGGTAA	23	3	gp3b					tgtgtatcctcagctcTGAGAACTGAATTCCATGGGTTatagcaatgtcagACCTGTGAAGTTCAGTTCTTTagctgggatagctctatcgtcat	rno-mir-146a,
779	mmu-miR-146a-5p_R+1_1ss22TA	TGAGAACTGAATTCCATGGGTAA	23	3	gp3b					agctcTGAGAACTGAATTCCATGGGTTatatcaatgtcagaCCTGTGAAATTCAGTTCTTCAGct	mmu-mir-146a,
780	cgr-mir-194-p5	TGTGGACTGTGGGCTG	16	1	gp3b					gtcatcacaTGTAACAGCAACTCCATGTGGActgtgggctgacttccagtggaggtgctgttactcttgatggccaccaa	cgr-mir-194,
781	sha-mir-716a-p5_1ss9TC	AGGAGGGCCGCTGCGGT	17	1	gp3b					ggctaggccacgatgagtaggagggctgctGCGGTGGGCCTGGAAGCCTagggcatgggcccaggtggagctgccgcaggtgtAGATCTTGGTGGTAGTAGCAAATATtcaaacgagaactttgaaggctgaggtggagaagggttccat	sha-mir-716a,
782	bta-mir-584-5-p3_1ss6GA	GTGAAATCCCTGGGC	15	1	gp3b					agggatgaccaactgtccTGGTTTGCCTGGGACTGAGgggttactgaggacacgtgaagtccctgggcaaactggagtggttggttcattctagc	bta-mir-584-5,
783	bta-mir-155-p3_1ss1AC	CCCTCGGACTGACTC	15	1	gp3b					tgTTAATGCTAATCGTGATAGGGGTttttacctcggactgactcctacatgttagcattaaca	bta-mir-155,
784	eca-mir-155-p3_1ss1AC	CCCTCGGACTGACTC	15	1	gp3b					ctgTTAATGCTAATCGTGATAGGGGTttttacctcggactgactcctacatgttagcattaacag	eca-mir-155,
785	mml-mir-944-p3_1ss2AC	TCTCAGATGAGATGT	15	1	gp3b					gttccagacacatctcatctgatatacaatattttcttaaattgtaaaaagagAAATTATTGTATATCAGATGAGatgtgtctggggt	mml-mir-944,
786	bta-miR-378_R+1_1ss1AG	GCTGGACTTGGAGTCAGAAGGCT	23	1	gp3b					ggagagcACTGGACTTGGAGTCAGAAGGCtggagcttacagggcagcaccgtcatctactggtggagaactacgcc	bta-mir-378-2,
787	mml-miR-378d_R+1_1ss21CG	ACTGGACTTGGAGTCAGAAGGAG	23	1	gp3b					gcacttggcccagagttcacactcagggctcattgctgccattgtttctgtcttcgttcctgttgttattACTGGACTTGGAGTCAGAAGCAggttcgaatcccaactccac	mml-mir-378d,
788	bta-mir-7-1-p5_1ss2TG	TGTGTTGTTGTCTCCT	16	1	gp3b					gtggagcagccagccccatcTGGAAGACTAGTGATTTTGTTGTTgtctcctgcgctcaacaacaagtcccagtctgccgcatggtgctggccaccgca	bta-mir-7-1,
789	ssc-miR-4334-5p_L-4_1ss5GA	AGAGTGACGGGGGTG	15	1	gp3b					ctgtgctgagCCCTGGAGTGACGGGGGTGaaagggcagagTCCCTGTCCTCCAGGAGCTCcccatgtgg	ssc-mir-4334,
790	rno-miR-3586-3p_L-1R-4_1ss3AC	TCCTAGACTGTGAGCTCC	18	1	gp3b					cgggaggtgagtatgacgaTCCCTGTCCTCAAGGAGcctcagtctagtagggaggagacATACTAGACTGTGAGCTCCTCGAgggcaggaaagcgctccatcatctgtgctccatgccca	rno-mir-3586,
791	oan-mir-194-1-p3_1ss7CA	ATTATGATGATTTCC	15	1	gp3b					gagaccaacagtgttatcataTGTAACAGCAACTCCATGTGGAttatgctgatttccagtggagaggctgttacttttgatggaaactggcaaactac	oan-mir-194-1,
792	ptr-mir-1273-p5_1ss12GC	CTTGAACCTGGCTGG	15	1	gp3b					tgaggcaggaaaattgcttgaacctgggtggtggaggttgcagtgagccaagattgcgccactgcactccagcctGGGCGACAAAGCAAGACTCTTTCTTgg	ptr-mir-1273,
793	PC-5p-725_476	CGTTCCCGTGGTTCCCGTGG	20	476	gp4a	gi|224589804|ref|NC_000013.10|	+	114087515	114087592	CGCTCCCGTGGTTCCCGTGGtctccttggctcccttggccggcgggtggtggggccaacccagggcacagcaggaaaa
794	PC-5p-1556_353	CTAAGCCACCGTGTCCAC	18	353	gp4a	gi|224589821|ref|NC_000009.11|	+	134750809	134750903	tgactccagcctataccCTGAGCCACCGTGTCCACtgtggagatatgggaagcacagatggaaggggtggtcactgaggaagaggcctgcgggag
795	PC-5p-2026_183	TTGCTCGTGAGGCTTGACT	19	183	gp4a	gi|224589818|ref|NC_000006.11|	+	47060253	47060328	taatctgtTTGCTCGTGAGGGTTGACTcccagctgatgtattgcagttgttcttggctctacaagcaaatgggcat
796	PC-3p-4006_87	AGACCCTGTTGAGCTTGACTC	21	87	gp4a	gi|224589802|ref|NC_000011.9|	-	111692125	111692210	aaactacagccaagggaatgggcttggcggagtcattgggaaaagaAGACCCTGTCGAGCTTGACTCtagtctggcatggtagaga
797	PC-5p-9990_33	TCCACCCGTTCCCGTGG	17	33	gp4a	gi|224589812|ref|NC_000020.10|	-	22976796	22976875	aacTCCACCCCTTCCCGTGGctggtccaggctgtgcagatcttgtagtcacaaagtcctggcaatgggctgggggtggga
798	PC-5p-15584_21	CACGGATGTATCTCCCGCTTTGC	23	21	gp4a	gi|224589801|ref|NC_000010.10|	-	73823	73880	CACGGATGTATCTTCCGCTTTGCtggaattctcggggcagaggatgcaaaactcctgg
		CACGGATGTATCTCCCGCTTTGC		21	gp4a	gi|224589809|ref|NC_000018.9|	-	28199	28273	cccttcctaggggaatgCACGGATGTATCTTCCGCTTTGCtggaattctcggggcagaggatgcaaaactcctgg
		CACGGATGTATCTCCCGCTTTGC		21	gp4a	gi|224589815|ref|NC_000003.11|	+	197860776	197860850	cccttcctaggggaatgCACGGATGTATCTTCCGCTTTGCtggaattctcggggcagaggatgcaaaactcctgg
799	PC-5p-14925_21	CGGGCTTGGCGGAATCAGC	19	21	gp4a	gi|224589807|ref|NC_000016.9|	-	81902071	81902144	aaccacaggaCGGGCTTGGCAGAATCAGCcaggaaagacccagctgaatttgactctagtctgacactgtgaag
800	PC-5p-164540_20	CCAGAGTGACGCAGCAGGC	19	20	gp4a	gi|224589811|ref|NC_000002.11|	+	208364091	208364184	agatttaagacaaaaCCAGAGTGACGCTGCAGGCaggactgcccattccatctggaatgcatgactgtctgtcatctatttggctacttagaaa
801	PC-3p-16118_19	CATGTTAAGATAGGGGC	17	19	gp4a	gi|224589821|ref|NC_000009.11|	+	42260682	42260778	cctggagtcatgtctacctgaggccttatgtagacatgaggcctgggcattcacctaggacctCATGTTAAGATAGGGGCtggagttcttttggtgc
		CATGTTAAGATAGGGGC		19	gp4a	gi|224589821|ref|NC_000009.11|	+	70656179	70656275	cctggagtcatgtctacctgaggccttatgtagacatgaggcctgggcattcacctaggacctCATGTTAAGATAGGGGCtggagttcttttggtgc
802	PC-5p-17643_19	TTGAGATTTGAGGGTTGGCATTC	23	19	gp4a	gi|224589808|ref|NC_000017.10|	+	4699842	4699925	gatgagtcttTTGAGATTTGAGGGTTGGCATTCtggtattctgcggggtgctgaggcccctataagatttgaaaatggttcagc
803	PC-5p-20486_16	CCAGGACTGTGTCTCCCTGTCTTGGAAG	28	16	gp4a	gi|224589822|ref|NC_000023.10|	+	131496794	131496883	agactgatccCCAGGACTGTGTCTCCCTGTCTTGGAAGtggaattcttgtgtccaagcttagcatagaggcagtggagtcatctgctttt
804	PC-5p-21329_15	CAGAGTGAGCAGGGGGTTG	19	15	gp4a	gi|224589821|ref|NC_000009.11|	-	20893748	20893844	atgagaggtaggcatgagggCAGAGTGAGCAGGGAGTTGtatgggaatgctccatacattgctctcaattttgctgtgaacctaaaactgctctaaa
805	PC-3p-19974_15	TGTACGATAAAGAGACTGGGCTGAC	25	15	gp4a	gi|224589801|ref|NC_000010.10|	+	3919006	3919075	ctgccaggtcggtccagtcttagttgaatttggcttcctTGTACGATAAAGAGACTGGGCTGACtggaat
806	PC-3p-25172_13	CCTACTGCCAGTGGCTTGT	19	13	gp4a	gi|224589818|ref|NC_000006.11|	+	87002791	87002876	tttaaatctgctagatctatactatgctgctggtaccaggtcattcaCCTACTGCCAGTGGCTTGTtggaattctgggggtttctt
807	PC-5p-34116_11	CCAGGAACTGTTTGGCTTCCTCACAACA	28	11	gp4a	gi|224589811|ref|NC_000002.11|	+	140611166	140611252	CCAGGAACTGTTTGGCTTCCTCACAACAtggattctaagggtgagtattccaaaggtaacagtgttctgagaagcaagcatctcttt
808	PC-3p-30285_10	TGAAGAATTCTGTTACTCTGT	21	10	gp4a	gi|224589811|ref|NC_000002.11|	+	140769094	140769181	attcaacaggaaatatgaattaaacgtagttatctgactactatcttaccaagaagtctaTGAAGAATTCTGTTACTCTGTtggaatg
809	PC-3p-42068_9	CACTGCTTTACTGTCTCAC	19	9	gp4a	gi|224589801|ref|NC_000010.10|	-	5815165	5815224	caacagttcttgcagtagaggatgcacttcaaagtgCACTGCTTTACTGTCTCACtggaa
810	PC-5p-39784_8	TAGGGCTGTCTGTGTGCTC	19	8	gp4a	gi|224589817|ref|NC_000005.9|	-	130321676	130321736	TATGGCTGTCTGTGTGCTCttagagtaagtgctgctctcgtattcctggcacatggccctg
811	PC-5p-42656_8	AGATAAGAGGTAGAGTGAG	19	8	gp4a	gi|224589800|ref|NC_000001.10|	+	34164552	34164617	ggAGAGAAGAGGTAGAGTGAGtaagacctattgtggcagaaaccatgcttcctctcttccctcaaa
812	PC-3p-64266_8	GGAGTTTGGCTGGGGCGG	18	8	gp4a	gi|224589821|ref|NC_000009.11|	-	31809325	31809382	gcaggccgtcaggccaccgaccagtggaattacatGGAGTTTGGCTGGGGCGGtcaga
813	PC-5p-64266_8	GGAGTTTGGCTGGGGCGG	18	8	gp4a	gi|224589818|ref|NC_000006.11|	-	162444512	162444574	acgtGGAGTTTGGCTGGGGCGGtcggaggagagccctggccccgaagcagcccgactccaggg
814	PC-3p-44137_7	CATGGAGTTGGAACTGGGAAGAC	23	7	gp4a	gi|224589803|ref|NC_000012.11|	+	3264801	3264886	cgtcttccttttctagtccctttgggaggagttaggccttgagtgagagacggcttgaagCATGGAGTTGGAACTGGGAAGACtgg
815	PC-3p-40651_7	TCTTTCTTTTCTTCAAAACTG	21	7	gp4a	gi|224589810|ref|NC_000019.9|	+	52602489	52602569	cccagtatgaaaagtttgtcagaaaaaaagaggtagcacgggacctTCTTTCTTTTCTTCAAAACTAattcacctcctctt
816	PC-3p-45332_7	CCCTGTCTTTCTGGACATATGTTCTTCATAGC	32	7	gp4a	gi|224589818|ref|NC_000006.11|	-	128629855	128629926	taagaagaattgatgtacagaaggacagtgaaaaactttgCCCTGTCTTTCTGGACATATGTTCTTCATAGC
817	PC-5p-91919_7	AGCCACCGTGTCCAGCGTGA	20	7	gp4a	gi|224589819|ref|NC_000007.13|	-	37297318	37297386	tgtgAGCCACCGTGTCCAGCCTGAtttttgtatttttagtagagatggggtttcaccacgttggccagg
818	PC-3p-46247_7	CAAGGATTCTAGAACTTCCAT	21	7	gp4a	gi|224589822|ref|NC_000023.10|	-	11686594	11686672	atactgatgagttttctaggatctctgataagaggatagcttgatgtcagtcCAAGGATTCTAGAACTTCCATtggaat
819	PC-5p-48426_6	ACCTTCTCATTAGTGAC	17	6	gp4a	gi|224589806|ref|NC_000015.9|	-	30673576	30673646	agaccttttACCTTCTCATCAGTGACtggaatgaacgcctgtaatctcagtactttgggaggccgaggcag
		ACCTTCTCATTAGTGAC		6	gp4a	gi|224589806|ref|NC_000015.9|	-	32714900	32714970	agaccttttACCTTCTCATCAGTGACtggaatgaacgcctgtaatctcagtactttgggaggccgaggcag
820	PC-5p-52702_6	CTAGGGAAACCATCTGAGCC	20	6	gp4a	gi|224589803|ref|NC_000012.11|	+	52007001	52007070	CCAGGGAAACCATCTGAGCCtagggttttctttgtgtgaaggttttaaactataggttagatttctctaa
821	PC-3p-48171_6	CAATGGACTCTTCCTACTC	19	6	gp4a	gi|224589802|ref|NC_000011.9|	-	133171933	133172014	tctgggtggggacacagagccaagccatatcagaagcttttagcagttatcttagctcaCAATGGACTCTTCCTTCTCctaa
822	PC-3p-69580_6	GCTGAGGATTGTAGACACATCTCA	24	6	gp4a	gi|224589818|ref|NC_000006.11|	+	63609720	63609788	acttgagatttttctagtccttagttctgattacatagtctaGCTGAGGATTGTAGACACATCTCAtgg
823	PC-3p-48006_6	CTGGTAGAATTCATCTGGTCC	21	6	gp4a	gi|224589818|ref|NC_000006.11|	-	78821659	78821763	ctgcttttcaactgtttggaatagtttcagaaggaatggtaccaactcctctttgtacctCTGGTAGAATCCATCTGGTCCtgggcttttgttggttggtaggct
824	PC-5p-61870_5	GGTGGATCTGTAGATCAGG	19	5	gp4a	gi|224589821|ref|NC_000009.11|	+	99974917	99974996	ttgggaggccaaggtgGGTGGATCTGTAGGTCAGGagttcaagaccagcctggccaacatggtgaaaccccgtctctact
825	PC-3p-59274_5	CTGTTCACAAAGATTGTTCAAAGCCG	26	5	gp4a	gi|224589821|ref|NC_000009.11|	+	26548951	26549036	tcagggcctgaaaatcataaccacagccctgacacaaagctCTGTTCACAAAGATTGTTCAAAGCCGtggaattctctggcccttt
826	PC-5p-75464_5	TGTTGGCTGGACCTGGGC	18	5	gp4a	gi|224589807|ref|NC_000016.9|	-	19718795	19718889	tgcagaggtgggcagtggTGTTGGCTGGACCTGGGCtggaattctgggggtcactagttaggtttctgtctccagctaagctgcagacctctatt
827	PC-5p-58438_5	CCTTGGACCTAATATCCTC	19	5	gp4a	gi|224589800|ref|NC_000001.10|	-	229335300	229335371	gaaCCTAGGACCTAATATCCTCgtgatccttgggaggctgagtccccaggagaggatgccaggccaagggga
828	PC-5p-66297_5	ACCAAGTCGGCTTCATCAC	19	5	gp4a	gi|224589822|ref|NC_000023.10|	-	62182486	62182543	tcagcatgACCAAGTCGGCTTCATCCCtgggatgcaacgctggttcaatatatgcaaa
829	PC-3p-60121_5	CACTGACTGTCTCCTCATCTC	21	5	gp4a	gi|224589800|ref|NC_000001.10|	+	34089292	34089428	tggatattttgcaaggcagagaatggggaaaagaagttccaggaagtggaaagacagtctCACTGACTGTCTCCTCATCTCtggaatgttccttgggtttccccactttcctgccttgatttcatcagacgtcctgc
830	PC-5p-59579_5	CCTGAGGGCTGGGGGCTCTCCT	22	5	gp4a	gi|224589808|ref|NC_000017.10|	+	1175154	1175231	tggcaggaacgCCTGAGGGCTGGGGGCTCTCCTtggaatgctgggcggggcctaaggcccacaggtaggcgcctgggg
831	PC-5p-81098_4	AAAGCAGGATTCAGACTACAATA	23	4	gp4a	gi|224589815|ref|NC_000003.11|	+	186505086	186505149	ctAAAGCAGGATTCAGACTACAATAtagctgctaagtgctgtgttgtcgttccccctgcttaaa
832	PC-5p-75998_4	GGTTGATCTGCATTGCCCCCA	21	4	gp4a	gi|224589818|ref|NC_000006.11|	+	54926982	54927069	ggtgaggcaGGTTGATCTCCATTGCCCCCAgatgacatgtaccagatgacatggcaccagtggtagcaagggcagacctctcctcagt
833	PC-3p-73803_4	CCCTGGAGTTCTTATGTGC	19	4	gp4a	gi|224589818|ref|NC_000006.11|	+	118823316	118823411	caggggttcaaagaggataaaaggaacaaagtaactccagggttatatttgaattatggaCCCTGGAGTTCTTATGTACcgcattatgactccaca
834	PC-5p-92927_4	CCAGAGGACTTGCAGAGCTGGGG	23	4	gp4a	gi|224589819|ref|NC_000007.13|	-	6074035	6074118	acttCCAGAGGACTTGCAGAGCTGGGGtggggtgctcagggagaggctgggagcaagacaggtcaggtgggttcttctggagca
835	PC-3p-74882_4	TCTAAGATTCTCAGAGTC	18	4	gp4a	gi|224589810|ref|NC_000019.9|	-	45208344	45208407	ggttagattctaagattctaagaatctctgcgtctagaggtTCTAAGATTCTCAGAGTCtggaa
836	PC-3p-77074_4	GCAAGACTTTCAAAAGCTG	19	4	gp4a	gi|224589821|ref|NC_000009.11|	+	100650787	100650850	ggaagctggaatggaagtctccagggtaaattcctggaaatgaGCAAGACTTTCAAAAGCTGtg
837	PC-5p-76796_4	CGTCCAAGTTGGGCTGGTGTC	21	4	gp4a	gi|224589819|ref|NC_000007.13|	-	76973791	76973877	gggtgcAGTCCAAGTTGGGCTGGTGTCtggaatgagcctggagcctaacaaaaaggagcgtccatacagaagctcaaatgggctgta
838	PC-5p-70797_4	GAGCATAGCTGTTGGGACCC	20	4	gp4a	gi|224589821|ref|NC_000009.11|	-	2827935	2828003	agtggagtggctGAGCATAGCTTTTGGGACCCgactgcctgggtacgactcctggttccccactccccc
839	PC-3p-71218_4	CCTGGTCGGTGGGTCTAAGA	20	4	gp4a	gi|224589800|ref|NC_000001.10|	+	162041438	162041503	aagatcttatcttagttctctcatctctcagaatagaCCTGGTCGGTGGGTCTAAGAtgggatgct
840	PC-5p-152554_4	CTCTGTAGTATAATTTTGTCA	21	4	gp4a	gi|224589816|ref|NC_000004.11|	+	71114021	71114102	gtttgCTTTGTAGTATAATTTTGTCAatttatttctattcatatggaaaggtctactgacaaatttttaaacagaggcacat
841	PC-5p-104874_4	GCTAGAGGACAGTATGCTA	19	4	gp4a	gi|224589806|ref|NC_000015.9|	-	91936743	91936822	aGCTAGAGGACACTATGCTAagtgaaatcggccagacatagacaaatactgcatggtctcatttatatgtggaatctaaa
842	PC-3p-83854_4	GCTCATGAGCGAAGGACTGGGATGATCACTCC	32	4	gp4a	gi|224589823|ref|NC_000024.9|	+	24169840	24169925	acagagagtgtgaatgtgccagggctagttactgggtggatggaagatgGCTCATGAGCGAAGGACTGGGATGATCACTCCtggga
		GCTCATGAGCGAAGGACTGGGATGATCACTCC		4	gp4a	gi|224589823|ref|NC_000024.9|	+	25779142	25779227	acagagagtgtgaatgtgccagggctagttactgggtggatggaagatgGCTCATGAGCGAAGGACTGGGATGATCACTCCtggga
		GCTCATGAGCGAAGGACTGGGATGATCACTCC		4	gp4a	gi|224589823|ref|NC_000024.9|	-	24708701	24708786	acagagagtgtgaatgtgccagggctagttactgggtggatggaagatgGCTCATGAGCGAAGGACTGGGATGATCACTCCtggga
		GCTCATGAGCGAAGGACTGGGATGATCACTCC		4	gp4a	gi|224589823|ref|NC_000024.9|	-	28183090	28183175	acagagagtgtgaatgtgccagggctagttactgggtggatggaagatgGCTCATGAGCGAAGGACTGGGATGATCACTCCtggga
843	PC-5p-72003_4	AGGTAGTCGGACTTCTTACC	20	4	gp4a	gi|224589818|ref|NC_000006.11|	-	108253577	108253660	ggtggtaacaAGGTAGTTGGACTTCTTACCtggtggttttggaaccttctatatgccaagtccttttacttacctgttacctca
844	PC-3p-85457_4	CTTGCCTTTGTTTTTGATG	19	4	gp4a	gi|224589804|ref|NC_000013.10|	+	102164479	102164553	catttaagtcattttacttccaagctcagatggatatccctcttccaCTTGCCTTTGTGTTTGATGatctgatct
845	PC-3p-93476_4	CCCCTCGCGGGGCTGGGTC	19	4	gp4a	gi|224589800|ref|NC_000001.10|	-	44445171	44445289	ggccgccggcgcctctctcaccggctcctgggttgggatctcggggccgcgctcggggtgCCCCTCGCGGGGCTGGGTCtggaatctcggggccctgggtgggggccgcgcgcgccctc
846	PC-5p-134688_4	TGTAGAACATCCTTCCATT	19	4	gp4a	gi|224589809|ref|NC_000018.9|	+	34354881	34354943	cggccagttatttTGTAGAACATCCTTCCATTtgggaaggctgtgcatataatggacaggatt
847	PC-3p-80233_4	GCTTAAGAGACTAACCCAGATCCC	24	4	gp4a	gi|224589803|ref|NC_000012.11|	-	63396977	63397074	ctagcaagtgatttctggagttagttttacaaagagtattctcatcaatagttgacatGCTTAAGAGACTAACCCAGATCCCtggaattactagtgtt
848	PC-5p-78632_4	CCTAAATAACTTGTAATCCC	20	4	gp4a	gi|224589817|ref|NC_000005.9|	-	143613975	143614045	caacacctctgatatcaCCTAAATAACTTGTAATCCCtggaataggaagggtataggtgacagacatgatg
849	PC-3p-80265_4	TCTGGCTCTTACTTTCATC	19	4	gp4a	gi|224589811|ref|NC_000002.11|	-	108783053	108783122	aaagtccatttaggtgaaagagaaccagctggatatgattTCTGGCTTTTACTTTCATCccttggatctt
850	PC-5p-143331_4	CCTGAATTGTGGCGTATTAC	20	4	gp4a	gi|224589805|ref|NC_000014.8|	+	85396656	85396735	CCTGAATTGTGGCGTATTACtggaattagagtcaaggcatcaacaatgacatctgtatacgaagtgagccataattccat
851	PC-5p-73187_4	CCCGGATTGCTAGAGCCTCGAGGTC	25	4	gp4a	gi|224589803|ref|NC_000012.11|	-	132172398	132172474	ccCCCGGATTGCTAGAGCCTCGAGGTCtggagtcctcgtccctcgaccctcctggactcagaggcagcgtctggtgc
852	PC-3p-106331_4	CACAGGTTCTGGGGATTGGCGCA	23	4	gp4a	gi|224589811|ref|NC_000002.11|	+	232070738	232070815	aattccatctgcaccttaattcccccttgccgtgtaacctcacgtattCACAGGTTCTGGGGATTGGCGCAtggatgt
853	PC-5p-139940_4	TCCCGGGCCACCCCAGACC	19	4	gp4a	gi|224589808|ref|NC_000017.10|	+	76284299	76284415	ggacccccatgcctgggacactggttgcataggcagctTCCAGGGCCACCCCAGACCtcccagctcagagtcctggggcctggggctgtgagttaatcagtgtccaggcaaccaggg
854	PC-3p-104408_4	CAAGGGTTAGGTGCTGGCAGGGG	23	4	gp4a	gi|224589800|ref|NC_000001.10|	+	142668137	142668227	tcagggtataagaaggtccctttttctctgcacagcattagctCAAGGGTTAGGTGCTGGCAGGGGtggggttcttggttctgtgcccacc
		CAAGGGTTAGGTGCTGGCAGGGG		4	gp4a	gi|224589800|ref|NC_000001.10|	+	143164588	143164686	cgtggtcactcaggttataagaaggtccctttttctctgcacagcattagctCAAGGGTTAGGTGCTGGCAGGGGtggggttcttggttctgtgcccac
		CAAGGGTTAGGTGCTGGCAGGGG		4	gp4a	gi|224589800|ref|NC_000001.10|	-	143423259	143423349	tcagggtataagaaggtccctttttctctgcacagaattagctCAAGGGTTAGGTGCTGGCAGGGGtggggttcttggttctgtgcccacc
		CAAGGGTTAGGTGCTGGCAGGGG		4	gp4a	gi|224589816|ref|NC_000004.11|	-	49584149	49584252	acagtggtcgctcagggtataagaaggtccctttttctctgcacagcattagctCAAGGGTGAGGTGCTGGCAGGGGtggggttcttggttctgtgcccaccaa
855	PC-5p-76377_4	AGTTCAAGTTGGGCTGGTGTC	21	4	gp4a	gi|224589815|ref|NC_000003.11|	-	87623569	87623626	gcAGTTCAAGTTGGGCTGGTGTCtgaaataagactggggcctaataaaaaggaacgtc
856	PC-3p-75751_4	GTTGATCAAAGTGACTTTTCC	21	4	gp4a	gi|224589818|ref|NC_000006.11|	-	152340412	152340472	cccttccaagcactttgacgactgataatcttGTTGATCAAAGTGACTTTTCCtggaattc
857	PC-5p-110730_3	TTTAAAACAAATATTACTG	19	3	gp4a	gi|224589817|ref|NC_000005.9|	-	77227706	77227786	tttTTTAAAACAAATATTAGTGtcaaggccaatgtgtcctcagaataacatatacctgtatctgatattgtaattaaacta
858	PC-3p-274717_3	CCTGTGTCTTTATAGCAGCATGATA	25	3	gp4a	gi|224589802|ref|NC_000011.9|	-	98872799	98872868	gctattgtgaatagtgccgcaatgaacatacgagtgCCTGTGTCTTTATAGCAGCATGATTtataatcct
859	PC-5p-134807_3	CCTAGTTGTCTGGCACCTGGCCC	23	3	gp4a	gi|224589812|ref|NC_000020.10|	-	51253416	51253494	tCCTAGTTGTCTGGTACCTGGCCCcaggttgatttagggtaggggacatattgggctggtgtgtgagagtaagctacag
860	PC-3p-137847_3	CCAGGCTGTCGGATGCTCATC	21	3	gp4a	gi|224589800|ref|NC_000001.10|	-	2618274	2618373	gtgtgggtgctgctccaggctgtccgatgctcgtctgggagtgtgggtgctgttCCAGGCTGTCAGATGCTCATCagggggtgtgggtgctgctccaggc
		CCAGGCTGTCGGATGCTCATC		3	gp4a	gi|224589800|ref|NC_000001.10|	-	2625700	2625799	gtgtgggtgctgctccaggctgtccgatgctcgtctgggagtgtgggtgctgttCCAGGCTGTCAGATGCTCATCagggggtgtgggtgctgctccaggc
		CCAGGCTGTCGGATGCTCATC		3	gp4a	gi|224589800|ref|NC_000001.10|	-	2629980	2630035	tccgatgctcgtctgggagtgtgggtgctgttCCAGGCTGTCAGATGCTCATCtgg
861	PC-3p-145098_3	TATCGGATCAACTAGTTCCCA	21	3	gp4a	gi|224589820|ref|NC_000008.10|	+	120723704	120723763	acgatgcaagctattgatttttcataaatattcttTATCGGATCAACTAGTTCCCAtgga
862	PC-5p-194392_3	CCTGTATAAGCTTAAGGTC	19	3	gp4a	gi|224589803|ref|NC_000012.11|	-	64105074	64105147	CCTGTATAAGCTTAAGGTCtggaatttgctctgggtgagtggtcagtgaatatgaaggcctaggacattactgt
863	PC-3p-99601_3	CCAGACTCTGGATACAAACA	20	3	gp4a	gi|224589805|ref|NC_000014.8|	-	35419442	35419509	gtactaagcgtccactgtttatccagcactctgCCAGACTCTGGATACAAACAtggaacacttgggtc
864	PC-3p-220470_3	GAGGAGCACTTCTGGGAT	18	3	gp4a	gi|224589818|ref|NC_000006.11|	+	29881640	29881717	aggaatcccactgaagagctttgcaggaactagctggcacgtccccataggaggctGAGGAGCACTTCTGGGATtgga
865	PC-3p-143619_3	ACTGGACTAAGAAATACAGAGT	22	3	gp4a	gi|224589805|ref|NC_000014.8|	-	48043619	48043683	agaatatttgaaaattgtatttagtccatcaaACTGGACTAAGAAATACAGAGTtggaatataag
866	PC-5p-99980_3	GCACATGTTTCTGAGCACC	19	3	gp4a	gi|224589806|ref|NC_000015.9|	-	40354535	40354625	ttaacattaattcattcttttgtccaGCACATGTTTCTGAGCACCtaatctgtgccaggtatgttcttagaaaagagtttataagtgtaga
867	PC-5p-136412_3	CTGTAGTCTCTCTGAGCCTGC	21	3	gp4a	gi|224589821|ref|NC_000009.11|	+	2761693	2761802	tcctttttctgtccataaatctactacctggctgcaCTGGAGTCTCTCTGAGCCTGCtctggctcaggaggctacctgattcgcaaatggttctttgctcagttaaactc
868	PC-5p-120090_3	GTCTCGCTGTGTGCCTAGGC	20	3	gp4a	gi|224589802|ref|NC_000011.9|	-	63389326	63389405	GTCTCGCTCTGTGCCTAGGCtggagtgcagtggctcaatctcggctcactgcaacctatgcctcccgggttcaagcgatt
		GTCTCGCTGTGTGCCTAGGC		3	gp4a	gi|224589802|ref|NC_000011.9|	-	64476635	64476714	GTCTCGCTCTGTGCCTAGGCtggagtgcgatggcacgatctcagctcactgcaatctccacctcctgggctcaagcgatt
869	PC-3p-329475_3	CATTGGATTTAGGACTCATA	20	3	gp4a	gi|224589815|ref|NC_000003.11|	-	146996804	146996876	ctgctgtgtgggtttctcctttgtatatctcttatgaggacatttatCATTGGATTTAGGACTCATAtggata
870	PC-3p-116127_3	CCCCCCCTGCTCAGTCACTCC	21	3	gp4a	gi|224589809|ref|NC_000018.9|	-	44294577	44294679	agcacctcacaggtccccatagggctccgtggaggtggagtgagggggtctcttCCCCCCCTGCTCAGTCACTCCtggggttctctgagtgggcctaggttcg
871	PC-3p-121996_3	CCTAGTTCTGGAGGCTAGAAGTC	23	3	gp4a	gi|224589811|ref|NC_000002.11|	+	7705546	7705624	tgtgacaaacatcacagactagatggcttcaagaacatttacctctCCTAGTTCTGGAGGCTAGAAGTCtggagtcagg
872	PC-3p-96034_3	TCTGATTTACATGAGACTG	19	3	gp4a	gi|224589822|ref|NC_000023.10|	-	46297173	46297242	tgggggaaaatttgcctcaggatggatcataccttgagtgttacccataTCTGATTTAGATGAGACTGga
873	PC-3p-146506_3	GGGCTGAGGGTGTCTGTGGGTCTCG	25	3	gp4a	gi|224589800|ref|NC_000001.10|	-	249156916	249156975	agggaggttcatgcaaatacctggagctgggctGGGCTGAGGGTGTCTGTGGGTCTCGtg
874	PC-3p-123492_3	CTGAACTCTGACTCTGTGA	19	3	gp4a	gi|224589820|ref|NC_000008.10|	-	133191932	133192007	ggagaagaaggcttggggatcacacaggttggtttgaatCTGAACTCTGCCTCTGTGAcgttgggaattttttgcg
875	PC-3p-117088_3	CACTTGCTTTATGTAATGGACTC	23	3	gp4a	gi|224589815|ref|NC_000003.11|	-	116092759	116092866	gaactgtacattacatggaggaccctgaagaggtcattataataaaatgtgaatgttctCACTTGCTTTATGTAATGGACTCtgggattcttaagaggtttgcagata
876	PC-3p-204193_3	GGAAGAGAAGATATACAGTGC	21	3	gp4a	gi|224589805|ref|NC_000014.8|	+	48326252	48326358	attagatccagccacttccatcatttctatttaacctttcctaatttaaagaaataagagGGAAGAGAAGATATACAGTGCtggacatgagggtgttgatttaaagg
877	PC-5p-132360_3	CCCTGTAACCTCTGCCTCCTAGGTTCA	27	3	gp4a	gi|224589802|ref|NC_000011.9|	+	77713326	77713401	ctCCCTGTAACCTCTGCCTCCTAGGTTCAtggaattctcctgcctcagcctaacaagtaactgagattacaggtgt
878	PC-3p-104532_3	GAAAGATATTTTTGTTGGATA	21	3	gp4a	gi|224589811|ref|NC_000002.11|	-	68448957	68449034	ctttcagtttttgttatctggaaaaagcatttgccataatatttGAAAGATATTTTTGCTGGATAtaaaaactgatag
879	PC-3p-143556_3	CATTACTTTAGGTCACAACTC	21	3	gp4a	gi|224589803|ref|NC_000012.11|	-	405676	405762	ccttggagggtgattttctctgtgatgttaatttttctgtccctcagcaaaaacaagtcaCATTACTTTAGGTCACAACTCtggaag
880	PC-3p-94874_3	ATGAAGACTTGAGACTGGTTTGC	23	3	gp4a	gi|224589818|ref|NC_000006.11|	-	52664231	52664305	tttaccacatactctcacctcttatgctgccaagaaaagtcacagttagccaATGAAGACTTGAGACTGGTTTGC
881	PC-5p-99404_3	TTAGTTTTCTGTGTGTTCTC	20	3	gp4a	gi|224589819|ref|NC_000007.13|	+	36971842	36971907	TTAGTTTTCTGTGTTTTCTCtctctcaaggagttccctgattaactgggagacaaatgaaaatcaa
882	PC-5p-104771_3	GACTTGAAACACTCTTTTTG	20	3	gp4a	gi|224589810|ref|NC_000019.9|	+	27736540	27736603	gagagagcaGACTTGAAACTCTCTTTTTGtggaatttgcaagtggagatttcaagagctttgtt
883	PC-3p-294850_3	CCCTGTTCGTTCTTTTTTCCA	21	3	gp4a	gi|224589811|ref|NC_000002.11|	-	10927172	10927250	ctaattccagagaattgaatgtttatacattagagtttttaaattgtctCCCTGTTCGTTCTTTTTTCCAtggaatact
884	PC-5p-133178_3	GCTGAGTGTCTTCTCTGTGC	20	3	gp4a	gi|224589801|ref|NC_000010.10|	-	129692393	129692473	caaatgtttGCTGAGTGTCTTCTCTGGGCcaggctctttgagagttccctggaatccagtggtacacaaaacaaacatgtc
885	PC-3p-122877_3	TCTGTTTCTCAAAAGGGTG	19	3	gp4a	gi|224589802|ref|NC_000011.9|	-	24736494	24736555	tgtgtctttcagatgtttagaagataggagatatTCTGTTTCTCAAAAGGCTGatgggctga
886	PC-5p-342592_3	AGCCACCGTGTCCAGGATA	19	3	gp4a	gi|224589810|ref|NC_000019.9|	+	10903562	10903642	gtgtgAGCCACCGTGTCCAGTATAtatatatattttttaataaaatgtggtctcactgtgttgcccagggtggtctcgaac
887	PC-3p-100923_3	GACTAAAACATAAAAGACA	19	3	gp4a	gi|224589802|ref|NC_000011.9|	-	110908513	110908590	acacagaaaatgacgtttttgggtgattagagtctgtaagaagcaaGACTAAAACATAAAAGACAtggaattctgggg
888	PC-5p-257686_3	AGCCACCGTGTCCACCCCCC	20	3	gp4a	gi|224589803|ref|NC_000012.11|	-	112995052	112995145	agattacaggcatgAGCCACCGTGTCCAGCCCCCaaacagctatcttttaaagaagattccttctgggccaggcatggtggcttacacctgtaa
889	PC-3p-116996_3	ACTTAGTGTTGGGAGACGAAAGC	23	3	gp4a	gi|224589802|ref|NC_000011.9|	-	101119307	101119397	atcccttcaggtctccaaggaatgctaagtttcctccctgttgtgagagacacgaaatgaACTTAGTGTTGGGAGACGGAAGCtggatggc
890	PC-3p-108116_3	TGCAAGTCAGACTGTTTAGTTCCC	24	3	gp4a	gi|224589820|ref|NC_000008.10|	+	134668022	134668103	gaaagggaacaagctggtggggagggagcagaatttgttcttTGCAAGTCAGACTGTTTAGTTCCCtggtattctccttagt
891	PC-5p-137847_3	CCAGGCTGTCGGATGCTCATC	21	3	gp4a	gi|224589800|ref|NC_000001.10|	-	2631297	2631377	CCAGGCTGTCAGATGCTCATCtaggggtgtgggcgctgctccaggctgtcggatgctcacctgggggagtatgtgatgctc
892	PC-3p-127807_3	TATGGGATCGGTTGGACCCAC	21	3	gp4a	gi|224589810|ref|NC_000019.9|	+	18072835	18072896	ccacagtggggagagaggggttccctggagcaaattTATGGGATCGGTTGGACCCACtggat
893	PC-5p-121425_3	CCTGACTGTGCCTTTTCAC	19	3	gp4a	gi|224589811|ref|NC_000002.11|	+	191751816	191751890	CCTGTCTGTGCCTTTTCACctttaagtcatttgctagtaagagaaatgcttaagaaaggtgagtaaacagatgta
894	PC-3p-111127_3	CCTTTGTGTGTCTATGTGTATGTC	24	3	gp4a	gi|224589812|ref|NC_000020.10|	-	1819887	1819987	cagagagtttgggcaagctgcctggaccacacaggcagtgagcagtgtgtgtctgtacgtCCTTTGTGTGTCTATGTGTATGTCtggatgtatctctgggt
895	PC-3p-121142_3	CCATGTATTAACTCTACAGTAGC	23	3	gp4a	gi|224589817|ref|NC_000005.9|	-	95537303	95537383	cagtcagaactggtggtattggagcagggacctggaggaccttaacccagatCCATGTATTAACTCTACAGTAGCtggatt
896	PC-3p-120752_3	CTGAAATAAATATGCAGAC	19	3	gp4a	gi|224589818|ref|NC_000006.11|	-	104190308	104190370	catgatctgccttttattttaggtctattcagttttggaacCTGAAATAAATATGCAGTCatc
897	PC-3p-126232_3	GTTTTGTTCTGGTTCTGTCTC	21	3	gp4a	gi|224589805|ref|NC_000014.8|	-	88623622	88623711	tttggattccaagacaaagtggttaataaaaccagtagttctgtttcaGTTTTGTTCTGGTTCTGTCTCtggggttgtcttggtgcctgg
898	PC-5p-256748_3	AGAAGATAGAAGTTTGAAG	19	3	gp4a	gi|224589820|ref|NC_000008.10|	+	16167630	16167711	acaAGAAGATAGAAGTTTGAAGaaatgaagtaaatattaccttaataatatactttatattacaaaatatatatcttttcct
899	PC-5p-128303_3	CCCAGTGACGATTTTTGTCCTTGA	24	3	gp4a	gi|224589802|ref|NC_000011.9|	-	56643152	56643235	acctCCCAGTGACGATTTTTGTCCTTGAtggctatctcggggttttgcatgtgccggatttagaataaatatttcctggggcca
900	PC-5p-101306_3	GTGGTTGGATTGTGGGGG	18	3	gp4a	gi|224589817|ref|NC_000005.9|	-	53546099	53546177	gGTGGTTGGATTGTGGGGGtggatttcttatggttgatttgatgctgtcctcttggtgctgtcctcatgatagtgagct
901	PC-5p-133931_3	CTTGGGAATGATGGATTACTCCC	23	3	gp4a	gi|224589817|ref|NC_000005.9|	+	38322769	38322827	CTTGGGAATGATGGATTACTCCCtggaattacactcgggaatgatggattactctctgg
902	PC-5p-109409_3	GGGACTGTAGTCCTCCTTCC	20	3	gp4a	gi|224589815|ref|NC_000003.11|	+	183735755	183735823	gaagGGAACTGTAGTCCTCCTTCCgagtgcccagggctgcggacgcggcgaaggactacatttcccaga
903	PC-3p-102780_3	TGTATGATTTCGGGAGGTCGAGGCCGGGTCCCCGCT	36	3	gp4a	gi|224589811|ref|NC_000002.11|	-	133026726	133026790	gacgggccttgctgggcttccccactcggTGTATGATTTCGGGAGGTCGAGGCCGGGTCCCCACT
904	PC-5p-104530_3	GGCTAAACCTCTAAAACAA	19	3	gp4a	gi|224589820|ref|NC_000008.10|	-	119192239	119192303	actgGGCTAAACCTCCAAAACAAatgtactttgatgctgagtgttgtttctgaatttagtccttc
905	PC-3p-132606_3	TAAGGAAAGAGACGACGTACA	21	3	gp4a	gi|224589809|ref|NC_000018.9|	-	6361699	6361779	acttgtttctactacttaggtccctcagttgctcagagcagaggcccactagagaaagccTAAGGAAAGAGACGACGTACA
906	PC-3p-99328_3	TGTGGGGTGCTGGGTATGAC	20	3	gp4a	gi|224589807|ref|NC_000016.9|	+	20416123	20416207	agggggccctgcctggcagcccttgctgagtttgcttgaggggctagaaacaaaactcagTGTGGGGTGCTGGGTATGGCccagg
907	PC-3p-144525_3	TCTGTCAGGCTGGAGTTTTCTTC	23	3	gp4a	gi|224589822|ref|NC_000023.10|	-	822087	822163	tcactcagggcgaagcttcctgtcctggtggtggagataaacctcctTCTGTCAGGCTGGAGTTTTCTTCtgggatt
		TCTGTCAGGCTGGAGTTTTCTTC		3	gp4a	gi|224589823|ref|NC_000024.9|	-	772087	772163	tcactcagggcgaagcttcctgtcctggtggtggagataaacctcctTCTGTCAGGCTGGAGTTTTCTTCtgggatt
908	PC-5p-96626_3	TAGAAATATTGATGTGATG	19	3	gp4a	gi|224589801|ref|NC_000010.10|	+	56978832	56978893	tgctccttctggTAGAAATATTGATGTGAGGggccttagatcaaaattctttaggaggaaat
909	PC-5p-134291_3	GGTATAATGTATAGATATCAC	21	3	gp4a	gi|224589815|ref|NC_000003.11|	-	61345118	61345189	taaGGTATAATGTATAGATATCACtggaatttgggggccagataaccagtggttaactgtgttttgatcaaa
910	PC-3p-139792_3	CCAGCCTGAAGCTTTGAAACA	21	3	gp4a	gi|224589811|ref|NC_000002.11|	+	55853387	55853490	tttgaatgctcagcctagggagatccagtatgtagtcagggcgctggttggggaaaCCAGCCTGAAGCTTTGAAACAtggaatgggtgcccctgaggattttgg
911	PC-3p-101824_3	CATCAGAGGGGACTGGCGCTT	21	3	gp4a	gi|224589811|ref|NC_000002.11|	+	148337228	148337318	atgaccattctttgttttcatgagtgttctgttctgaaataaataaagaCATCAGAGGGGACTGGCGCTTtgggattcattgggtggtagt
912	PC-5p-289757_3	TCTTGATATAAGAAGACCGTCC	22	3	gp4a	gi|224589809|ref|NC_000018.9|	+	41187437	41187517	aagaTCTTGATATAAGAAGACCGTCCtggattatctgggtgggccctaaatccaataacaagttttctcataagagataaa
913	PC-3p-112114_3	CAATTCCTTTTTTCATTG	18	3	gp4a	gi|224589800|ref|NC_000001.10|	-	105410622	105410678	aagtcctaatttaaaaaggaaaaaaattatttCAATTCCTTTTTTCATTGtggaatg
914	PC-5p-104723_3	CTAGTCCAAGGATCTCTAG	19	3	gp4a	gi|224589818|ref|NC_000006.11|	+	163752776	163752853	tttctccatctctgtggcCTAGTCCAAGGATCTCTAGtggaattccggggcagctattggtccacagaaacagagcag
915	PC-5p-117328_3	CCATGGGAAGATTCTGTCC	19	3	gp4a	gi|224589815|ref|NC_000003.11|	-	139234181	139234266	gaacctctggtcCCATGGGAAGATTCAGTCCcacgctgattgaacagcttgaatactgggactgatcttagtgggcagtggggagc
916	PC-3p-121117_3	CGGCTCATTGAAACTTTTGCCTCC	24	3	gp4a	gi|224589801|ref|NC_000010.10|	+	56566257	56566365	tttctgagacggagtcttgctctgtcacccaggctggagtgcagtggtgtgatctCGGCTCATTGCAACTTTTGCCTCCcgggttcgagcaattctcctgcctcagcct
917	PC-3p-117672_3	TCTCTTTGAGTACATGTGACTG	22	3	gp4a	gi|224589809|ref|NC_000018.9|	+	39889551	39889615	ttaagttataactgtagagagaattagtaatagaattattgTCTCTTTGAGTACATGTGACTGtg
918	PC-3p-105796_3	GTACAGTGGTCAAACAGAT	19	3	gp4a	gi|224589800|ref|NC_000001.10|	+	221939653	221939730	ttatttcagatggaagcatttgttgcagactctgaacttaGAACAGTGGTCAAACAGATgttttcattttaggaaggc
919	PC-3p-108125_3	TCTGTAGTTATCTGAGTGG	19	3	gp4a	gi|224589817|ref|NC_000005.9|	-	24345970	24346039	ggtgcctctgagaagattctagtctgtgtcctgtgggactgaggaaTCTGTAGTTTTCTGAGTGGgtcag
920	PC-3p-115030_3	TGTAGCAACTCTATTAGAAA	20	3	gp4a	gi|224589800|ref|NC_000001.10|	+	164597805	164597876	gaattgatgggatgtggaatttgatagccgataaattaaggatattggtaaaTGTAGCAACTCTATTAGAAG
921	PC-3p-237270_3	ATCCTGATGGCTCATAGAAA	20	3	gp4a	gi|224589803|ref|NC_000012.11|	-	82127595	82127656	caatgtaacatgtaggttacaggataaaatgttgcttATCCTGATGGCTTATAGAAAcaaaa
922	PC-5p-143617_3	CTTATGAATGGAGCTTGCAGGGC	23	3	gp4a	gi|224589815|ref|NC_000003.11|	+	130896960	130897040	gtacacctgtatagggcaCTTATGAATGGAGCTTGCAGGACtggaagttgccatgggtgagtcagtgagtgagtggtgagt
