# Supplementary material for: Detection of Circulating Parasite-Derived MicroRNAs in Filarial Infections
Source: PLoS Negl Trop Dis. 2014 Jul 17;8(7):e2971. doi: 10.1371/journal.pntd.0002971 (PMC4102413; doi:10.1371/journal.pntd.0002971)
Supplement: Table S6 — Onchocerca volvulus miRNA candidate sequences identified by deep-sequencing. (XLSX) [file pntd.0002971.s006.xlsx]

## Sheet: S6_O.volvulus miRNAs
Table S6: Onchocerca volvulus miRNA candidate sequences identified by deep-sequencing
Definition cluster groups as in Table S2
Index	miR_name	miR_seq	length	#copy of the miRNA	group	genomeID	strand	start	end	genome_seq	mirIDs,
1	bma-miR-92_R+2	TATTGCACTCGTCCCGGCCTAA	22	1	gp1b	OVOC.OM1b	-	7756289	7756387	atactgcactaatcagtcaggtcgagtcgtttgcactattcagacagaagtgcactatttggcgaTATTGCACTCGTCCCGGCCTGAgtgttagttgct	bma-mir-92,
2	bma-let-7_R+2_1ss9TG	TGAGGTAGGAGGTTGTATAGTTAT	24	2	gp2b	OVOC.OM2	+	1846452	1846553	cgaatggttgcttgctcgaTGAGGTAGTAGGTTGTATAGTTATgagttgtatcatatcggagaaactgtccagcctgctagcttgccgtgcgggtccatcac	bma-let-7,
7	asu-miR-279a-3p_1ss19GC	TGACTAGATCCATACTCACCT	21	3	gp3a					cattgccacattctttgCTGGGCATGGCTCTATGTCATGctatctagtttcaTGACTAGATCCATACTCAGCTaggggtgtg	asu-mir-279a,prd-mir-61,ppc-mir-279,
3	cel-mir-5592-1-p3_1ss7TC	TCCCGGCCGATGCACCA	17	1	gp3a					CGGCCCTTACCGTTTAATACATGttcccggtcgatgcaccaTGTATTAAACGGTAAGGGCCGGC	cel-mir-5592-1,
4	cel-mir-5592-1-p5_1ss8TC	TTCCCGGCCGATGCAC	16	1	gp3a					CGGCCCTTACCGTTTAATACATGttcccggtcgatgcaccaTGTATTAAACGGTAAGGGCCGGC	cel-mir-5592-1,
5	cel-mir-261-p5_1ss8TC	TGGCTTTCCTGGATTTGT	18	1	gp3a					tgatggcttttctggatttgttcccttcacgtgtagaaagaaacgagcaaaaaaaatcttagtgtTAGCTTTTTAGTTTTCACGgtgaatatggatatt	cel-mir-261,
6	prd-miR-7911c-5p_L-4R-2_1ss10AG	TCCCGGCCGATGCACCA	17	1	gp3a					GTCCTCCCGACCGATGCACCATGattgatgttggatttatCATGGTGTCTTAGTCAGGGGTAG	prd-mir-7911c,
8	bma-mir-5856a-p5_1ss14AC	CAACTCTGTGTGTCGC	16	1	gp3a					gctaatagaagcaactctgtgtgtagcattcggtatacactctcataCCGAATGCTACACACGGAGTTGCttcttgattt	bma-mir-5856a,
9	ppc-miR-2270_L-3_1ss23TC	GGTAAGAGATTGAAGTGACC	20	1	gp3a					cgcagatttctgagtgagtccggtAATGGTAAGAGATTGAAGTGACTgttgcacattgaaggcagccgctcaatctccttgccatagccggcaactcagaaagacga	ppc-mir-2270,
13	bma-mir-750-p5_1ss5TC	TCAGCCGGAGGTAGGG	16	2	gp3b					acaagtttgtgtcagtcggaggtagggtcttaggcattgctaatgcgacgttgCCAGATCTGTCCTTCGGCTAACattggcttat	bma-mir-750,
10	ppc-mir-63h-p5_1ss2CT	CTACTTTTTCTCCGCTC	17	1	gp3b					ggatcccctagcccgtccactttttctccgctcgcttgagacgtcgtggtcctcattgggaaggtacTCCGACTTTCAAGCGAGCGTAGaaaatcgtcggagctcatcc	ppc-mir-63h,
11	ppc-mir-2266-p5_1ss10AG	CGCCCTCGGGACCCGA	16	1	gp3b					attcgttcctcagcgccctcggAACCCGATTGTGTCTAGTGTTCtgtgattacgaagcatgagcactaggtactctcaggtcccgagcggaggaaccgaa	ppc-mir-2266,
12	cel-mir-258-1-p3_1ss2AC	TCCTGTAGAAGGAAGCCT	18	1	gp3b					gcaatGGTTTTGAGAGGAATCCTTTTacatatttgttgaagttttcgctcgaatttgtggtcgaatactgtagaaggaagcctgcacgaagttttg	cel-mir-258-1,
20	PC-5p-31768_12	CCGCCCCCCGGCCCCGCGTCCTCCC	25	12	gp4a	OVOC.OO.000030	+	31189	31310	cgtccgtccgtccgtccgtcctcctcctcccccgtctCCGCCCCCCGGCCCCGCGTCCTCCCtcgggagggCGCGCGGGTCGGGGCGGCGGCGGCGGcggcggtggcggcggcggcggcggc
14	PC-3p-46055_7	CGCGCGGGTCGGGGCGGCGGCGGCGG	26	7	gp4a	OVOC.OO.000030	+	31189	31310	cgtccgtccgtccgtccgtcctcctcctcccccgtctCCGCCCCCCGGCCCCGCGTCCTCCCtcgggagggCGCGCGGGTCGGGGCGGCGGCGGCGGcggcggtggcggcggcggcggcggc
15	PC-5p-464868_2	GCTCCAAGTGGGCCATTTTTGGTAAGCAGAACT	33	2	gp4a	OVOC.OO.000230	-	1849	1970	tgcttgcttgaatgaaacatagacattgaatgtgtGCTCCAAGTGGGCCATTTTTGGTAAGCAGATCTggcttaccaaaactggcccacttggagtacacatacaactaacattggtagata
16	PC-3p-250919_2	AAAAGAATATTGATGATCA	19	2	gp4a	OVOC.OM2	-	15006766	15006894	gaaagaaagaaacaaattttgaggcgatgtatggaaaatgaaagatttcaagtttttgaaAAAAGAATATTGTTGATCAaaattttccgagaaaaatggagtgcatttcaaactttgtttccttttata
18	PC-5p-250919_2	AAAAGAATATTGATGATCA	19	2	gp4a	OVOC.OM1b	-	18491623	18491713	tgaattttacacAAAAGAATATTGTTGATCAatgattttttctacttttaaaaatattgcatttgattaacaaatattttgatgtaaagta
19	PC-5p-278615_2	CGGAGGGCGAGGCCCGCGGCGGC	23	2	gp4a	OVOC.OO.000030	+	28010	28090	cggaaggatcattaacggagccCGGAGGGCGAGGCCCGCGGCGGCgccgccgccgccgcgcgcttccctccgcacacccac
17	PC-5p-1545452_1	CGCGGCGGCCGTCGGGTGGGGGC	23	1	gp4a	OVOC.OO.000030	+	28744	28861	ccgctccccggccggggccgcgccgccgccgccgcCGCGGCGGCCGTCGGGTGGGGGCtttaCCCGGCGGCCGTCGCGCGCctgccgcgcgtgtggcgtgcgccccgcgccgtggggg
21	PC-3p-1696273_1	CCCGGCGGCCGTCGCGCGC	19	1	gp4a	OVOC.OO.000030	+	28744	28861	ccgctccccggccggggccgcgccgccgccgccgcCGCGGCGGCCGTCGGGTGGGGGCtttaCCCGGCGGCCGTCGCGCGCctgccgcgcgtgtggcgtgcgccccgcgccgtggggg
