# Supplementary material for: Detection of Circulating Parasite-Derived MicroRNAs in Filarial Infections
Source: PLoS Negl Trop Dis. 2014 Jul 17;8(7):e2971. doi: 10.1371/journal.pntd.0002971 (PMC4102413; doi:10.1371/journal.pntd.0002971)
Supplement: Table S8 — Detailed RT-qPCR information for miR-34. (XLSX) [file pntd.0002971.s008.xlsx]

## Sheet: S8_miR-34
Table S8: RT-qPCR information for miR-34
Mature Sequence	Stem-loop RT primer	Forward Primer	Reverse Primer	Hydrolysis Probe	Amplicon	Amplicon Length
TGGCAGTGTGGTTAGCTGGTTGT	GTC GTA TCC AGT GCA GGG TCC GAG GTA TTC GCA CTG GAT ACG AC ACA ACC	TAG GTG CTG GCA GTG TGG TTA G	CCA GTG CAG GGT CCG AGG TA	(FAM) AC TGG ATA CGA CAC AAC CA (MGB)(quencher)	TAG GTG CTG GCA GTG TGG TTA GCT GGT TGT GTC GTA TCC AGT GCG AAT ACC TCG GAC CCT GCA CTG G	67 nt
FAM: fluorecein amidite moiety
MGB: minor groove binder
	Experiment 1		Experiment 2		Experiment 3
	Average Ct (from duplicates)	std deviation	Average Ct (from duplicates)	std deviation	Average Ct (from duplicates)	std deviation
A	-	-	-	-	-	-
B	-	-	-	-	-	-
C	-	-	-	-	-	-
D	-	-	-	-	-	-
Dim1	33.43	0.48	33.99	0.51	35.09	0.66
Dim2	37.18	0.13	37.37	0.08	39.38	0.74
Dim3	33.33	0.02	34.13	0.15	35.36	0.45
Dim4	32.56	0.05	33.85	0.09	34.53	0.17
Bpa1	35.7	0.19	36.99	0.24	38.16	0.43
Bpa2	34.55	0.07	35.9	0.17	37.17	0.6
Standard 108	24.54	0.14	25.82	0.26	26.46	0.03
Standard 107	28.06	0.77	29	0.03	30.32	0.79
Standard 106	31.26	0.3	32.56	0.24	33.48	0.34
Standard 105	34.74	0.5	35.39	0.8	37.4	0.55
Standard 104	39.17	0.98	39.24	0.44	40.57	0.71
qPCR efficiency	0.9		1		0.92
