# Supplementary material for: Detection of Circulating Parasite-Derived MicroRNAs in Filarial Infections
Source: PLoS Negl Trop Dis. 2014 Jul 17;8(7):e2971. doi: 10.1371/journal.pntd.0002971 (PMC4102413; doi:10.1371/journal.pntd.0002971)
Supplement: Table S9 — Detailed RT-qPCR information for miR-223. (XLSX) [file pntd.0002971.s009.xlsx]

## Sheet: S9_miR-223
Table S9: RT-qPCR information for miR-223
Mature Sequence	Stem-loop RT primer	Forward Primer	Reverse Primer	Hydrolysis Probe	Amplicon	Amplicon Length
TGTCAGTTTGTCAAATACCCC	GTC GTA TCC AGT GCA GGG TCC GAG GTA TTC GCA CTG GAT ACG AC GGG GTA	TGC CGC TGT CAG TTT GTC AAA TA	CCA GTG CAG GGT CCG AGG TA	(FAM) TCGCACTGGATACGACG (MGB)(quencher)	TGC CGC TGT CAG TTT GTC AAA TAC CCC GTC GTA TCC AGT GCG AAT ACC TCG GAC CCT GCA CTG G	64 nt
FAM: fluorecein amidite moiety
MGB: minor groove binder
	Experiment 1		Experiment 2		Experiment 3
	Average Ct (from duplicates)	std deviation	Average Ct (from duplicates)	std deviation	Average Ct (from duplicates)	std deviation
A	33.14	0.18	32.88	0.13	34.59	0.41
B	33.34	0.23	32.69	0.35	34.53	0.28
C	33.35	0.13	32.96	0.11	34.48	0.43
D	33.63	0.26	34.35	0.33	34	0.07
Dim1	33.8	0.08	35.03	0.14	34.16	0.33
Dim2	36.74	0.11	36.05	0.52	37.42	0.17
Dim3	33.14	0.03	32.79	0.13	33.94	0.37
Dim4	33.52	0.05	33.11	0.05	33.99	0.12
Bpa1	33.37	0.23	33.69	0.18	34.76	0.32
Bpa2	33.12	0.05	33.46	0.09	34.12	0.18
Standard 108	21.91	0.1	21.92	0.07	22.68	0
Standard 107	25.14	0.06	25.22	0.06	26.2	0.16
Standard 106	28.57	0.01	28.33	0.01	29.53	0.2
Standard 105	32.08	0.38	31.61	0.24	32.59	0.11
Standard 104	35.46	0.46	35.29	0.11	36.28	0.52
qPCR efficiency	0.97		1		0.98
